# Supplementary material for: Analysis of strand-specific RNA-seq data using machine learning reveals the structures of transcription units in Clostridium thermocellum
Source: Nucleic Acids Res. 2015 Mar 12;43(10):e67. doi: 10.1093/nar/gkv177 (PMC4446414; doi:10.1093/nar/gkv177)
Supplement: SUPPLEMENTARY DATA [file supp_gkv177_nar-03206-met-n-2014-File006.xlsx]

## Sheet: dataset1
	FinalTUOnePosStart	FinalTUOnePosEnd	Strand	LowExpressionWithCoveredReadsLessThanOne	allNames	allProducts
TU1	104	9702	+	FALSE	Cthe_0001;Cthe_0002;Cthe_0003;Cthe_0004	recombinase;hypothetical protein;ankyrin repeat-containing protein;YD repeat-containing protein
TU2	9715	22656	+	FALSE	Cthe_0005;Cthe_0006;Cthe_0007;Cthe_0008;Cthe_0009;Cthe_0010;Cthe_3426;Cthe_3427;Cthe_3428;Cthe_0015	hypothetical protein;hypothetical protein;hypothetical protein;hypothetical protein;YD repeat-containing protein;hypothetical protein;Cthe_3426;Cthe_3427;Cthe_3428;alpha-L-arabinofuranosidase B
TU3	23020	23499	+	FALSE	Cthe_0016	Ferritin and Dps
TU4	24056	26602	+	FALSE	Cthe_0017;Cthe_0018;Cthe_0019	hypothetical protein;hypothetical protein;P-II family regulatory protein
TU5	26797	27759	+	FALSE	Cthe_0020	biotin synthase
TU6	27756	29649	+	FALSE	Cthe_0021;Cthe_0022	dethiobiotin synthase;2-amino-3-ketobutyrate coenzyme A ligase
TU7	29649	30425	+	FALSE	Cthe_0023	pimeloyl-CoA synthesis
TU8	30415	32632	+	FALSE	Cthe_0024;Cthe_0025	biotin biosynthesis protein BioC;adenosylmethionine-8-amino-7-oxononanoate aminotransferase
TU9	32629	34502	+	FALSE	Cthe_3429;Cthe_3430	Cthe_3429;Cthe_3430
TU10	34615	40085	-	FALSE	Cthe_0028	hypothetical protein
TU11	36062	38208	+	FALSE	Cthe_0029;Cthe_0030;Cthe_0031	hypothetical protein;phosphatidate cytidylyltransferase;putative membrane transporter
TU12	38313	40085	-	FALSE	Cthe_0032	glycoside hydrolase family protein
TU13	40454	43120	+	FALSE	Cthe_0033	small GTP-binding protein
TU14	43237	43896	-	FALSE	Cthe_0034	cyclic nucleotide-binding protein
TU15	44011	44715	+	FALSE	Cthe_0035	4Fe-4S ferredoxin, iron-sulfur binding
TU16	44775	46403	+	FALSE	Cthe_0036	hydroxylamine reductase
TU17	46505	46933	-	FALSE	Cthe_0037	heat shock protein Hsp20
TU18	47035	49216	+	FALSE	Cthe_0038;Cthe_0039	chemotaxis protein cheW;methyl-accepting chemotaxis sensory transducer
TU19	49460	52123	+	FALSE	Cthe_0040	cellulose 1,4-beta-cellobiosidase
TU20	52125	52559	-	TRUE	Cthe_0041	hypothetical protein
TU21	52784	56601	+	FALSE	Cthe_0042;Cthe_0043	small GTP-binding protein;glycoside hydrolase family protein
TU22	56725	58326	-	FALSE	Cthe_0044	dockerin type I cellulosome protein
TU23	58680	62237	+	FALSE	Cthe_0045;Cthe_0046	copper amine oxidase-like protein;hypothetical protein
TU24	62485	64871	+	FALSE	Cthe_0047;Cthe_0048;Cthe_0049	copper amine oxidase-like protein;copper amine oxidase-like protein;XRE family transcriptional regulator
TU25	65172	66131	+	FALSE	Cthe_0050	hypothetical protein
TU26	66312	67571	+	FALSE	Cthe_0051	hypothetical protein
TU27	67772	74915	+	FALSE	Cthe_0052;Cthe_0053;Cthe_0054;Cthe_3300;Cthe_0055	hypothetical protein;ribonucleotide-diphosphate reductase subunit alpha;hypothetical protein;hypothetical protein;hypothetical protein
TU28	75394	89286	+	FALSE	Cthe_0056	hypothetical protein
TU29	89362	89994	-	TRUE	Cthe_0057	hypothetical protein
TU30	90212	93061	+	FALSE	Cthe_0058;Cthe_0059;Cthe_0060	putative RNA polymerase sigma factor SigI;type 3a, cellulose-binding;hypothetical protein
TU31	93207	93755	-	FALSE	Cthe_0061	BioY protein
TU32	93965	95854	-	FALSE	Cthe_0062	sulfatase
TU33	96121	96456	+	FALSE	Cthe_0063	rubredoxin-type Fe(Cys)4 protein
TU34	96477	97433	-	TRUE	Cthe_0064	Na/Pi-cotransporter II-like protein
TU35	97629	102650	+	FALSE	Cthe_0065;Cthe_0066;Cthe_0067;Cthe_0069;Cthe_0070	hypothetical protein;hypothetical protein;NAD-dependent deacetylase;asparagine synthetase AsnA;asparaginyl-tRNA synthetase
TU36	99295	99906	-	FALSE	Cthe_0068	peptidylprolyl isomerase
TU37	102852	105668	-	FALSE	Cthe_0071	cellulose 1,4-beta-cellobiosidase
TU38	105911	108454	+	FALSE	Cthe_0072;Cthe_0073;Cthe_3431;Cthe_0075	phage shock protein PspC;hypothetical protein;Cthe_3431;hypothetical protein
TU39	108653	109588	+	FALSE	Cthe_0076;Cthe_0077	hypothetical protein;hypothetical protein
TU40	109725	109865	-	FALSE	Cthe_0078	Cthe_0078
TU41	110150	110665	+	FALSE	Cthe_0079	hypothetical protein
TU42	110717	112628	-	FALSE	Cthe_0080;Cthe_0081	CheW protein;N-acetylglutamate synthase / glutamate N-acetyltransferase
TU43	113271	115718	+	FALSE	Cthe_0082	Lon-A peptidase
TU44	116031	117710	+	FALSE	Cthe_0083	serine phosphatase
TU45	117726	119241	-	FALSE	Cthe_0084;Cthe_0085	hypothetical protein;negative regulator of genetic competence
TU46	119622	120506	+	FALSE	Cthe_0086	hypothetical protein
TU47	120774	126875	+	FALSE	Cthe_0087;Cthe_0088;Cthe_0089;Cthe_0090;Cthe_0091;Cthe_0092	maf protein;rod shape-determining protein MreB;rod shape-determining protein MreC;hypothetical protein;peptidoglycan glycosyltransferase;septum formation inhibitor
TU48	127090	130031	+	FALSE	Cthe_0093;Cthe_0094;Cthe_0095;Cthe_0097	septum site-determining protein MinD;cell division topological specificity factor MinE;methylglyoxal synthase;peptidase M23B
TU49	128662	128925	-	FALSE	Cthe_0096	hypothetical protein
TU50	130163	130972	+	FALSE	Cthe_0098	peptidase M50
TU51	131036	131911	-	FALSE	Cthe_0099	5,10-methylenetetrahydrofolate reductase
TU52	132322	134289	+	FALSE	Cthe_0100;Cthe_0101	hypothetical protein;iron-containing alcohol dehydrogenase
TU53	134377	135033	-	FALSE	Cthe_0102	tRNA (guanine-N(7)-)-methyltransferase
TU54	135290	135682	+	FALSE	Cthe_0103	hypothetical protein
TU55	136030	139600	+	FALSE	Cthe_0104;Cthe_0105;Cthe_0106;Cthe_0107	5-amino-6-(5-phosphoribosylamino)uracil reductase / diaminohydroxyphosphoribosylaminopyrimidine deaminase;riboflavin synthase subunit alpha;GTP cyclohydrolase II;6,7-dimethyl-8-ribityllumazine synthase
TU56	139692	140333	-	FALSE	Cthe_0108	type IV pilus assembly PilZ
TU57	140862	141121	+	FALSE	Cthe_R0001;Cthe_R0002	Cthe_R0001;Cthe_R0002
TU58	141502	141819	+	FALSE	Cthe_0109	dockerin type I cellulosome protein
TU59	142033	150308	+	FALSE	Cthe_0110;Cthe_0111;Cthe_0112;Cthe_0113;Cthe_0114;Cthe_0115;Cthe_0116;Cthe_0117	HPr kinase;putative hydrolase;UDP-N-acetylenolpyruvoylglucosamine reductase;hypothetical protein;hypothetical protein;glycogen debranching protein;hypothetical protein;HPrNtr domain-containing protein
TU60	150499	152074	+	FALSE	Cthe_0118;Cthe_0119;Cthe_0120	anti-sigma-factor antagonist;anti-sigma F factor;RNA polymerase sigma 28 subunit
TU61	152189	154405	+	FALSE	Cthe_0121;Cthe_0122;Cthe_0123;Cthe_0124	hypothetical protein;SpoVA protein;stage V sporulation protein AD;SpoVA protein
TU62	154482	157563	+	FALSE	Cthe_0125;Cthe_0126;Cthe_0127;Cthe_0128	stage V sporulation AE;CheC-like protein;RNA methyltransferase;integrase catalytic subunit
TU63	157782	173625	+	FALSE	Cthe_0129;Cthe_0130;Cthe_0131;Cthe_0132;Cthe_0133;Cthe_0134;Cthe_0135;Cthe_0136	metal dependent phosphohydrolase;3-oxoacyl-(acyl-carrier-protein) synthase;hypothetical protein;3-oxoacyl-(acyl-carrier-protein) synthase;AMP-dependent synthetase and ligase;hypothetical protein;beta-ketoacyl synthase;4'-phosphopantetheinyl transferase
TU64	173889	177196	+	FALSE	Cthe_0137;Cthe_0138;Cthe_0139	glyceraldehyde-3-phosphate dehydrogenase;phosphoglycerate kinase;triosephosphate isomerase
TU65	177383	178918	+	FALSE	Cthe_0140	phosphoglyceromutase
TU66	179092	180204	+	FALSE	Cthe_0141	integrase catalytic subunit
TU67	180470	182107	+	FALSE	Cthe_0142	metal dependent phosphohydrolase
TU68	182307	184023	+	FALSE	Cthe_0143;Cthe_0144	phosphopyruvate hydratase;preprotein translocase subunit SecG
TU69	184305	191171	+	FALSE	Cthe_0145;Cthe_0146;Cthe_0147;Cthe_0148;Cthe_0150	metal dependent phosphohydrolase;ribonuclease R;hypothetical protein;transposase, mutator type;RNA modification protein
TU70	189481	189738	-	FALSE	Cthe_0149	HPrNtr domain-containing protein
TU71	191386	193230	+	FALSE	Cthe_0151;Cthe_0152;Cthe_0153	hypothetical protein;aldo/keto reductase;Holliday junction resolvase-like protein
TU72	193333	193623	+	FALSE	Cthe_0154	hypothetical protein
TU73	193793	200386	+	FALSE	Cthe_0155;Cthe_0156;Cthe_0157;Cthe_0158;Cthe_0159	hypothetical protein;radical SAM family protein;hypothetical protein;ribonuclease G;integrase catalytic subunit
TU74	200612	201548	+	FALSE	Cthe_0160;Cthe_0161;Cthe_0162	50S ribosomal protein L21;hypothetical protein;50S ribosomal protein L27
TU75	201657	202931	+	FALSE	Cthe_0163	GTP1/OBG subdomain-containing protein
TU76	203045	203269	+	FALSE	Cthe_3301	hypothetical protein
TU77	203363	206213	+	FALSE	Cthe_0164;Cthe_0166;Cthe_0167;Cthe_0168	hypothetical protein;4Fe-4S ferredoxin, iron-sulfur binding;response regulator receiver protein;hypothetical protein
TU78	203739	204296	-	FALSE	Cthe_0165	hypothetical protein
TU79	206225	208136	-	FALSE	Cthe_0169;Cthe_0170;Cthe_0171	dehydrogenase;hypothetical protein;hypothetical protein
TU80	208163	208405	-	TRUE	Cthe_0172	hypothetical protein
TU81	208546	209640	+	FALSE	Cthe_0173	dehydrogenase
TU82	209822	213034	+	FALSE	Cthe_0174;Cthe_0175	sulfatase;polysaccharide deacetylase
TU83	213315	213665	+	FALSE	Cthe_0176	hypothetical protein
TU84	213836	214033	+	FALSE	Cthe_0177	hypothetical protein
TU85	214159	216762	-	FALSE	Cthe_0178;Cthe_0179	argininosuccinate lyase;argininosuccinate synthase
TU86	216998	224245	+	FALSE	Cthe_0180;Cthe_0181;Cthe_0182;Cthe_0183;Cthe_0184;Cthe_0185	Holliday junction resolvase;Holliday junction DNA helicase RuvA;Holliday junction DNA helicase RuvB;hypothetical protein;type IV pilus assembly protein PilM;cell wall hydrolase/autolysin
TU87	224385	230358	+	FALSE	Cthe_0186;Cthe_0187;Cthe_0188;Cthe_0189;Cthe_0190	UDP-galactose 4-epimerase;hypothetical protein;ribonuclease PH;RdgB/HAM1 family non-canonical purine NTP pyrophosphatase;proteinase inhibitor I4, serpin
TU88	230789	232588	+	FALSE	Cthe_0191	proteinase inhibitor I4, serpin
TU89	232808	233878	+	FALSE	Cthe_0192	integrase catalytic subunit
TU90	234188	235724	+	FALSE	Cthe_R0003;Cthe_R0004;Cthe_0193	Cthe_R0003;Cthe_R0004;sodium/hydrogen exchanger
TU91	235814	236859	+	FALSE	Cthe_0194;Cthe_0195	hypothetical protein;Cthe_0195
TU92	237071	239164	-	FALSE	Cthe_0196	glutamine synthetase, catalytic region
TU93	239756	242794	+	FALSE	Cthe_0197;Cthe_0198;Cthe_0199	glutamate synthase (NADPH) GltB1 subunit;glutamate synthase (NADPH) GltB2 subunit;4Fe-4S ferredoxin, iron-sulfur binding
TU94	242799	255304	+	FALSE	Cthe_0200;Cthe_0201;Cthe_0202;Cthe_0203;Cthe_0204;Cthe_0205;Cthe_0206;Cthe_0207;Cthe_0208;Cthe_0209	FAD-dependent pyridine nucleotide-disulfide oxidoreductase;glutamate synthase (NADPH) GltB3 subunit;L-glutamine synthetase;response regulator receiver/ANTAR domain-containing protein;hypothetical protein;hypothetical protein;UvrD/REP helicase;hypothetical protein;single-stranded-DNA-specific exonuclease RecJ;glycosyltransferase
TU95	255476	256537	-	FALSE	Cthe_0210	LacI family transcription regulator
TU96	256900	257904	+	FALSE	Cthe_0211	glycoside hydrolase family protein
TU97	258194	258385	+	FALSE	Cthe_3303	hypothetical protein
TU98	258469	259884	-	FALSE	Cthe_0212	beta-glucosidase
TU99	260094	266778	+	FALSE	Cthe_0213;Cthe_0214;Cthe_0215;Cthe_0217	hypothetical protein;phenylalanyl-tRNA synthetase subunit alpha;phenylalanyl-tRNA synthetase subunit beta;glucose-6-phosphate isomerase
TU100	264858	265145	-	FALSE	Cthe_0216	small acid-soluble spore protein, alpha/beta type
TU101	266918	267724	-	FALSE	Cthe_0218	metallophosphoesterase
TU102	267941	268105	+	FALSE	Cthe_3304	hypothetical protein
TU103	268230	268313	+	FALSE	Cthe_R0005	Cthe_R0005
TU104	268582	269055	-	FALSE	Cthe_0219	5-nitroimidazole antibiotic resistance protein
TU105	270022	270969	-	FALSE	Cthe_0220	transposase, IS4
TU106	271287	277059	+	FALSE	Cthe_0221;Cthe_0222;Cthe_0223;Cthe_3432;Cthe_0226;Cthe_0227;Cthe_0228;Cthe_0229	hypothetical protein;hypothetical protein;hypothetical protein;Cthe_3432;hypothetical protein;hypothetical protein;hypothetical protein;NAD-dependent epimerase/dehydratase
TU107	277207	284796	+	FALSE	Cthe_0230;Cthe_0231;Cthe_0232;Cthe_0233;Cthe_0234	hypothetical protein;radical SAM family protein;hypothetical protein;GCN5-like N-acetyltransferase;AMP-dependent synthetase and ligase
TU108	285049	285279	+	FALSE	Cthe_0235	YruB family glutaredoxin-like protein
TU109	285730	290726	+	FALSE	Cthe_0236;Cthe_0238;Cthe_0239	aldo/keto reductase;hypothetical protein;dockerin type I cellulosome protein
TU110	286825	287217	-	FALSE	Cthe_0237	response regulator receiver protein
TU111	290782	292202	+	FALSE	Cthe_0240;Cthe_0241	hypothetical protein;hypothetical protein
TU112	292248	293147	-	FALSE	Cthe_0242	hypothetical protein
TU113	293795	294643	+	FALSE	Cthe_0243	copper amine oxidase-like protein
TU114	294822	297324	-	FALSE	Cthe_0244;Cthe_0245	heavy metal translocating P-type ATPase;ArsR family transcriptional regulator
TU115	297573	300035	+	FALSE	Cthe_0246	carbohydrate-binding family 6 protein
TU116	300315	313064	+	FALSE	Cthe_0247;Cthe_0249;Cthe_0250;Cthe_0251;Cthe_0252;Cthe_0253;Cthe_0254	DNA mismatch repair protein MutS-like protein;peptidase C11, clostripain;hypothetical protein;transglutaminase-like protein;hypothetical protein;ATPase;hypothetical protein
TU117	302272	303219	-	TRUE	Cthe_0248	transposase, IS4
TU118	313278	316014	+	FALSE	Cthe_0255;Cthe_0256	hypothetical protein;histidine kinase
TU119	316137	317189	+	TRUE	Cthe_0257	twitching motility protein
TU120	317319	319336	+	FALSE	Cthe_0258;Cthe_0259	dockerin type I cellulosome protein;rhomboid-like protein
TU121	319559	321682	+	FALSE	Cthe_0260	peptidase S1 and S6, chymotrypsin/Hap
TU122	321846	323853	+	FALSE	Cthe_0261;Cthe_0262	HAD family hydrolase;gamma-glutamyl phosphate reductase
TU123	324119	325016	+	FALSE	Cthe_0263;Cthe_0264	hypothetical protein;hypothetical protein
TU124	325267	328101	+	FALSE	Cthe_0265;Cthe_0266	class V aminotransferase;methyl-accepting chemotaxis sensory transducer
TU125	328214	331028	-	FALSE	Cthe_0267;Cthe_0268	type 3a, cellulose-binding;putative RNA polymerase sigma factor SigI
TU126	331571	335747	+	FALSE	Cthe_0269;Cthe_0270;Cthe_0271	glycoside hydrolase family protein;glycoside hydrolase family protein;type 3a, cellulose-binding
TU127	335877	338777	-	FALSE	Cthe_0272;Cthe_0273	penicillin-binding protein 6;metal dependent phosphohydrolase
TU128	339019	340710	-	FALSE	Cthe_0274	glycoside hydrolase family protein
TU129	341280	343715	+	FALSE	Cthe_0275	cellobiose phosphorylase
TU130	343980	349432	+	FALSE	Cthe_0276;Cthe_0277;Cthe_0278;Cthe_0279;Cthe_0280;Cthe_0281;Cthe_0282	2-hydroxyacid dehydrogenase;hypothetical protein;ribosomal large subunit pseudouridine synthase D;hypothetical protein;coat F domain-containing protein;hypothetical protein;ADP-glucose type glycogen/starch synthase
TU131	345043	345156	-	FALSE	Cthe_3305	hypothetical protein
TU132	349657	350604	-	FALSE	Cthe_0283	aldo/keto reductase
TU133	350817	352175	+	FALSE	Cthe_0284	hypothetical protein
TU134	352376	359893	+	FALSE	Cthe_0285;Cthe_3306;Cthe_0286;Cthe_0287;Cthe_0288	isocitrate dehydrogenase;hypothetical protein;response regulator receiver sensor signal transduction histidine kinase;GAF sensor hybrid histidine kinase;CheR-type MCP methyltransferase
TU135	359967	363681	+	FALSE	Cthe_0289;Cthe_0290	DEAD_2;homoserine dehydrogenase
TU136	363973	366015	-	FALSE	Cthe_0291	hypothetical protein
TU137	366400	368784	+	FALSE	Cthe_0292;Cthe_0293;Cthe_3433	transposase, mutator type;hypothetical protein;Cthe_3433
TU138	368998	370116	-	FALSE	Cthe_0295	phosphoserine aminotransferase
TU139	370827	372765	+	FALSE	Cthe_0296;Cthe_0297	hypothetical protein;hypothetical protein
TU140	372821	374623	+	FALSE	Cthe_0298	methyl-accepting chemotaxis sensory transducer
TU141	374726	376096	+	FALSE	Cthe_0299	MATE efflux family protein
TU142	376196	376813	-	TRUE	Cthe_0300	Allergen V5/Tpx-1 related-like protein
TU143	376994	378209	+	FALSE	Cthe_0301;Cthe_0302	hypothetical protein;hypothetical protein
TU144	378255	378982	-	FALSE	Cthe_3307;Cthe_0303	hypothetical protein;hypothetical protein
TU145	379307	380377	+	TRUE	Cthe_0304	integrase catalytic subunit
TU146	380737	384980	+	FALSE	Cthe_0305;Cthe_0306	DNA topoisomerase;DNA gyrase/topoisomerase IV subunit A
TU147	385137	395125	+	FALSE	Cthe_0307;Cthe_0308;Cthe_0309;Cthe_0311;Cthe_0312	hypothetical protein;hypothetical protein;excinuclease ABC subunit B;excinuclease ABC subunit A;ATPase AAA-2
TU148	388027	389073	-	FALSE	Cthe_0310	hypothetical protein
TU149	395407	400599	+	FALSE	Cthe_0313;Cthe_0314;Cthe_0315;Cthe_0316	hypothetical protein;glycosyltransferase 28-like protein;putative RNA polymerase sigma factor SigI;PA14
TU150	400705	401376	-	FALSE	Cthe_0317	hypothetical protein
TU151	401518	402210	-	TRUE	Cthe_0318	ErfK/YbiS/YcfS/YnhG
TU152	402462	405716	+	FALSE	Cthe_0319;Cthe_0320;Cthe_0321	class II aldolase/adducin-like protein;hypothetical protein;TPR repeat-containing protein
TU153	405713	407047	-	FALSE	Cthe_0322	glycoside hydrolase family protein
TU154	407624	413059	+	FALSE	Cthe_0323;Cthe_0324;Cthe_0325;Cthe_3308	hypothetical protein;valyl-tRNA synthetase;NAD synthetase;hypothetical protein
TU155	412605	412808	-	FALSE	Cthe_0326	hypothetical protein
TU156	413218	413458	+	FALSE	Cthe_R0006;Cthe_R0007;Cthe_R0008	Cthe_R0006;Cthe_R0007;Cthe_R0008
TU157	413675	416248	+	FALSE	Cthe_0327	S-layer-like domain-containing protein
TU158	416428	418029	-	FALSE	Cthe_0328	peptide chain release factor 3
TU159	418591	426703	+	FALSE	Cthe_3309;Cthe_3310;Cthe_0329;Cthe_0330;Cthe_0331;Cthe_0332;Cthe_0333;Cthe_0334;Cthe_0335;Cthe_0336;Cthe_0337	hypothetical protein;hypothetical protein;hypothetical protein;hypothetical protein;hypothetical protein;phosphoribulokinase/uridine kinase;hypothetical protein;putative anti-sigma regulatory factor, serine/threonine protein kinase;hydrogenase large subunit-like protein;DRTGG domain-containing protein;PHP-like protein
TU160	426965	432826	+	FALSE	Cthe_0338;Cthe_0339;Cthe_0340;Cthe_0341;Cthe_0342;Cthe_0343	NADH-quinone oxidoreductase subunit E;histidine kinase;ferredoxin;NADH dehydrogenase (quinone);hydrogenase, Fe-only;FMN-binding flavin reductase-like protein
TU161	432885	435066	-	FALSE	Cthe_0344;Cthe_0345	malate dehydrogenase;malate dehydrogenase (NAD)
TU162	435595	435948	+	FALSE	Cthe_0346	hypothetical protein
TU163	436020	437267	-	FALSE	Cthe_0347	6-phosphofructokinase
TU164	437610	438680	-	FALSE	Cthe_0348	integrase catalytic subunit
TU165	438913	439842	+	FALSE	Cthe_0349	fructose-bisphosphate aldolase
TU166	439924	442167	+	FALSE	Cthe_0350;Cthe_0351	signal peptidase I;PpiC-type peptidyl-prolyl cis-trans isomerase
TU167	442226	443218	+	FALSE	Cthe_0352	hypothetical protein
TU168	443190	446512	+	FALSE	Cthe_0353;Cthe_0354;Cthe_0355	hypothetical protein;putative CoA-substrate-specific enzyme activase;hypothetical protein
TU169	446664	447887	+	FALSE	Cthe_0356	transposase, mutator type
TU170	448123	450690	-	FALSE	Cthe_0357	alpha-glucan phosphorylases
TU171	451014	451547	-	FALSE	Cthe_0358	hypothetical protein
TU172	451785	452186	+	FALSE	Cthe_0359	hypothetical protein
TU173	452538	453656	+	FALSE	Cthe_0360;Cthe_0361	thioredoxin;hypothetical protein
TU174	454172	455820	+	FALSE	Cthe_0362;Cthe_0363	AsnC family transcriptional regulator;aminotransferase
TU175	456551	457246	+	FALSE	Cthe_0364	XRE family transcriptional regulator
TU176	457554	458627	+	FALSE	Cthe_0365	peptide chain release factor 2
TU177	458737	461514	-	FALSE	Cthe_0366	hypothetical protein
TU178	461825	465634	+	FALSE	Cthe_0367;Cthe_0368;Cthe_0369;Cthe_0370	NADP oxidoreductase, coenzyme F420-dependent;NCAIR mutase (PurE)-like protein;hypothetical protein;putative radical SAM protein
TU179	466065	469692	-	FALSE	Cthe_0371;Cthe_0372;Cthe_0373	transposase, mutator type;sulfide dehydrogenase (flavoprotein) subunit SudA;ferredoxin-NADP(+) reductase subunit alpha
TU180	470198	473267	+	FALSE	Cthe_0374;Cthe_0375	glutamate dehydrogenase;GMP synthase
TU181	473437	474705	+	FALSE	Cthe_0376;Cthe_0377	CopY family transcriptional regulator;peptidase M56, BlaR1
TU182	474719	477390	+	FALSE	Cthe_0378;Cthe_0379;Cthe_0380;Cthe_0381	hypothetical protein;hypothetical protein;hypothetical protein;hypothetical protein
TU183	477637	480598	+	FALSE	Cthe_0382;Cthe_0383;Cthe_0384;Cthe_3312	hypothetical protein;hypothetical protein;ABC transporter-like protein;hypothetical protein
TU184	479575	479998	-	TRUE	Cthe_3434	Cthe_3434
TU185	480603	481208	+	FALSE	Cthe_0386	hypothetical protein
TU186	481555	491529	+	FALSE	Cthe_0387;Cthe_0388;Cthe_0389;Cthe_0390;Cthe_0391;Cthe_0392;Cthe_0393;Cthe_0394;Cthe_0395	transposase, IS4;alcohol dehydrogenase GroES-like protein;PfkB;ROK domain-containing protein;ABC transporter-like protein;inner-membrane translocator;sugar ABC transporter sugar-binding protein;iron-containing alcohol dehydrogenase;RbsD or FucU transport
TU187	491956	495442	+	FALSE	Cthe_0396;Cthe_0397	ABC transporter-like protein;ABC transporter-like protein
TU188	495575	495895	+	FALSE	Cthe_0398	hypothetical protein
TU189	496035	497883	-	FALSE	Cthe_0399;Cthe_0400	hypothetical protein;hypothetical protein
TU190	498519	500786	+	FALSE	Cthe_0401	methyl-accepting chemotaxis sensory transducer
TU191	501043	503241	+	FALSE	Cthe_0402	copper amine oxidase-like protein
TU192	503401	507456	+	FALSE	Cthe_0403;Cthe_0404;Cthe_0405	putative RNA polymerase sigma factor SigI;type 3a, cellulose-binding;glycoside hydrolase family protein
TU193	507482	509556	-	FALSE	Cthe_0406;Cthe_0407	hypothetical protein;radical SAM family protein
TU194	509847	512435	+	FALSE	Cthe_0408	PAS/PAC sensor-containing diguanylate cyclase/phosphodiesterase
TU195	512502	514144	+	FALSE	Cthe_0409;Cthe_0410	hypothetical protein;hypothetical protein
TU196	514315	515349	-	FALSE	Cthe_0411	hypothetical protein
TU197	516253	518940	+	FALSE	Cthe_0412	glycoside hydrolase family protein
TU198	519467	523141	+	FALSE	Cthe_0413	glycoside hydrolase family protein
TU199	523249	523860	-	TRUE	Cthe_0414	manganese containing catalase
TU200	523923	524168	-	TRUE	Cthe_0415	spore coat protein CotJB
TU201	524181	524438	-	TRUE	Cthe_0416	hypothetical protein
TU202	524713	528705	+	FALSE	Cthe_0417;Cthe_0418;Cthe_0419	30S ribosomal protein S15;polynucleotide phosphorylase/polyadenylase;peptidase M16-like protein
TU203	528909	529781	+	FALSE	Cthe_0420	dipicolinate synthase subunit A
TU204	529786	530370	+	FALSE	Cthe_0421	dipicolinate synthase subunit B
TU205	530687	545938	+	FALSE	Cthe_0422;Cthe_0423;Cthe_0424;Cthe_0425;Cthe_0426;Cthe_0427;Cthe_0428;Cthe_0429;Cthe_0430;Cthe_0431;Cthe_0433	redox-sensing transcriptional repressor Rex;bifunctional acetaldehyde-CoA/alcohol dehydrogenase;aminoglycoside phosphotransferase;hypothetical protein;putative PAS/PAC sensor protein;serine phosphatase;NADH dehydrogenase (ubiquinone), 24 kDa subunit;NADH dehydrogenase (quinone);hydrogenase, Fe-only;hypothetical protein;glycoside hydrolase family protein
TU206	542312	542989	-	TRUE	Cthe_0432	hypothetical protein
TU207	546107	547207	+	FALSE	Cthe_0434	ATPase
TU208	547412	552447	+	FALSE	Cthe_0435;Cthe_0436;Cthe_0437	dockerin type I cellulosome protein;hypothetical protein;hypothetical protein
TU209	552740	553126	+	FALSE	Cthe_0438	dockerin type I cellulosome protein
TU210	553844	555995	-	FALSE	Cthe_0439;Cthe_0440	CobB/CobQ-like glutamine amidotransferase;hypothetical protein
TU211	556327	559861	+	FALSE	Cthe_0441;Cthe_0442;Cthe_0443;Cthe_0444	UDP-N-acetylglucosamine 1-carboxyvinyltransferase;cell division protein FtsQ;hypothetical protein;cell division protein FtsA
TU212	560151	561281	+	FALSE	Cthe_0445	cell division protein FtsZ
TU213	561517	562410	+	TRUE	Cthe_0446	peptidase U4, sporulation factor SpoIIGA
TU214	562463	563197	+	FALSE	Cthe_0447	sporulation sigma factor SigE
TU215	563358	564648	+	TRUE	Cthe_0448;Cthe_0449	sporulation sigma factor SigG;hypothetical protein
TU216	564796	568037	+	FALSE	Cthe_0450;Cthe_0451;Cthe_0452	transcriptional regulator NrdR;hypothetical protein;cellulosome anchoring protein cohesin subunit
TU217	568197	568637	+	TRUE	Cthe_0453	hypothetical protein
TU218	568703	569107	-	TRUE	Cthe_0454	hypothetical protein
TU219	569434	578409	+	FALSE	Cthe_0455;Cthe_0456;Cthe_0457;Cthe_0458;Cthe_0459;Cthe_0460;Cthe_0461;Cthe_0462	Mg chelatase subunit ChlI;hypothetical protein;hypothetical protein;exodeoxyribonuclease III Xth;DNA protecting protein DprA;DNA topoisomerase I;tRNA (uracil-5-)-methyltransferase Gid;flagellar basal-body rod protein FlgB
TU220	578416	585459	+	FALSE	Cthe_0463;Cthe_0464;Cthe_0465;Cthe_0466;Cthe_0467;Cthe_0468;Cthe_0469;Cthe_0470	flagellar basal-body rod protein FlgC;flagellar hook-basal body complex subunit FliE;flagellar M-ring protein FliF;flagellar motor switch protein G;flagellar biosynthesis/type III secretory pathway protein-like protein;flagellar protein export ATPase FliI;flagellar export protein FliJ;hypothetical protein
TU221	585504	588516	+	FALSE	Cthe_0471;Cthe_0472;Cthe_0473	flagellar hook-length control protein;flagellar hook capping protein;flagellar operon protein
TU222	588682	609279	+	FALSE	Cthe_0474;Cthe_0475;Cthe_0476;Cthe_0477;Cthe_0478;Cthe_0479;Cthe_0480;Cthe_0481;Cthe_0482;Cthe_0483;Cthe_0484;Cthe_0485;Cthe_0486;Cthe_0487;Cthe_0488;Cthe_0489;Cthe_0490;Cthe_0491;Cthe_0492;Cthe_0493;Cthe_0494;Cthe_0496	hypothetical protein;flagellar protein;hypothetical protein;flagellar motor switch protein FliM;flagellar motor switch protein;response regulator receiver protein;hypothetical protein;flagellar biosynthesis protein FliP;flagellar biosynthetic protein FliQ;flagellar biosynthesis protein FliR;flagellar biosynthetic protein FlhB;flagellar biosynthesis protein FlhA;GTP-binding signal recognition part…
TU223	609535	612782	+	FALSE	Cthe_0498;Cthe_0499;Cthe_0500;Cthe_0501	hypothetical protein;hypothetical protein;hypothetical protein;hypothetical protein
TU224	612945	615851	+	FALSE	Cthe_0502;Cthe_0503;Cthe_0504	hypothetical protein;2'-5' RNA ligase;poly-gamma-glutamate biosynthesis protein
TU225	616237	619208	+	FALSE	Cthe_0505;Cthe_0506	formate acetyltransferase;pyruvate formate-lyase activating enzyme
TU226	619228	619875	-	FALSE	Cthe_0507	exonuclease, RNase T and DNA polymerase III
TU227	620131	620541	+	FALSE	Cthe_0508	hypothetical protein
TU228	620839	621918	-	FALSE	Cthe_0509	sodium ion-translocating decarboxylase subunit beta
TU229	622373	623443	-	FALSE	Cthe_0510	integrase catalytic subunit
TU230	623795	625685	+	FALSE	Cthe_0511;Cthe_R0010	histidine kinase;Cthe_R0010
TU231	625142	625217	-	FALSE	Cthe_R0009	Cthe_R0009
TU232	625728	627248	-	FALSE	Cthe_0512	phage integrase
TU233	627359	627568	-	TRUE	Cthe_0513	DNA binding domain-containing protein
TU234	627622	628737	+	FALSE	Cthe_0514	DNA methylase N-4/N-6
TU235	628908	631575	-	FALSE	Cthe_3313;Cthe_0515	helix-turn-helix domain-containing protein;transposase IS66
TU236	631673	632387	-	FALSE	Cthe_0516;Cthe_0517	IS66 Orf2 like;hypothetical protein
TU237	632700	641527	-	FALSE	Cthe_0518;Cthe_0519;Cthe_0520;Cthe_0521	type III restriction enzyme, res subunit;DNA methylase N-4/N-6;hypothetical protein;helicase-like protein
TU238	641532	641807	-	FALSE	Cthe_0522	hypothetical protein
TU239	642188	644240	+	FALSE	Cthe_0523;Cthe_0524;Cthe_0525;Cthe_0526	resolvase-like protein;hypothetical protein;hypothetical protein;hypothetical protein
TU240	644418	644663	-	FALSE	Cthe_0527	hypothetical protein
TU241	645143	645538	+	TRUE	Cthe_0528	hypothetical protein
TU242	645761	645919	+	TRUE	Cthe_0529	Cthe_0529
TU243	645935	646549	+	TRUE	Cthe_0530	hypothetical protein
TU244	646750	649038	+	FALSE	Cthe_0531	hypothetical protein
TU245	649110	653672	+	FALSE	Cthe_0532;Cthe_0533;Cthe_0534	HAD superfamily hydrolase-like protein;radical SAM family protein;bacteriocin-processing peptidase
TU246	653775	654047	+	FALSE	Cthe_0535	hypothetical protein
TU247	654353	656044	+	FALSE	Cthe_0536	glycoside hydrolase family protein
TU248	656118	661193	+	FALSE	Cthe_0537;Cthe_0538;Cthe_0539;Cthe_0540	two component transcriptional regulator;periplasmic sensor signal transduction histidine kinase;ABC transporter-like protein;hypothetical protein
TU249	661392	672937	+	FALSE	Cthe_0541;Cthe_0542;Cthe_0543;Cthe_0544;Cthe_0545;Cthe_0546;Cthe_0547;Cthe_0548;Cthe_0549;Cthe_0550	peptidase M24;hypothetical protein;glycoside hydrolase family protein;protein serine/threonine phosphatases;prepilin peptidase CpaA;ferric uptake regulator family protein;periplasmic solute binding protein;ABC transporter-like protein;hypothetical protein;heat shock protein 90
TU250	673111	675342	-	FALSE	Cthe_0551;Cthe_0552	AMP-dependent synthetase and ligase;transcriptional regulator
TU251	675495	676394	-	FALSE	Cthe_0553	LysR family transcriptional regulator
TU252	676514	680284	+	FALSE	Cthe_0554	phosphoribosylformylglycinamidine synthase
TU253	680567	681808	+	FALSE	Cthe_0555	PpiC-type peptidyl-prolyl cis-trans isomerase
TU254	681871	683712	-	TRUE	Cthe_0556	asparagine synthase
TU255	684019	684789	+	TRUE	Cthe_0557	polysaccharide deacetylase
TU256	684901	686620	+	FALSE	Cthe_0558;Cthe_0559	hypothetical protein;single-stranded DNA-binding protein
TU257	686740	688515	-	FALSE	Cthe_0560	FAD-dependent pyridine nucleotide-disulfide oxidoreductase
TU258	688931	691919	+	FALSE	Cthe_0561;Cthe_0562;Cthe_0563;Cthe_0564	ApbE-like lipoprotein;hypothetical protein;heptaprenyl diphosphate synthase component I;trans-hexaprenyltranstransferase
TU259	691999	695724	+	FALSE	Cthe_0565;Cthe_0566;Cthe_0567	hypothetical protein;replication restart DNA helicase PriA;peptide deformylase
TU260	695783	705941	+	FALSE	Cthe_0568;Cthe_0569;Cthe_0570;Cthe_0571;Cthe_0572;Cthe_0573;Cthe_0574;Cthe_0575;Cthe_0576;Cthe_0577	methionyl-tRNA formyltransferase;hypothetical protein;peptidase, membrane zinc metallopeptidase;sun protein;ribosomal RNA large subunit methyltransferase N;protein serine/threonine phosphatases;serine/threonine protein kinase;ribosome small subunit-dependent GTPase A;ribulose-5-phosphate 3-epimerase;thiamine pyrophosphokinase
TU261	706080	712405	-	FALSE	Cthe_0578;Cthe_0580;Cthe_0581	glycoside hydrolase family protein;aspartate aminotransferase;fibronectin-binding A-like protein
TU262	708844	709365	+	FALSE	Cthe_0579	nitroreductase
TU263	712662	714425	-	FALSE	Cthe_0582	PAS/PAC sensor signal transduction histidine kinase
TU264	714453	715637	-	FALSE	Cthe_0583	response regulator receiver protein
TU265	715767	716227	+	FALSE	Cthe_0584;Cthe_R0011	hypothetical protein;Cthe_R0011
TU266	720606	721758	-	FALSE	Cthe_0585	transposase IS3/IS911 family protein
TU267	721919	723139	-	FALSE	Cthe_0587	transposase, mutator type
TU268	723750	727285	+	FALSE	Cthe_0588;Cthe_0589;Cthe_0590	integrase catalytic subunit;Cthe_0589;transposase IS3/IS911 family protein
TU269	727660	728325	+	FALSE	Cthe_0592	type 11 methyltransferase
TU270	728648	729646	+	FALSE	Cthe_0593	copper amine oxidase-like protein
TU271	729768	730341	-	FALSE	Cthe_3319;Cthe_3320	Cthe_3319;Cthe_3320
TU272	730556	731776	+	FALSE	Cthe_0594	transposase, mutator type
TU273	731947	733014	+	FALSE	Cthe_0595	hypothetical protein
TU274	733087	734175	+	FALSE	Cthe_0596;Cthe_0597	ribosome biogenesis GTP-binding protein YsxC;thiamine biosynthesis protein ThiS
TU275	734178	734945	+	FALSE	Cthe_0598	thiazole synthase
TU276	735074	736183	+	FALSE	Cthe_0599	thiazole biosynthesis protein ThiH
TU277	736260	739274	+	FALSE	Cthe_0600;Cthe_0601;Cthe_0602	thiamine biosynthesis protein ThiF;thiamine-phosphate pyrophosphorylase;thiamine biosynthesis protein ThiC
TU278	739755	741677	+	FALSE	Cthe_0603;Cthe_0604;Cthe_0605	GCN5-like N-acetyltransferase;hypothetical protein;peptidase PgdS
TU279	741757	744093	+	FALSE	Cthe_0606	DNA internalization-related competence protein ComEC/Rec2
TU280	744284	750466	+	FALSE	Cthe_0607;Cthe_0608;Cthe_0609;Cthe_0610;Cthe_0611	peptidase M42;peptidase M42;peptidase M42;histidinol-phosphate aminotransferase;RNA-metabolising metallo-beta-lactamase
TU281	750623	752134	+	FALSE	Cthe_0612	SSS family solute/sodium (Na+) symporter
TU282	752381	757993	+	FALSE	Cthe_0613;Cthe_0614;Cthe_0615;Cthe_0616;Cthe_0617	thiamine pyrophosphate enzyme-like TPP-binding protein;indolepyruvate oxidoreductase subunit beta;phenylacetate-CoA ligase;ACT domain-containing protein;recombination factor protein RarA
TU283	758314	760774	-	FALSE	Cthe_0618;Cthe_0619	ferrous iron transport protein B;hypothetical protein
TU284	761095	761487	+	FALSE	Cthe_0620	DtxR family iron dependent repressor
TU285	761564	763443	-	FALSE	Cthe_0621;Cthe_0622	translation initiation factor 2B subunit I;methylthioadenosine phosphorylase
TU286	763713	779340	+	FALSE	Cthe_0623;Cthe_0624;Cthe_0625;Cthe_0626;Cthe_0627;Cthe_0628;Cthe_0629;Cthe_0630;Cthe_0631	TraR/DksA family transcriptional regulator;glycoside hydrolase family protein;glycoside hydrolase family protein;hypothetical protein;hypothetical protein;hypothetical protein;type II secretion system protein E;hypothetical protein;hypothetical protein
TU287	779402	779617	+	FALSE	Cthe_3321	hypothetical protein
TU288	779675	780781	+	FALSE	Cthe_0632;Cthe_0633	hypothetical protein;hypothetical protein
TU289	780812	782899	-	FALSE	Cthe_0634	serine/threonine protein kinase
TU290	783022	783852	-	FALSE	Cthe_0635	protein serine/threonine phosphatases
TU291	783988	784236	-	FALSE	Cthe_0636	hypothetical protein
TU292	784388	784690	-	FALSE	Cthe_0637	hypothetical protein
TU293	784827	789506	-	FALSE	Cthe_0638	FHA domain-containing protein
TU294	789712	790914	-	FALSE	Cthe_0639	glycoside hydrolase family protein
TU295	791133	793332	+	FALSE	Cthe_0640;Cthe_3322	dockerin type I cellulosome protein;hypothetical protein
TU296	793440	793884	-	FALSE	Cthe_0641;Cthe_0642	coat F domain-containing protein;hypothetical protein
TU297	794108	795181	+	FALSE	Cthe_0643	hypothetical protein
TU298	795276	801688	+	FALSE	Cthe_0644;Cthe_0645;Cthe_0646;Cthe_0647	vitamin B12 dependent methionine synthase, activation region;methionine synthase (B12-dependent);anaerobic ribonucleoside triphosphate reductase;anaerobic ribonucleoside-triphosphate reductase activating protein
TU299	801866	803675	-	FALSE	Cthe_0648;Cthe_R0012	glutamyl-tRNA synthetase;Cthe_R0012
TU300	804017	805726	+	FALSE	Cthe_0649;Cthe_0650;Cthe_3323;Cthe_0651;Cthe_0652	hypothetical protein;hypothetical protein;Cthe_3323;Cthe_0651;4-oxalocrotonate tautomerase
TU301	805854	806117	+	FALSE	Cthe_0653	CopG family transcriptional regulator
TU302	806431	810982	+	FALSE	Cthe_0654;Cthe_0655;Cthe_0656;Cthe_3324	thiamine biosynthesis protein ThiH;cysteine desulfurase family protein;type IV pilus assembly protein PilM;hypothetical protein
TU303	811069	811668	-	FALSE	Cthe_0657	hypothetical protein
TU304	811881	812432	+	FALSE	Cthe_3436	Cthe_3436
TU305	812448	812837	-	TRUE	Cthe_0659	hypothetical protein
TU306	813278	815599	+	TRUE	Cthe_0660	glycoside hydrolase family protein
TU307	815804	817825	+	FALSE	Cthe_0661;Cthe_0662	Ricin B lectin;Cthe_0662
TU308	817835	818681	-	FALSE	Cthe_0663;Cthe_R0013	hypothetical protein;Cthe_R0013
TU309	818815	819627	+	FALSE	Cthe_0664	hypothetical protein
TU310	819807	821646	+	FALSE	Cthe_0665;Cthe_0666	HflK protein;HflC protein
TU311	821833	827337	+	FALSE	Cthe_0667;Cthe_0668;Cthe_0669;Cthe_0670	GerA spore germination protein;spore germination protein;spore germination B3 GerAC like;spore germination protein
TU312	827339	827818	-	TRUE	Cthe_0671	hypothetical protein
TU313	828290	828365	-	FALSE	Cthe_R0014	Cthe_R0014
TU314	828499	830440	+	FALSE	Cthe_0672;Cthe_0673;Cthe_0674	pyrroline-5-carboxylate reductase;ribonuclease H;NUDIX hydrolase
TU315	830754	831308	+	FALSE	Cthe_0675	hypothetical protein
TU316	831659	836507	+	FALSE	Cthe_0676;Cthe_0677;Cthe_0678;Cthe_0679	tyrosine recombinase XerD subunit;phosphopentomutase;thymidine phosphorylase;Serine-type D-Ala-D-Ala carboxypeptidase
TU317	836721	837374	+	FALSE	Cthe_0680	lysine exporter protein LysE/YggA
TU318	837592	839085	+	FALSE	Cthe_0681	inosine 5-monophosphate dehydrogenase
TU319	839395	840372	-	FALSE	Cthe_0682	hypothetical protein
TU320	840619	841932	+	FALSE	Cthe_0683	diaminopimelate decarboxylase
TU321	842138	848679	+	FALSE	Cthe_0684;Cthe_0685;Cthe_0686;Cthe_0687;Cthe_0688;Cthe_0689	polynucleotide adenylyltransferase region;peptidase M50;tryptophanyl-tRNA synthetase;condensin subunit ScpA;condensin subunit ScpB;RDD domain-containing protein
TU322	848784	849392	+	FALSE	Cthe_0690	hypothetical protein
TU323	849436	849924	+	FALSE	Cthe_0691	hypothetical protein
TU324	850174	851244	-	TRUE	Cthe_0692	integrase catalytic subunit
TU325	851521	854768	+	FALSE	Cthe_0693;Cthe_0694;Cthe_0695;Cthe_0696	ribosomal large subunit pseudouridine synthase B;spermidine synthase;agmatinase;putative rRNA methylase
TU326	854855	855589	-	FALSE	Cthe_0697	type IV pilus assembly PilZ
TU327	855856	856926	+	FALSE	Cthe_0698	integrase catalytic subunit
TU328	857350	859523	+	FALSE	Cthe_0699;Cthe_3326;Cthe_0700	carboxyl transferase;sodium pump decarboxylase gamma subunit;biotin/lipoyl attachment protein
TU329	859667	861064	+	FALSE	Cthe_0701	oxaloacetate decarboxylase
TU330	861318	866676	+	FALSE	Cthe_0702;Cthe_0703;Cthe_0705;Cthe_0706;Cthe_0707;Cthe_0708;Cthe_0709	hypothetical protein;hypothetical protein;hypothetical protein;RpiR family transcriptional regulator;phosphoglycerate mutase;FAD dependent oxidoreductase;hypothetical protein
TU331	862266	862913	-	FALSE	Cthe_0704	hypothetical protein
TU332	866814	869039	+	FALSE	Cthe_0710;Cthe_0711;Cthe_0712;Cthe_0713	hypothetical protein;chorismate mutase;cytidylate kinase;1-acyl-sn-glycerol-3-phosphate acyltransferase
TU333	869041	871125	+	FALSE	Cthe_0714	4-hydroxy-3-methylbut-2-enyl diphosphate reductase/S1 RNA-binding domain-containing protein
TU334	871478	873946	+	FALSE	Cthe_0715;Cthe_0716;Cthe_0717;Cthe_3327;Cthe_0718	S-adenosylmethionine decarboxylase proenzyme;nucleoside diphosphate kinase;CheR-type MCP methyltransferase;hypothetical protein;hypothetical protein
TU335	874096	874527	+	FALSE	Cthe_0719	BadM/Rrf2 family transcriptional regulator
TU336	874656	879042	+	FALSE	Cthe_0720;Cthe_0721;Cthe_0722;Cthe_0723	class V aminotransferase;nitrogen-fixing NifU-like protein;tRNA-specific 2-thiouridylase MnmA;tyrosyl-tRNA synthetase
TU337	879241	880038	-	FALSE	Cthe_0724	HisJ family histidinol phosphate phosphatase
TU338	880415	883526	+	FALSE	Cthe_0725;Cthe_0726	response regulator receiver modulated metal dependent phosphohydrolase;putative aminopeptidase 1
TU339	883592	885679	-	FALSE	Cthe_0727;Cthe_0728	cell envelope-related transcriptional attenuator;site-specific tyrosine recombinase XerC
TU340	885954	887567	+	FALSE	Cthe_0729	dockerin type I cellulosome protein
TU341	887774	889114	+	FALSE	Cthe_0730;Cthe_0731	hypothetical protein;shikimate kinase
TU342	889176	890360	+	FALSE	Cthe_0732	chorismate synthase
TU343	890454	891110	-	FALSE	Cthe_0733	type IV pilus assembly PilZ
TU344	891758	899335	-	FALSE	Cthe_0734;Cthe_0735;Cthe_0736;Cthe_0737	peptidase M23B;cellulosome anchoring protein cohesin subunit;cellulosome anchoring protein cohesin subunit;phosphopantethiene-protein transferase
TU345	899614	899739	+	TRUE	Cthe_3328	hypothetical protein
TU346	899994	900206	-	FALSE	Cthe_0738	copper ion binding protein
TU347	900407	902131	+	FALSE	Cthe_0739	hypothetical protein
TU348	902146	902883	-	FALSE	Cthe_0740	GntR family transcriptional regulator
TU349	903102	909805	-	FALSE	Cthe_0741;Cthe_0742;Cthe_0743;Cthe_0744	adenylosuccinate lyase;hypothetical protein;MATE efflux family protein;copper amine oxidase-like protein
TU350	910112	912304	+	FALSE	Cthe_0745	glycoside hydrolase family protein
TU351	912459	917716	-	FALSE	Cthe_0746;Cthe_0747;Cthe_0748;Cthe_0749;Cthe_0750;Cthe_0751	signal peptide prediction;extracellular solute-binding protein;binding-protein-dependent transport systems inner membrane component;binding-protein-dependent transport systems inner membrane component;spermidine/putrescine ABC transporter ATPase subunit;XRE family transcriptional regulator
TU352	918058	920177	-	FALSE	Cthe_0752;Cthe_0753;Cthe_0754	hypothetical protein;hypothetical protein;hypothetical protein
TU353	920548	921735	-	FALSE	Cthe_0755	aspartate aminotransferase
TU354	922460	929848	-	FALSE	Cthe_0756;Cthe_0757;Cthe_0758;Cthe_0759;Cthe_0760;Cthe_0761;Cthe_0762;Cthe_0763;Cthe_0764	thermostable dipeptidase;DNA repair protein RadC;hypothetical protein;flagellar biosynthesis;hypothetical protein;ribonuclease HII;hypothetical protein;GTP-binding protein YlqF;signal peptidase I
TU355	930003	930347	-	FALSE	Cthe_0765	50S ribosomal protein L19
TU356	930499	931242	-	FALSE	Cthe_0766	tRNA (Guanine37-N1) methyltransferase
TU357	931229	931753	-	FALSE	Cthe_0767	16S rRNA-processing protein RimM
TU358	931870	932419	-	FALSE	Cthe_0768;Cthe_0769	nucleic acid binding protein;30S ribosomal protein S16
TU359	932459	934194	-	FALSE	Cthe_0770;Cthe_0771	signal recognition particle subunit FFH/SRP54 (srp54);putative helix-turn-helix protein, YlxM/p13-like protein
TU360	934421	934708	-	FALSE	Cthe_0772	peptidoglycan-binding LysM
TU361	934908	935549	+	FALSE	Cthe_0773	SOS-response transcriptional repressor LexA
TU362	935678	945201	-	FALSE	Cthe_0774;Cthe_0775;Cthe_0776;Cthe_0777;Cthe_0778;Cthe_0779;Cthe_0780;Cthe_0781	RNA chaperone Hfq;tRNA delta(2)-isopentenylpyrophosphate transferase;DNA mismatch repair protein MutL;DNA mismatch repair protein MutS;hypothetical protein;copper amine oxidase-like protein;HAD family hydrolase;GCN5-like N-acetyltransferase
TU363	945374	945778	-	FALSE	Cthe_0782	Cthe_0782
TU364	946308	948687	-	FALSE	Cthe_0783;Cthe_0784	RNA modification protein;hypothetical protein
TU365	949138	949440	+	FALSE	Cthe_0785	hypothetical protein
TU366	949649	953605	-	FALSE	Cthe_0786;Cthe_0787	3-dehydroquinate synthase;isoleucyl-tRNA synthetase
TU367	954006	961351	-	FALSE	Cthe_0788;Cthe_0789;Cthe_0790;Cthe_0791;Cthe_0792;Cthe_0793;Cthe_0794;Cthe_0795	hypothetical protein;RNA-binding S4 protein;hypothetical protein;hypothetical protein;hypothetical protein;hypothetical protein;aluminium resistance protein;alpha amylase, catalytic region
TU368	961597	964041	-	FALSE	Cthe_0797	glycoside hydrolase family protein
TU369	964391	965977	-	FALSE	Cthe_0798	G-D-S-L lipolytic protein
TU370	966229	968119	+	FALSE	Cthe_0799;Cthe_0800	two component transcriptional regulator;periplasmic sensor signal transduction histidine kinase
TU371	968387	970243	-	FALSE	Cthe_0801;Cthe_3329;Cthe_0802	transposase, mutator type;hypothetical protein;hypothetical protein
TU372	970588	971544	+	FALSE	Cthe_0803	RluA family pseudouridine synthase
TU373	971752	972324	+	FALSE	Cthe_0804	MerR family transcriptional regulator
TU374	972371	972781	-	FALSE	Cthe_0805	response regulator receiver protein
TU375	972830	976597	-	FALSE	Cthe_0806;Cthe_0807	PAS/PAC sensor hybrid histidine kinase;response regulator receiver modulated CheB methylesterase
TU376	976605	977423	-	FALSE	Cthe_0808	CheR-type MCP methyltransferase
TU377	977449	977940	-	FALSE	Cthe_0809	CheW protein
TU378	977957	980499	-	FALSE	Cthe_0810;Cthe_0811	CheA signal transduction histidine kinase;response regulator receiver protein
TU379	980973	981782	-	FALSE	Cthe_0812	response regulator receiver protein
TU380	982146	983486	-	FALSE	Cthe_0813	SpoIVB peptidase
TU381	983728	986828	-	FALSE	Cthe_0814;Cthe_0815;Cthe_0816	DNA repair protein RecN;ArgR family transcriptional regulator;NAD(+) kinase
TU382	987181	992661	+	FALSE	Cthe_0817	diguanylate cyclase
TU383	993134	996709	-	FALSE	Cthe_0818;Cthe_0819;Cthe_0820	hypothetical protein;ABC transporter-like protein;hypothetical protein
TU384	997660	999336	-	FALSE	Cthe_0821	coagulation factor 5/8 type-like protein
TU385	999688	1001921	-	FALSE	Cthe_0822;Cthe_0823	IstB-like ATP-binding protein;hypothetical protein
TU386	1002382	1004157	+	FALSE	Cthe_0824	copper amine oxidase-like protein
TU387	1004283	1017494	-	FALSE	Cthe_0825;Cthe_0826;Cthe_0827;Cthe_0828;Cthe_0829;Cthe_0830;Cthe_0831;Cthe_0832;Cthe_0833;Cthe_0834;Cthe_0835;Cthe_0836;Cthe_0837;Cthe_0838	glycoside hydrolase family protein;hypothetical protein;hemolysin A;1-deoxy-D-xylulose-5-phosphate synthase;hypothetical protein;acid phosphatase/vanadium-dependent haloperoxidase-like protein;farnesyl-diphosphate synthase;exodeoxyribonuclease VII small subunit;exodeoxyribonuclease VII large subunit;NusB antitermination factor;hypothetical protein;hypothetical protein;hypothetical protein;hypothe…
TU388	1017601	1018867	-	FALSE	Cthe_0839;Cthe_0840	stage III sporulation protein AG;hypothetical protein
TU389	1018890	1022430	-	FALSE	Cthe_0841;Cthe_0842;Cthe_0843;Cthe_0844;Cthe_0845	mutants block sporulation after engulfment;stage III sporulation protein AD;stage III sporulation AC;stage III sporulation protein spoIIIAB;stage III sporulation protein spoIIIAA
TU390	1022634	1023733	-	FALSE	Cthe_0846;Cthe_0847	hypothetical protein;elongation factor P
TU391	1023949	1027813	-	FALSE	Cthe_0848;Cthe_0849;Cthe_0850;Cthe_0851;Cthe_0852	peptidase M24;3-dehydroquinate dehydratase;Cthe_0850;hypothetical protein;type 4 prepilin peptidase 1
TU392	1027899	1031124	-	FALSE	Cthe_0853;Cthe_0854;Cthe_0855	type II secretion system protein E;shikimate dehydrogenase;HAD family phosphatase
TU393	1031425	1032495	+	FALSE	Cthe_0856	branched chain amino acid aminotransferase
TU394	1032785	1034968	+	FALSE	Cthe_0857;Cthe_0858;Cthe_0859	hypothetical protein;hypothetical protein;hypothetical protein
TU395	1035112	1035705	-	FALSE	Cthe_0860	rubrerythrin
TU396	1035988	1039968	+	FALSE	Cthe_0861;Cthe_0862;Cthe_0863	cell envelope-related transcriptional attenuator;hypothetical protein;L-glutamine synthetase
TU397	1040174	1045086	-	FALSE	Cthe_0864;Cthe_0865;Cthe_0866;Cthe_0867;Cthe_0868;Cthe_0869;Cthe_0870	2-oxoglutarate ferredoxin oxidoreductase subunit gamma;3-methyl-2-oxobutanoate dehydrogenase (ferredoxin);pyruvate flavodoxin/ferredoxin oxidoreductase-like protein;2-oxoglutarate ferredoxin oxidoreductase subunit delta;type IV pilus assembly PilZ;hypothetical protein;NADPH-dependent FMN reductase
TU398	1045182	1049888	-	FALSE	Cthe_0871;Cthe_0872;Cthe_0873;Cthe_0874;Cthe_0875	phosphoribosylanthranilate isomerase;indole-3-glycerol-phosphate synthase;anthranilate phosphoribosyltransferase;anthranilate synthase, component II;anthranilate synthase, component I
TU399	1050392	1052927	+	FALSE	Cthe_0876;Cthe_0877	glycosyl transferase family protein;GTP-dependent nucleic acid-binding protein EngD
TU400	1053055	1053633	-	FALSE	Cthe_0878	CheW protein
TU401	1054277	1055347	+	FALSE	Cthe_0879	integrase catalytic subunit
TU402	1056027	1057043	+	FALSE	Cthe_0880	3-deoxy-D-arabinoheptulosonate-7-phosphate synthase
TU403	1057225	1067120	-	FALSE	Cthe_0881;Cthe_0882;Cthe_0884;Cthe_0885;Cthe_0886;Cthe_0887;Cthe_0888;Cthe_0889;Cthe_0890	diguanylate cyclase;hypothetical protein;lytic transglycosylase;dephospho-CoA kinase;DNA polymerase I;hypothetical protein;type IV pilus assembly PilZ;putative transmembrane anti-sigma factor;ECF subfamily RNA polymerase sigma-24 factor
TU404	1059594	1060013	+	FALSE	Cthe_0883	flagellar protein
TU405	1067294	1067737	+	FALSE	Cthe_0891	response regulator receiver protein
TU406	1067832	1068144	-	FALSE	Cthe_R0015	Cthe_R0015
TU407	1068243	1070920	-	FALSE	Cthe_0892;Cthe_0893;Cthe_R0016;Cthe_R0017;Cthe_0894	hypothetical protein;hypothetical protein;Cthe_R0016;Cthe_R0017;hypothetical protein
TU408	1070184	1070354	+	TRUE	Cthe_3330	hypothetical protein
TU409	1071207	1075489	-	FALSE	Cthe_0895;Cthe_0896;Cthe_3331;Cthe_0897	RNA polymerase sigma factor RpoD;DNA primase;hypothetical protein;deoxyguanosinetriphosphate triphosphohydrolase-like protein
TU410	1075636	1076673	-	FALSE	Cthe_0898	metal dependent phosphohydrolase
TU411	1077050	1077322	+	FALSE	Cthe_0899	hypothetical protein
TU412	1077363	1079506	-	FALSE	Cthe_0900;Cthe_0901;Cthe_0902	aspartate alpha-decarboxylase;pantoate--beta-alanine ligase;3-methyl-2-oxobutanoate hydroxymethyltransferase
TU413	1079881	1084378	-	FALSE	Cthe_0903;Cthe_0904;Cthe_0905;Cthe_0906	protein translocase subunit secF;protein-export membrane protein SecD;metal dependent phosphohydrolase;radical SAM family protein
TU414	1084529	1084669	-	FALSE	Cthe_0907	hypothetical protein
TU415	1084767	1088962	-	FALSE	Cthe_0908;Cthe_0909;Cthe_0910;Cthe_0911	ribosomal large subunit pseudouridine synthase D;lipoprotein signal peptidase;extracellular solute-binding protein;hypothetical protein
TU416	1089285	1092518	-	FALSE	Cthe_0912	glycoside hydrolase family protein
TU417	1092828	1094048	+	FALSE	Cthe_0913	transposase IS116/IS110/IS902
TU418	1094627	1099335	+	FALSE	Cthe_0914;Cthe_0915;Cthe_0916	hypothetical protein;hypothetical protein;hypothetical protein
TU419	1099458	1109213	-	FALSE	Cthe_0917;Cthe_0918;Cthe_0919;Cthe_0922	glutaminyl-tRNA synthetase;Cthe_0918;transposase IS3/IS911 family protein;diaminopimelate dehydrogenase
TU420	1107876	1108064	+	TRUE	Cthe_0921	hypothetical protein
TU421	1109409	1117577	-	FALSE	Cthe_0923;Cthe_0924;Cthe_0925;Cthe_0926;Cthe_0927;Cthe_0928	hypothetical protein;hypothetical protein;hypothetical protein;signal recognition particle-docking protein FtsY;condensin subunit Smc;4-hydroxythreonine-4-phosphate dehydrogenase
TU422	1117753	1118013	-	FALSE	Cthe_0929	stage V sporulation protein S
TU423	1118172	1121506	-	FALSE	Cthe_0930;Cthe_0931;Cthe_0932	radical SAM family protein;ribonuclease III;3-oxoacyl-[acyl-carrier-protein] synthase II
TU424	1121656	1121880	-	FALSE	Cthe_0933	acyl carrier protein
TU425	1121968	1126368	-	FALSE	Cthe_0934;Cthe_0935;Cthe_0936;Cthe_0937;Cthe_0938	3-oxoacyl-[acyl-carrier-protein] reductase;[Acyl-carrier-protein] S-malonyltransferase;3-oxoacyl-[acyl-carrier-protein] synthase III;phosphate:acyl-[acyl carrier protein] acyltransferase;fatty acid biosynthesis transcriptional regulator
TU426	1126975	1128006	-	FALSE	Cthe_0939;Cthe_0940	hypothetical protein;hypothetical protein
TU427	1128333	1138943	-	FALSE	Cthe_0941;Cthe_0942;Cthe_0943;Cthe_0944;Cthe_0945;Cthe_0946;Cthe_0947;Cthe_0948;Cthe_0949	CDP-diacylglycerol--glycerol-3-phosphate 3-phosphatidyltransferase;MiaB-like tRNA modifying protein YliG;hypothetical protein;SMC protein-like protein;metallophosphoesterase;phosphoglycerate mutase;dihydroorotate oxidase B, catalytic subunit;dihydroorotate oxidase B, electron transfer subunit;carbamoyl phosphate synthase large subunit
TU428	1139034	1144255	-	FALSE	Cthe_0950;Cthe_0951;Cthe_0952;Cthe_0953;Cthe_3332;Cthe_0954	carbamoyl-phosphate synthase small subunit;orotidine 5'-phosphate decarboxylase;dihydroorotase;aspartate carbamoyltransferase catalytic subunit;helicase-like protein;Uracil phosphoribosyltransferase
TU429	1144554	1144964	-	FALSE	Cthe_0955	hypothetical protein
TU430	1145255	1145728	+	TRUE	Cthe_0956	hypothetical protein
TU431	1145774	1150325	-	FALSE	Cthe_0957;Cthe_0958;Cthe_0959;Cthe_0960	protein translocase subunit yajC;queuine tRNA-ribosyltransferase;S-adenosylmethionine:tRNA ribosyltransferase-isomerase;SpoIID/LytB domain-containing protein
TU432	1151063	1154358	+	FALSE	Cthe_0961;Cthe_0962;Cthe_0963;Cthe_0964	aspartate semialdehyde dehydrogenase;dihydrodipicolinate synthase;dihydrodipicolinate reductase;amino acid-binding ACT
TU433	1154445	1154975	-	FALSE	Cthe_0965	cob(I)yrinic acid a,c-diamide adenosyltransferase
TU434	1155216	1155650	+	TRUE	Cthe_0966	hypothetical protein
TU435	1155900	1155982	+	FALSE	Cthe_R0018	Cthe_R0018
TU436	1156585	1157532	-	FALSE	Cthe_0967	transposase, IS4
TU437	1157710	1159830	-	FALSE	Cthe_0968	UvrD/REP helicase
TU438	1160466	1161689	+	FALSE	Cthe_0970	transposase, mutator type
TU439	1162238	1162846	-	FALSE	Cthe_0972	hypothetical protein
TU440	1163087	1163461	-	FALSE	Cthe_0973	UDP-N-acetylglucosamine 1-carboxyvinyltransferase
TU441	1163659	1172877	-	FALSE	Cthe_0974;Cthe_0975;Cthe_0976;Cthe_0977;Cthe_0978;Cthe_0979;Cthe_0980	undecaprenyldiphospho-muramoylpentapeptide beta-N- acetylglucosaminyltransferase;stage V sporulation protein E;phospho-N-acetylmuramoyl-pentapeptide-transferase;UDP-N-acetylmuramoyl-tripeptide--D-alanyl-D-alanine ligase;UDP-N-acetylmuramoylalanyl-D-glutamate--2,6-diaminopimelate ligase;peptidoglycan glycosyltransferase;cell division protein FtsL
TU442	1173316	1174738	-	FALSE	Cthe_0981;Cthe_0982	S-adenosyl-methyltransferase MraW;cell division protein MraZ
TU443	1174987	1201356	-	FALSE	Cthe_0983;Cthe_3333;Cthe_0984;Cthe_0985;Cthe_0986;Cthe_0987;Cthe_0988;Cthe_0989;Cthe_0990;Cthe_0991;Cthe_0992;Cthe_0993;Cthe_0994;Cthe_0995;Cthe_0996;Cthe_0997;Cthe_0998;Cthe_0999;Cthe_1000;Cthe_1001;Cthe_1002;Cthe_1003;Cthe_1004	cell cycle protein;hypothetical protein;prolipoprotein diacylglyceryl transferase;peptidase M16-like protein;peptidase M16-like protein;riboflavin kinase / FMN adenylyltransferase;tRNA pseudouridine synthase B;phosphoesterase, RecJ-like protein;ribosome-binding factor A;translation initiation factor 2;50S ribosomal protein L7AE;hypothetical protein;NusA antitermination factor;hypothetical protein…
TU444	1180425	1180592	+	TRUE	Cthe_3334	hypothetical protein
TU445	1201497	1203098	-	FALSE	Cthe_1005;Cthe_1006	elongation factor Ts;30S ribosomal protein S2
TU446	1203392	1208575	+	FALSE	Cthe_1007;Cthe_1008;Cthe_1009;Cthe_1010	GTP-binding protein TypA;aminodeoxychorismate lyase;O-methyltransferase family protein;peptidase U32
TU447	1208873	1210528	+	FALSE	Cthe_1011	peptidoglycan glycosyltransferase
TU448	1210607	1211317	+	FALSE	Cthe_1012	sporulation sigma factor SigK
TU449	1211382	1212464	-	FALSE	Cthe_1013	hypothetical protein
TU450	1212794	1217985	-	FALSE	Cthe_1014;Cthe_1015;Cthe_1016;Cthe_1017	MutS2 family protein;hypothetical protein;cell wall hydrolase/autolysin;hypothetical protein
TU451	1215405	1215617	+	TRUE	Cthe_3335	hypothetical protein
TU452	1218258	1220110	-	FALSE	Cthe_1018;Cthe_1019	binding-protein-dependent transport systems inner membrane component;binding-protein-dependent transport systems inner membrane component
TU453	1220262	1221641	-	FALSE	Cthe_1020	extracellular solute-binding protein
TU454	1222325	1223803	-	FALSE	Cthe_1021	stage IV sporulation protein A
TU455	1224150	1228548	-	FALSE	Cthe_1022;Cthe_1023;Cthe_1024;Cthe_1025	glycerol-3-phosphate dehydrogenase (NAD(P)(+));acyl-phosphate glycerol-3-phosphate acyltransferase;GTP-binding protein EngA;hypothetical protein
TU456	1228639	1229445	-	FALSE	Cthe_1026;Cthe_1027	50S ribosomal protein L32P;hypothetical protein
TU457	1229687	1240250	-	FALSE	Cthe_1028;Cthe_1029;Cthe_1030;Cthe_1031;Cthe_1032;Cthe_1033;Cthe_1034;Cthe_3336;Cthe_1035;Cthe_1036	acetate kinase;phosphotransacetylase;TPR repeat-containing protein;aspartyl/glutamyl-tRNA amidotransferase subunit B;aspartyl/glutamyl-tRNA amidotransferase subunit A;aspartyl/glutamyl-tRNA amidotransferase subunit C;hypothetical protein;hypothetical protein;DNA ligase, NAD-dependent;hypothetical protein
TU458	1240486	1241334	-	FALSE	Cthe_1037	cell wall hydrolase/autolysin
TU459	1241562	1242587	-	FALSE	Cthe_1038	germination protease
TU460	1242708	1243055	+	FALSE	Cthe_1039	ribosomal protein S20
TU461	1243141	1244169	-	FALSE	Cthe_1040	DNA polymerase III subunit delta
TU462	1244397	1244702	+	FALSE	Cthe_R0019;Cthe_R0020;Cthe_R0021	Cthe_R0019;Cthe_R0020;Cthe_R0021
TU463	1244775	1246861	-	FALSE	Cthe_1041;Cthe_1042	UDP-N-acetylmuramoyl-L-alanyl-D-glutamate synthetase;hypothetical protein
TU464	1247191	1248550	+	FALSE	Cthe_R0022;Cthe_1043;Cthe_1044;Cthe_1045	Cthe_R0022;hypothetical protein;hypothetical protein;hypothetical protein
TU465	1248913	1250253	-	FALSE	Cthe_1046	extracellular solute-binding protein
TU466	1250539	1251084	-	FALSE	Cthe_1047	hypothetical protein
TU467	1251329	1253521	-	FALSE	Cthe_1048;Cthe_1049	rhomboid family protein;regulatory protein RecX
TU468	1253935	1254984	-	FALSE	Cthe_1050	recA protein
TU469	1255085	1257948	-	FALSE	Cthe_1051;Cthe_1052	integral membrane protein MviN;competence/damage-inducible protein CinA
TU470	1258185	1264117	+	FALSE	Cthe_1053;Cthe_1054;Cthe_1055;Cthe_1056	L-lactate dehydrogenase;ATPase;hypothetical protein;transglutaminase-like protein
TU471	1264253	1265821	-	FALSE	Cthe_1057;Cthe_1058	phage shock protein PspC;serine hydroxymethyltransferase
TU472	1266254	1267237	-	FALSE	Cthe_1060	AIR synthase-like protein
TU473	1267379	1268065	-	FALSE	Cthe_1061	hypothetical protein
TU474	1268083	1276546	-	FALSE	Cthe_1062;Cthe_1063;Cthe_1064;Cthe_1065;Cthe_1066;Cthe_3337;Cthe_1067;Cthe_1068;Cthe_1069	VanW;thiamine biosynthesis/tRNA modification protein ThiI;class V aminotransferase;type IV pilus assembly PilZ;DNA replication and repair protein RecO;hypothetical protein;GTP-binding protein Era;cytidine deaminase;hypothetical protein
TU475	1276647	1281423	-	FALSE	Cthe_1070;Cthe_1071;Cthe_1072;Cthe_1073	metal dependent phosphohydrolase;PhoH-like protein;putative stage IV sporulation YqfD;hypothetical protein
TU476	1281519	1282481	-	FALSE	Cthe_1074	polysaccharide deacetylase
TU477	1282714	1284128	-	FALSE	Cthe_1075;Cthe_1076	hypothetical protein;hypothetical protein
TU478	1284358	1284987	+	FALSE	Cthe_1077	hypothetical protein
TU479	1285124	1285441	+	FALSE	Cthe_1078	hypothetical protein
TU480	1285501	1287963	-	FALSE	Cthe_1079	nucleotidyl transferase
TU481	1288334	1288657	+	FALSE	Cthe_1080	carbohydrate-binding family 25 protein
TU482	1288867	1289334	+	TRUE	Cthe_1081	hypothetical protein
TU483	1289498	1290919	+	FALSE	Cthe_1082;Cthe_1083	hypothetical protein;putative homoserine kinase type II (protein kinase fold)-like protein
TU484	1290925	1294329	+	FALSE	Cthe_1084;Cthe_1085;Cthe_1086	spore coat protein;group 1 glycosyl transferase;dTDP-glucose 4,6-dehydratase
TU485	1294407	1304957	-	FALSE	Cthe_1087;Cthe_1088;Cthe_1089;Cthe_1090;Cthe_1091;Cthe_1092;Cthe_1093;Cthe_1094;Cthe_1095	hypothetical protein;hypothetical protein;stage V sporulation protein S;hypothetical protein;metal dependent phosphohydrolase;hypothetical protein;methenyltetrahydrofolate cyclohydrolase;hypothetical protein;cell division protein FtsK/SpoIIIE
TU486	1305131	1305355	-	FALSE	Cthe_1096	hypothetical protein
TU487	1305352	1306125	-	FALSE	Cthe_1097	ATP-dependent Clp protease proteolytic subunit ClpP
TU488	1306276	1313221	-	FALSE	Cthe_1098;Cthe_1099;Cthe_1100;Cthe_1101;Cthe_1102;Cthe_1103	hypothetical protein;hypothetical protein;prepilin-type cleavage/methylation;hypothetical protein;fimbrial assembly protein;prepilin-type cleavage/methylation
TU489	1313331	1313861	-	FALSE	Cthe_1104	prepilin-type cleavage/methylation
TU490	1314018	1319125	-	FALSE	Cthe_1105;Cthe_1106;Cthe_1107	type II secretion system protein;twitching motility protein;type II secretion system protein E
TU491	1319451	1319790	-	FALSE	Cthe_3437	Cthe_3437
TU492	1320465	1322891	-	FALSE	Cthe_1109;Cthe_1110;Cthe_1111	permease;protein tyrosine phosphatase;bile acid:sodium symporter
TU493	1323045	1323443	-	FALSE	Cthe_1112	ArsR family transcriptional regulator
TU494	1325435	1333077	-	FALSE	Cthe_1113;Cthe_1114;Cthe_1115;Cthe_1116	SecC motif-containing protein;Tn7-like transposition protein D;Tn7-like transposition protein C;HMG-I and HMG-Y, DNA-binding
TU495	1333074	1333919	-	FALSE	Cthe_1117	Tn7-like transposition protein A
TU496	1334225	1334416	+	TRUE	Cthe_3338	tRNA-processing ribonuclease BN
TU497	1334484	1340231	-	FALSE	Cthe_1118;Cthe_1119;Cthe_1120;Cthe_1121;Cthe_1122;Cthe_3339;Cthe_1123;Cthe_1124;Cthe_3340;Cthe_1125	hypothetical protein;hypothetical protein;hypothetical protein;hypothetical protein;hypothetical protein;hypothetical protein;hypothetical protein;PhzF family phenazine biosynthesis protein;hypothetical protein;hypothetical protein
TU498	1340388	1341273	-	FALSE	Cthe_3341;Cthe_1126	hypothetical protein;hypothetical protein
TU499	1342013	1342918	+	FALSE	Cthe_1127	phage integrase
TU500	1343150	1343353	-	FALSE	Cthe_3342	hypothetical protein
TU501	1343625	1344011	-	FALSE	Cthe_1128	hypothetical protein
TU502	1344136	1345090	+	FALSE	Cthe_1129;Cthe_1130	Cthe_1129;hypothetical protein
TU503	1345163	1367891	-	FALSE	Cthe_1131;Cthe_1132;Cthe_1133;Cthe_1134;Cthe_1135;Cthe_1136;Cthe_1137;Cthe_1138;Cthe_1139;Cthe_1140;Cthe_1141;Cthe_1142;Cthe_1143;Cthe_1144;Cthe_1145;Cthe_1146;Cthe_1147;Cthe_1148;Cthe_1149;Cthe_1150	hypothetical protein;hypothetical protein;hypothetical protein;hypothetical protein;SEFIR domain-containing protein;TPR repeat-containing serine/threonin protein kinase;hypothetical protein;hypothetical protein;hypothetical protein;hypothetical protein;hypothetical protein;hypothetical protein;hypothetical protein;restriction modification system DNA specificity subunit;N-6 DNA methylase;hypotheti…
TU504	1368803	1371797	-	FALSE	Cthe_1151;Cthe_1153	hypothetical protein;diguanylate cyclase
TU505	1370193	1370831	+	FALSE	Cthe_1152	hypothetical protein
TU506	1371893	1372147	+	FALSE	Cthe_1154	XRE family transcriptional regulator
TU507	1372398	1372688	-	FALSE	Cthe_1155	hypothetical protein
TU508	1373054	1375117	+	TRUE	Cthe_1156	CHC2-type zinc finger protein
TU509	1375216	1375503	+	FALSE	Cthe_1157	hypothetical protein
TU510	1376218	1376508	-	FALSE	Cthe_1158	hypothetical protein
TU511	1376513	1381238	-	FALSE	Cthe_1159;Cthe_1161	hypothetical protein;hypothetical protein
TU512	1377959	1378375	+	TRUE	Cthe_1160	S23 ribosomal protein
TU513	1378453	1378662	+	FALSE	Cthe_3343	hypothetical protein
TU514	1384096	1391629	-	FALSE	Cthe_1162;Cthe_1163;Cthe_1164;Cthe_1165;Cthe_1166	glucosamine--fructose-6-phosphate aminotransferase;phosphoglucosamine mutase;FAD dependent oxidoreductase;YbbR-like protein;hypothetical protein
TU515	1391755	1394137	-	FALSE	Cthe_1167;Cthe_1168;Cthe_3344	radical SAM family protein;hypothetical protein;hypothetical protein
TU516	1394838	1395989	-	FALSE	Cthe_1169	beta-lactamase class A-like protein
TU517	1396193	1398914	-	FALSE	Cthe_1170;Cthe_1171	dihydrodipicolinate reductase;Serine-type D-Ala-D-Ala carboxypeptidase
TU518	1399147	1399290	+	FALSE	Cthe_3345	hypothetical protein
TU519	1399482	1400630	+	FALSE	Cthe_1172	hypothetical protein
TU520	1400647	1401294	-	FALSE	Cthe_1173	type IV pilus assembly PilZ
TU521	1401682	1403338	+	FALSE	Cthe_1174;Cthe_1175	hypothetical protein;hypothetical protein
TU522	1403822	1406793	-	FALSE	Cthe_1176;Cthe_1177;Cthe_1178	CheC-like protein;nicotinate phosphoribosyltransferase;isochorismatase hydrolase
TU523	1406909	1407103	-	FALSE	Cthe_1179	hypothetical protein
TU524	1407948	1416092	-	FALSE	Cthe_1180;Cthe_1181;Cthe_1182;Cthe_1183;Cthe_1184;Cthe_1185;Cthe_1186	hypothetical protein;transglutaminase-like protein;hypothetical protein;ATPase;hypothetical protein;hypothetical protein;alpha/beta hydrolase fold-3
TU525	1416370	1419582	+	FALSE	Cthe_1187;Cthe_1188;Cthe_1189;Cthe_1190	hypothetical protein;hypothetical protein;ABC transporter-like protein;hypothetical protein
TU526	1419635	1420279	-	FALSE	Cthe_1191	HAD family hydrolase
TU527	1420553	1421584	-	FALSE	Cthe_1192	hypothetical protein
TU528	1421775	1422998	+	TRUE	Cthe_1193	transposase, mutator type
TU529	1423353	1428556	-	FALSE	Cthe_1194;Cthe_1195;Cthe_1196;Cthe_1197	Cthe_1194;hypothetical protein;hypothetical protein;Cthe_1197
TU530	1428971	1433937	-	FALSE	Cthe_R0023;Cthe_1199;Cthe_1200;Cthe_1201;Cthe_1202	Cthe_R0023;amidohydrolase;adenosylhomocysteinase;purine nucleoside phosphorylase I;major facilitator transporter
TU531	1434095	1438690	-	FALSE	Cthe_1203;Cthe_1204;Cthe_1205	hypothetical protein;hypothetical protein;putative serine protein kinase, PrkA
TU532	1439291	1440361	-	FALSE	Cthe_1206	integrase catalytic subunit
TU533	1440596	1442119	+	FALSE	Cthe_1207	hypothetical protein
TU534	1442267	1442772	-	FALSE	Cthe_3346;Cthe_1208	hypothetical protein;GCN5-like N-acetyltransferase
TU535	1443000	1444799	+	FALSE	Cthe_1209	hypothetical protein
TU536	1444877	1445455	+	TRUE	Cthe_1210	hypothetical protein
TU537	1445603	1446967	-	FALSE	Cthe_1211	tryptophan synthase subunit beta
TU538	1447235	1448173	-	FALSE	Cthe_1212	hypothetical protein
TU539	1448528	1448800	+	FALSE	Cthe_1213	hypothetical protein
TU540	1448845	1449626	-	FALSE	Cthe_1214;Cthe_1215	hypothetical protein;permease
TU541	1449927	1454458	+	FALSE	Cthe_1216;Cthe_1217;Cthe_1218;Cthe_1219	ATP-dependent Clp protease adaptor protein ClpS;ATP-dependent Clp protease ATP-binding subunit ClpA;leucyl/phenylalanyl-tRNA--protein transferase;hypothetical protein
TU542	1454479	1465240	-	FALSE	Cthe_1220;Cthe_1221;Cthe_1222	hypothetical protein;glycosyltransferase;RNA methyltransferase
TU543	1465387	1468095	-	FALSE	Cthe_1223;Cthe_1224;Cthe_1225;Cthe_1226;Cthe_1227	50S ribosomal protein L20;50S ribosomal protein L35P;translation initiation factor 3;dihydrofolate reductase;thymidylate synthase
TU544	1468610	1470517	-	FALSE	Cthe_1228	threonyl-tRNA synthetase
TU545	1471331	1471948	-	FALSE	Cthe_1229	spore germination protein-like protein
TU546	1472107	1472997	-	FALSE	Cthe_1230	helix-hairpin-helix repeat-containing competence protein ComEA
TU547	1473277	1476571	+	FALSE	Cthe_1231;Cthe_1232	Serine-type D-Ala-D-Ala carboxypeptidase;AMP-dependent synthetase and ligase
TU548	1476986	1478295	+	TRUE	Cthe_1233;Cthe_1234	hypothetical protein;methyl-accepting chemotaxis sensory transducer
TU549	1478377	1499723	-	FALSE	Cthe_1235;Cthe_1236	cellulose 1,4-beta-cellobiosidase;fibronectin, type III
TU550	1500066	1503001	-	FALSE	Cthe_1237;Cthe_1238	leucyl-tRNA synthetase;iojap-like protein
TU551	1503163	1506971	-	FALSE	Cthe_1239;Cthe_1240;Cthe_1241;Cthe_1242;Cthe_1243	hypothetical protein;metal dependent phosphohydrolase;nicotinate-nucleotide adenylyltransferase;integrase catalytic subunit;GCN5-like N-acetyltransferase
TU552	1507662	1508834	+	FALSE	Cthe_1244	glycosyl transferase family protein
TU553	1508881	1521298	-	FALSE	Cthe_1245;Cthe_1246;Cthe_1247;Cthe_1248;Cthe_1249;Cthe_1250;Cthe_1251;Cthe_1252;Cthe_1253	phosphoribosylamine--glycine ligase;bifunctional phosphoribosylaminoimidazolecarboxamide formyltransferase/IMP cyclohydrolase;phosphoribosylglycinamide formyltransferase;phosphoribosylaminoimidazole synthetase;amidophosphoribosyltransferase;phosphoribosylaminoimidazole carboxylase, catalytic subunit;xanthine/uracil/vitamin C permease;auxin efflux carrier;phosphoenolpyruvate synthase
TU554	1521535	1521903	+	FALSE	Cthe_1254	hypothetical protein
TU555	1522149	1522604	+	TRUE	Cthe_1255	hypothetical protein
TU556	1522938	1528424	-	FALSE	Cthe_1256;Cthe_1257	glycoside hydrolase family protein;carbohydrate-binding, CenC-like protein
TU557	1528544	1535966	-	FALSE	Cthe_1258;Cthe_1259;Cthe_1260;Cthe_1261;Cthe_1262;Cthe_1263;Cthe_1264	copper amine oxidase-like protein;CDP-alcohol phosphatidyltransferase;4-hydroxybenzoyl-CoA thioesterase;6-phosphofructokinase;hypothetical protein;transcription attenuation protein MtrB;DNA polymerase III DnaE
TU558	1536290	1538026	-	FALSE	Cthe_1265	alpha-phosphoglucomutase
TU559	1538134	1541617	-	FALSE	Cthe_1266;Cthe_1267	methyl-accepting chemotaxis sensory transducer;two component LuxR family transcriptional regulator
TU560	1541610	1542788	-	FALSE	Cthe_1268	histidine kinase
TU561	1543014	1545601	+	FALSE	Cthe_1269;Cthe_1270	hypothetical protein;proteinase inhibitor I4, serpin
TU562	1545824	1547863	+	FALSE	Cthe_1271	carbohydrate-binding family 6 protein
TU563	1547995	1548732	+	TRUE	Cthe_1272	putative RNA polymerase sigma factor SigI
TU564	1548830	1550275	+	FALSE	Cthe_1273	alpha-L-arabinofuranosidase B
TU565	1550424	1551731	+	TRUE	Cthe_1274	nucleoside recognition
TU566	1551754	1553371	-	FALSE	Cthe_1275;Cthe_1276;Cthe_1277	H+-ATPase subunit H;phosphopantetheine adenylyltransferase;putative methyltransferase
TU567	1553386	1555470	-	FALSE	Cthe_1278	ATP-dependent DNA helicase RecG
TU568	1555688	1555876	+	FALSE	Cthe_1279	50S ribosomal protein L28
TU569	1556141	1556407	-	FALSE	Cthe_1280	hypothetical protein
TU570	1556535	1557230	+	FALSE	Cthe_1281	hypothetical protein
TU571	1557289	1561260	-	FALSE	Cthe_1282;Cthe_1283;Cthe_1284	GAF sensor-containing diguanylate cyclase;DNA-(apurinic or apyrimidinic site) lyase / endonuclease III;ADP-glucose type glycogen/starch synthase
TU572	1561401	1562798	-	FALSE	Cthe_1285	metal dependent phosphohydrolase
TU573	1562982	1564511	-	FALSE	Cthe_1286	peptidase S1 and S6, chymotrypsin/Hap
TU574	1564633	1568644	-	FALSE	Cthe_1287;Cthe_1288;Cthe_1289;Cthe_1291	periplasmic sensor signal transduction histidine kinase;two component transcriptional regulator;hypothetical protein;amidohydrolase 2
TU575	1567387	1567728	+	FALSE	Cthe_1290	hypothetical protein
TU576	1568871	1570079	+	FALSE	Cthe_1292	phosphoglycerate mutase
TU577	1570144	1571151	-	FALSE	Cthe_1293	metal dependent phosphohydrolase
TU578	1571358	1573045	-	FALSE	Cthe_1294;Cthe_3347	recombinase;hypothetical protein
TU579	1573136	1575659	-	FALSE	Cthe_1295;Cthe_1296;Cthe_1297	5-formyltetrahydrofolate cyclo-ligase;hypothetical protein;nicotinate-nucleotide--dimethylbenzimidazole phosphoribosyltransferase
TU580	1575848	1576165	-	FALSE	Cthe_1298	50S ribosomal protein L25P
TU581	1576270	1576584	-	FALSE	Cthe_1299	hypothetical protein
TU582	1576898	1577902	+	TRUE	Cthe_1300	hypothetical protein
TU583	1578033	1579280	+	FALSE	Cthe_1301	hypothetical protein
TU584	1579458	1581125	-	FALSE	Cthe_1302	hypothetical protein
TU585	1581724	1584508	-	FALSE	Cthe_1303;Cthe_1304	group 1 glycosyl transferase;PhoH-like protein
TU586	1584936	1588198	-	FALSE	Cthe_1305;Cthe_R0024;Cthe_1307	cupin 2 barrel domain-containing protein;Cthe_R0024;cellulosome anchoring protein cohesin subunit
TU587	1585509	1585910	+	FALSE	Cthe_1306	hypothetical protein
TU588	1588829	1591480	-	FALSE	Cthe_1308	pyruvate phosphate dikinase
TU589	1591992	1593900	+	FALSE	Cthe_1309;Cthe_1310;Cthe_3348	radical SAM family protein;accessory gene regulator B;hypothetical protein
TU590	1593997	1595328	-	FALSE	Cthe_1311	signal transduction histidine kinase regulating citrate/malate metabolism
TU591	1595498	1611229	-	FALSE	Cthe_1312;Cthe_1313;Cthe_1314;Cthe_1315;Cthe_1316;Cthe_1317;Cthe_3349;Cthe_1318;Cthe_1319;Cthe_1320;Cthe_1321;Cthe_1322;Cthe_1323;Cthe_1324;Cthe_1325;Cthe_1326	glycyl-tRNA synthetase;phosphopantothenoylcysteine decarboxylase / phosphopantothenate-cysteine ligase;DNA-directed RNA polymerase subunit omega;guanylate kinase;hypothetical protein;hypothetical protein;hypothetical protein;response regulator receiver protein;hypothetical protein;ribosomal protein L11 methyltransferase;chaperone protein DnaJ;molecular chaperone DnaK;GrpE protein;heat-inducible t…
TU592	1611405	1611686	-	FALSE	Cthe_1327	hypothetical protein
TU593	1611804	1613081	-	FALSE	Cthe_1328	stage II sporulation P
TU594	1613494	1613703	+	FALSE	Cthe_3350	hypothetical protein
TU595	1613874	1618175	-	FALSE	Cthe_1329	putative CoA-substrate-specific enzyme activase
TU596	1618491	1624016	-	FALSE	Cthe_1330;Cthe_1331;Cthe_1332;Cthe_1333	thylakoidal processing peptidase;aspartyl-tRNA synthetase;histidyl-tRNA synthetase;hypothetical protein
TU597	1624461	1626023	+	FALSE	Cthe_1334	FHA domain-containing protein
TU598	1626060	1627875	-	FALSE	Cthe_1335;Cthe_1336;Cthe_3351	peptidase A24A, prepilin type IV;hypothetical protein;hypothetical protein
TU599	1627962	1632040	-	FALSE	Cthe_1337;Cthe_1338;Cthe_1339;Cthe_1340	type II secretion system protein;Flp pilus assembly protein TadB-like protein;type II secretion system protein E;hypothetical protein
TU600	1632612	1640641	-	FALSE	Cthe_1341;Cthe_1342;Cthe_1343;Cthe_1344;Cthe_1345;Cthe_1346	coproporphyrinogen III oxidase;beta-lactamase-like protein;D-tyrosyl-tRNA(Tyr) deacylase;(p)ppGpp synthetase I SpoT/RelA;adenine phosphoribosyltransferase;single-stranded-DNA-specific exonuclease RecJ
TU601	1640807	1641443	-	FALSE	Cthe_1347;Cthe_1348	GatB/YqeY;30S ribosomal protein S21
TU602	1641943	1643346	+	FALSE	Cthe_1349	undecaprenyl-phosphate galactose phosphotransferase
TU603	1643359	1660860	-	FALSE	Cthe_1350;Cthe_1351;Cthe_1352;Cthe_1353;Cthe_1354;Cthe_1355;Cthe_1356;Cthe_1357;Cthe_1358;Cthe_1359;Cthe_1360;Cthe_1361;Cthe_1362;Cthe_1363;Cthe_1364;Cthe_1365;Cthe_1366;Cthe_1367	single-strand binding protein;acetobutylicum phosphotransbutyrylase;UDP-glucose 6-dehydrogenase;polysaccharide biosynthesis protein;O-antigen polymerase;glycosyl transferase family protein;glycosyltransferase;group 1 glycosyl transferase;glycosyltransferase;glycosyltransferase 28-like protein;polysaccharide biosynthesis protein CpsF;NAD-dependent epimerase/dehydratase;NusG antitermination factor;…
TU604	1661035	1663167	-	FALSE	Cthe_1368	S-layer domain-containing protein
TU605	1663357	1677903	-	FALSE	Cthe_1369;Cthe_1370;Cthe_1371;Cthe_1372;Cthe_1373;Cthe_1374	histidine triad (HIT) protein;hypothetical protein;YD repeat-containing protein;hypothetical protein;YD repeat-containing protein;copper amine oxidase-like protein
TU606	1678188	1681369	-	FALSE	Cthe_1375;Cthe_1376;Cthe_1377	aspartate kinase;homoserine dehydrogenase;hypothetical protein
TU607	1681546	1683066	-	FALSE	Cthe_1378	response regulator receiver modulated metal dependent phosphohydrolase
TU608	1683369	1684457	+	FALSE	Cthe_1379	oxidoreductase-like protein
TU609	1684529	1695007	-	FALSE	Cthe_1380;Cthe_1381;Cthe_1382;Cthe_1383;Cthe_1384;Cthe_1385;Cthe_1386;Cthe_1387;Cthe_1388	response regulator receiver protein;threonine synthase;patatin;hypothetical protein;FolC bifunctional protein;preprotein translocase subunit SecA;hypothetical protein;hypothetical protein;TrpR like protein, YerC/YecD
TU610	1695905	1698190	+	FALSE	Cthe_1389;Cthe_1390	metal dependent phosphohydrolase;alpha/beta hydrolase fold protein
TU611	1698328	1699863	-	FALSE	Cthe_1391	2-isopropylmalate synthase
TU612	1700858	1707303	-	FALSE	Cthe_1392;Cthe_1393;Cthe_1394;Cthe_1395;Cthe_1396;Cthe_1397	integrase catalytic subunit;multi-sensor signal transduction histidine kinase;two component transcriptional regulator;Cthe_1395;phospholipase D/transphosphatidylase;glycosyl transferase family protein
TU613	1707538	1712220	-	FALSE	Cthe_1398;Cthe_1399;Cthe_1400	dockerin type I cellulosome protein;C_GCAxxG_C_C family protein;glycosyl hydrolase
TU614	1719335	1719667	+	FALSE	Cthe_1401	hypothetical protein
TU615	1719700	1720179	-	FALSE	Cthe_1402	DtxR family iron dependent repressor
TU616	1720339	1722811	+	FALSE	Cthe_1403;Cthe_1404	hypothetical protein;HSR1-like GTP-binding protein
TU617	1722843	1724972	-	FALSE	Cthe_1405	spore coat assembly protein-like protein
TU618	1725011	1726413	-	FALSE	Cthe_1406;Cthe_1407	hypothetical protein;hypothetical protein
TU619	1726589	1727287	+	FALSE	Cthe_1408	two component transcriptional regulator
TU620	1727292	1728761	+	FALSE	Cthe_1409	periplasmic sensor signal transduction histidine kinase
TU621	1728803	1731826	-	FALSE	Cthe_1410;Cthe_1411;Cthe_1412	cation diffusion facilitator family transporter;tryptophan synthase, alpha chain;tryptophan synthase subunit beta
TU622	1732208	1735379	-	FALSE	Cthe_1413;Cthe_1414	hypothetical protein;hypothetical protein
TU623	1735397	1739773	-	FALSE	Cthe_1415;Cthe_1416;Cthe_1417;Cthe_1418;Cthe_1419;Cthe_1420	ABC transporter-like protein;hypothetical protein;hypothetical protein;hypothetical protein;hypothetical protein;hypothetical protein
TU624	1740053	1741784	+	FALSE	Cthe_1421;Cthe_1422	signal peptide peptidase SppA, 36K type;RDD domain-containing protein
TU625	1741874	1742980	-	FALSE	Cthe_1423	hypothetical protein
TU626	1743324	1746708	+	FALSE	Cthe_1424;Cthe_1425	hypothetical protein;membrane-bound proton-translocating pyrophosphatase
TU627	1747073	1748114	+	FALSE	Cthe_1426;Cthe_1427	AzlC-like protein;branched-chain amino acid transport
TU628	1748095	1751410	-	FALSE	Cthe_1428;Cthe_1429;Cthe_1430	glycoside hydrolase family protein;hypothetical protein;hypothetical protein
TU629	1751588	1753543	+	FALSE	Cthe_1431	hypothetical protein
TU630	1753919	1755358	-	FALSE	Cthe_1432;Cthe_1433	transposase IS200-like protein;short-chain dehydrogenase/reductase SDR
TU631	1755513	1756854	-	FALSE	Cthe_1434;Cthe_1435	hypothetical protein;phosphoglycerate mutase
TU632	1756998	1757372	-	FALSE	Cthe_1436	Cthe_1436
TU633	1757636	1759043	-	FALSE	Cthe_1437;Cthe_1438	hypothetical protein;ECF subfamily RNA polymerase sigma-24 factor
TU634	1759251	1762483	-	TRUE	Cthe_1439;Cthe_3438;Cthe_1443	hypothetical protein;Cthe_3438;hypothetical protein
TU635	1762866	1763797	-	FALSE	Cthe_1444;Cthe_1445	GCN5-like N-acetyltransferase;hypothetical protein
TU636	1764431	1766968	+	FALSE	Cthe_1446	peptidase S1 and S6, chymotrypsin/Hap
TU637	1767313	1767849	-	FALSE	Cthe_1447	hypothetical protein
TU638	1768194	1770061	-	FALSE	Cthe_1448;Cthe_1449	MATE efflux family protein;MarR family transcriptional regulator
TU639	1770364	1771826	-	FALSE	Cthe_1450;Cthe_1451	hypothetical protein;GCN5-like N-acetyltransferase
TU640	1772311	1773966	+	FALSE	Cthe_1452	KWG repeat-containing protein
TU641	1774223	1775683	-	FALSE	Cthe_1453;Cthe_1454;Cthe_1455	Cthe_1453;hypothetical protein;hypothetical protein
TU642	1775862	1777324	-	FALSE	Cthe_1456;Cthe_1457	ABC transporter-like protein;polar amino acid ABC transporter inner membrane subunit
TU643	1777408	1778217	-	FALSE	Cthe_1458	extracellular solute-binding protein
TU644	1778417	1779940	-	FALSE	Cthe_1459;Cthe_1460	hypothetical protein;hypothetical protein
TU645	1780355	1781920	+	TRUE	Cthe_1461	FAD dependent oxidoreductase
TU646	1782208	1783948	-	FALSE	Cthe_1462;Cthe_1463;Cthe_1464;Cthe_1465	XRE family transcriptional regulator;hypothetical protein;endoribonuclease L-PSP;redoxin
TU647	1784209	1784754	-	FALSE	Cthe_1466	hypothetical protein
TU648	1784873	1785100	-	TRUE	Cthe_1467	hypothetical protein
TU649	1785797	1792381	+	FALSE	Cthe_1469;Cthe_1470;Cthe_1471;Cthe_1472	integrase catalytic subunit;ECF subfamily RNA polymerase sigma-24 factor;glycoside hydrolase family protein;carbohydrate-binding family 11 protein
TU650	1792597	1793160	-	FALSE	Cthe_1473	NADPH-dependent FMN reductase
TU651	1793584	1793829	-	FALSE	Cthe_1474	hypothetical protein
TU652	1793985	1796318	-	FALSE	Cthe_3358;Cthe_1475;Cthe_1477	hypothetical protein;hypothetical protein;dCTP deaminase
TU653	1796766	1797326	+	FALSE	Cthe_1478	TetR family transcriptional regulator
TU654	1797508	1802520	+	FALSE	Cthe_1479;Cthe_1480;Cthe_1481	hypothetical protein;hypothetical protein;hypothetical protein
TU655	1802623	1806820	-	FALSE	Cthe_1482;Cthe_1483;Cthe_1484;Cthe_1485	Cof-like hydrolase;hypothetical protein;transcriptional regulator;beta-lactamase-like protein
TU656	1806933	1807744	-	FALSE	Cthe_1486;Cthe_1487	NUDIX hydrolase;hypothetical protein
TU657	1808130	1810406	-	FALSE	Cthe_1488	methyl-accepting chemotaxis sensory transducer
TU658	1810455	1811800	-	FALSE	Cthe_1489;Cthe_1490;Cthe_1491	hypothetical protein;Cthe_1490;PadR family transcriptional regulator
TU659	1812018	1815234	-	FALSE	Cthe_1492;Cthe_1493;Cthe_1494;Cthe_1495	NAD(P)H dehydrogenase (quinone);PadR family transcriptional regulator;hypothetical protein;pyridoxamine 5'-phosphate oxidase-like FMN-binding protein
TU660	1815540	1816610	+	TRUE	Cthe_1496	integrase catalytic subunit
TU661	1816827	1819552	-	FALSE	Cthe_1497;Cthe_1498	hypothetical protein;methyl-accepting chemotaxis sensory transducer
TU662	1820553	1822307	+	FALSE	Cthe_1499	ammonium transporter
TU663	1822430	1826633	-	FALSE	Cthe_1500;Cthe_1501;Cthe_1502	ABC transporter-like protein;ABC transporter transmembrane protein;MarR family transcriptional regulator
TU664	1826909	1828092	+	FALSE	Cthe_1503;Cthe_1504	hypothetical protein;Linocin_M18 bacteriocin protein
TU665	1828243	1828914	-	FALSE	Cthe_1505	S-layer-like domain-containing protein
TU666	1829489	1830511	-	FALSE	Cthe_1506	metal dependent phosphohydrolase
TU667	1830903	1832206	-	FALSE	Cthe_3359;Cthe_1507;Cthe_1508	hypothetical protein;hypothetical protein;hypothetical protein
TU668	1833063	1834298	-	FALSE	Cthe_1509	hypothetical protein
TU669	1834571	1838269	-	FALSE	Cthe_1510;Cthe_1511;Cthe_1512;Cthe_1513	short-chain dehydrogenase/reductase SDR;DNA methylase N-4/N-6;Type II site-specific deoxyribonuclease;DNA adenine methylase
TU670	1838700	1839578	+	FALSE	Cthe_1514	hypothetical protein
TU671	1839648	1841260	-	FALSE	Cthe_1515;Cthe_1516	GCN5-like N-acetyltransferase;ribosome small subunit-dependent GTPase A
TU672	1841598	1842830	-	FALSE	Cthe_3360;Cthe_1517	hypothetical protein;type I phosphodiesterase/nucleotide pyrophosphatase
TU673	1843189	1843440	+	TRUE	Cthe_3439	Cthe_3439
TU674	1843585	1844814	+	FALSE	Cthe_1519	SAM-dependent methyltransferase
TU675	1844828	1846765	-	FALSE	Cthe_1520;Cthe_1521;Cthe_1522	hypothetical protein;hypothetical protein;NADPH-dependent FMN reductase
TU676	1846955	1848835	+	FALSE	Cthe_1523	group 1 glycosyl transferase
TU677	1848867	1849907	-	FALSE	Cthe_1524	hypothetical protein
TU678	1850184	1856503	-	FALSE	Cthe_1525;Cthe_1526;Cthe_1527;Cthe_1528;Cthe_1529	hypothetical protein;ABC transporter-like protein;periplasmic sensor signal transduction histidine kinase;two component transcriptional regulator;Cthe_1529
TU679	1856924	1857412	-	TRUE	Cthe_1531	hypothetical protein
TU680	1857529	1857771	-	TRUE	Cthe_3440	Cthe_3440
TU681	1857845	1859068	+	FALSE	Cthe_1533	transposase, mutator type
TU682	1859543	1861180	-	TRUE	Cthe_1534	hypothetical protein
TU683	1861656	1863541	-	FALSE	Cthe_1535;Cthe_1536;Cthe_1537	hypothetical protein;ABC transporter-like protein;hypothetical protein
TU684	1863582	1864706	-	FALSE	Cthe_1538	XRE family transcriptional regulator
TU685	1864928	1867033	-	FALSE	Cthe_1539	L-glutamine synthetase
TU686	1867544	1875737	-	FALSE	Cthe_1540;Cthe_1541;Cthe_1542;Cthe_1543;Cthe_3441;Cthe_3442;Cthe_3443;Cthe_1546	aspartyl/glutamyl-tRNA(Asn/Gln) amidotransferase subunit B;aspartyl/glutamyl-tRNA(Asn/Gln) amidotransferase subunit A;aspartyl/glutamyl-tRNA(Asn/Gln) amidotransferase subunit C;aspartyl-tRNA synthetase;Cthe_3441;Cthe_3442;Cthe_3443;4Fe-4S ferredoxin, iron-sulfur binding
TU687	1876122	1876556	+	FALSE	Cthe_1547	hypothetical protein
TU688	1876629	1877375	-	FALSE	Cthe_1548	enoyl-CoA hydratase/isomerase
TU689	1877584	1878255	-	FALSE	Cthe_1549	type 12 methyltransferase
TU690	1878759	1880048	+	TRUE	Cthe_1550	transposase IS116/IS110/IS902
TU691	1880748	1881460	+	TRUE	Cthe_1551	Cthe_1551
TU692	1881522	1882736	-	FALSE	Cthe_1552;Cthe_1553	hypothetical protein;hypothetical protein
TU693	1883267	1887489	-	FALSE	Cthe_1554;Cthe_1555;Cthe_1556;Cthe_1557;Cthe_1558	methylated-DNA--protein-cysteine methyltransferase;NLPA lipoprotein;binding-protein-dependent transport systems inner membrane component;ABC transporter-like protein;BadM/Rrf2 family transcriptional regulator
TU694	1887838	1892208	+	FALSE	Cthe_1559;Cthe_1560;Cthe_1561;Cthe_1562;Cthe_1563	cystathionine gamma-lyase;cystathionine beta-synthase;hypothetical protein;hypothetical protein;ABC transporter-like protein
TU695	1892313	1902346	+	FALSE	Cthe_1564;Cthe_1565;Cthe_1566;Cthe_1567;Cthe_1568;Cthe_1569;Cthe_1570;Cthe_1571;Cthe_1572;Cthe_1573	GCN5-like N-acetyltransferase;nitrogenase;nitrogenase;dinitrogenase iron-molybdenum cofactor biosynthesis;radical SAM family protein;O-acetylhomoserine aminocarboxypropyltransferase;extracellular solute-binding protein;binding-protein-dependent transport systems inner membrane component;ABC transporter-like protein;nitrogenase iron protein subunit NifH
TU696	1902698	1903441	-	FALSE	Cthe_1574	hypothetical protein
TU697	1904117	1905977	+	FALSE	Cthe_1575;Cthe_1576	purine nucleoside phosphorylase;basic membrane lipoprotein
TU698	1906032	1912074	+	FALSE	Cthe_1577;Cthe_1578;Cthe_1579;Cthe_1580;Cthe_1581	hypothetical protein;radical SAM family protein;ABC transporter-like protein;inner-membrane translocator;inner-membrane translocator
TU699	1912156	1912572	+	TRUE	Cthe_1582	cytidine deaminase
TU700	1912629	1913297	+	FALSE	Cthe_1583	deoxyribose-phosphate aldolase
TU701	1913523	1916019	-	FALSE	Cthe_1584;Cthe_1585	two component AraC family transcriptional regulator;signal transduction histidine kinase LytS
TU702	1916130	1917785	-	FALSE	Cthe_1586	binding-protein-dependent transport systems inner membrane component
TU703	1917782	1918885	-	FALSE	Cthe_1587	ABC transporter-like protein
TU704	1919023	1920129	-	FALSE	Cthe_1588	extracellular solute-binding protein
TU705	1920437	1920799	+	FALSE	Cthe_1589	transcriptional regulator
TU706	1920800	1923064	+	FALSE	Cthe_1590	peptidase M56, BlaR1
TU707	1923480	1924100	-	FALSE	Cthe_3362;Cthe_1591	Cthe_3362;hypothetical protein
TU708	1924546	1925721	+	FALSE	Cthe_1592	glycerate kinase
TU709	1925740	1927945	-	FALSE	Cthe_1593;Cthe_1594;Cthe_3363;Cthe_1595	NUDIX hydrolase;hypothetical protein;acetylglutamate kinase;hypothetical protein
TU710	1928159	1929746	+	FALSE	Cthe_1596;Cthe_1597;Cthe_1598	MarR family transcriptional regulator;flavodoxin;nitroreductase
TU711	1930261	1936760	-	FALSE	Cthe_1599;Cthe_1600;Cthe_1601;Cthe_1602;Cthe_1603;Cthe_1604;Cthe_1605	PAS/PAC sensor signal transduction histidine kinase;two component transcriptional regulator;phosphate uptake regulator PhoU;phosphate transporter ATP-binding protein;phosphate ABC transporter inner membrane subunit PstA;phosphate ABC transporter inner membrane subunit PstC;phosphate ABC transporter binding protein-like protein
TU712	1936934	1940499	-	FALSE	Cthe_1606;Cthe_1608;Cthe_1609	Cthe_1606;recombinase;recombinase
TU713	1940561	1940779	-	TRUE	Cthe_1610	hypothetical protein
TU714	1940837	1951201	-	TRUE	Cthe_1611;Cthe_1612;Cthe_1613;Cthe_1614;Cthe_1615;Cthe_1616;Cthe_1617;Cthe_1618	peptidoglycan-binding LysM;toxin secretion/phage lysis holin;glycosyl hydrolase-like protein;hypothetical protein;hypothetical protein;phage minor structural protein;phage putative tail component;hypothetical protein
TU715	1951335	1952008	+	FALSE	Cthe_1619;Cthe_1620	AbrB family transcriptional regulator;hypothetical protein
TU716	1952057	1952248	-	TRUE	Cthe_1621	hypothetical protein
TU717	1952245	1954357	-	FALSE	Cthe_1622;Cthe_1623;Cthe_1624;Cthe_1625;Cthe_1626	hypothetical protein;phi13 family phage major tail protein;hypothetical protein;HK97 family phage protein;phage head-tail adaptor
TU718	1954360	1954668	-	TRUE	Cthe_1627	phage protein
TU719	1954690	1957932	-	TRUE	Cthe_1628;Cthe_1629;Cthe_1630	HK97 family phage major capsid protein;peptidase S14, ClpP;HK97 family phage portal protein
TU720	1958009	1959793	-	FALSE	Cthe_1631	hypothetical protein
TU721	1959867	1961434	-	TRUE	Cthe_1632	Cthe_1632
TU722	1961573	1966963	-	FALSE	Cthe_1633;Cthe_1634;Cthe_1635;Cthe_1636;Cthe_1637;Cthe_1638;Cthe_1639	hypothetical protein;hypothetical protein;hypothetical protein;hypothetical protein;virulence-like protein;ParB-like nuclease;DNA methylase N-4/N-6
TU723	1967120	1967671	-	TRUE	Cthe_1640	hypothetical protein
TU724	1967792	1968151	-	TRUE	Cthe_1641	HNH endonuclease
TU725	1968273	1968515	-	FALSE	Cthe_1642	hypothetical protein
TU726	1968659	1970131	-	FALSE	Cthe_1643;Cthe_1644	phage-associated protein-like protein;hypothetical protein
TU727	1970346	1971195	-	FALSE	Cthe_1645;Cthe_1646	phage-associated protein;hypothetical protein
TU728	1971496	1974473	-	TRUE	Cthe_1647;Cthe_1648	hypothetical protein;hypothetical protein
TU729	1974489	1978023	-	TRUE	Cthe_1649;Cthe_1650;Cthe_1651	BRO-like protein;DNA-directed DNA polymerase;hypothetical protein
TU730	1978145	1978561	-	TRUE	Cthe_1652	hypothetical protein
TU731	1978551	1979909	-	TRUE	Cthe_1653	SNF2-like protein
TU732	1980282	1982201	-	FALSE	Cthe_1654	hypothetical protein
TU733	1982360	1982566	+	FALSE	Cthe_1655	hypothetical protein
TU734	1983046	1984198	-	TRUE	Cthe_1656	transposase IS3/IS911 family protein
TU735	1984293	1986633	+	FALSE	Cthe_1658;Cthe_1659;Cthe_3364	TrkH family potassium uptake protein;TrkA-N;Cthe_3364
TU736	1987184	1987603	-	TRUE	Cthe_3365	hypothetical protein
TU737	1987731	1992521	-	FALSE	Cthe_1660;Cthe_1663;Cthe_1664;Cthe_1665	transposase, IS4;endoribonuclease L-PSP;MerR family transcriptional regulator;Hsp33 protein
TU738	1992713	1993660	+	TRUE	Cthe_1666	transposase, IS4
TU739	1993828	2003083	-	FALSE	Cthe_1667;Cthe_1668;Cthe_1672;Cthe_1677	ABC-2 type transporter;ABC transporter-like protein;hypothetical protein;abortive infection protein
TU740	1995624	1998108	+	TRUE	Cthe_1669;Cthe_1670;Cthe_1671	DNA recombinase;recombinase;recombinase
TU741	1999178	2001872	+	FALSE	Cthe_1673;Cthe_1675	transposase IS3/IS911;transposase IS3/IS911
TU742	2003458	2006941	-	FALSE	Cthe_1678;Cthe_1679;Cthe_1680;Cthe_1681	hypothetical protein;type 11 methyltransferase;DNA polymerase, beta-like region;Cthe_1681
TU743	2007001	2008153	+	TRUE	Cthe_1682	transposase IS3/IS911
TU744	2008356	2010760	-	FALSE	Cthe_1684;Cthe_1685	transposase IS3/IS911;ABC transporter-like protein
TU745	2010946	2012098	+	TRUE	Cthe_1686	transposase IS3/IS911 family protein
TU746	2012330	2015160	-	FALSE	Cthe_1688;Cthe_1689;Cthe_1690	radical SAM family protein;hypothetical protein;radical SAM family protein
TU747	2015423	2019790	-	FALSE	Cthe_1691;Cthe_1693;Cthe_3366;Cthe_1694;Cthe_1695	transposase IS3/IS911 family protein;hypothetical protein;hypothetical protein;hypothetical protein;radical SAM family protein
TU748	2020110	2023468	-	FALSE	Cthe_1696;Cthe_1697;Cthe_1698;Cthe_1699;Cthe_1700	hypothetical protein;ArsR family transcriptional regulator;hypothetical protein;Cthe_1699;recombinase
TU749	2023413	2025474	-	FALSE	Cthe_1701;Cthe_1702	recombinase;cell wall hydrolase/autolysin
TU750	2025494	2031173	-	FALSE	Cthe_1703;Cthe_1704;Cthe_1705;Cthe_1706;Cthe_1707	HNH endonuclease;toxin secretion/phage lysis holin;hypothetical protein;hypothetical protein;phage minor structural protein
TU751	2031173	2031877	-	FALSE	Cthe_1708	phage putative tail component
TU752	2031877	2034689	-	FALSE	Cthe_1709;Cthe_1710	phage-like protein;hypothetical protein
TU753	2034818	2039686	-	FALSE	Cthe_1711;Cthe_1712;Cthe_1713;Cthe_1714;Cthe_1715;Cthe_1716;Cthe_1717;Cthe_1718	hypothetical protein;Cthe_1712;phi13 family phage major tail protein;hypothetical protein;HK97 family phage protein;phage head-tail adaptor;hypothetical protein;hypothetical protein
TU754	2039699	2040988	-	FALSE	Cthe_1719	HK97 family phage major capsid protein
TU755	2041016	2041759	-	FALSE	Cthe_1720	peptidase S14, ClpP
TU756	2041764	2046059	-	FALSE	Cthe_1721;Cthe_1722;Cthe_1723	HK97 family phage portal protein;phage terminase;P27 family phage terminase small subunit
TU757	2046326	2047503	-	FALSE	Cthe_1724;Cthe_1725	hypothetical protein;hypothetical protein
TU758	2047574	2051909	-	FALSE	Cthe_1726;Cthe_1727;Cthe_1728;Cthe_1729	hypothetical protein;hypothetical protein;DNA-cytosine methyltransferase;DNA methylase N-4/N-6
TU759	2051914	2056407	-	FALSE	Cthe_1730;Cthe_1731;Cthe_3367;Cthe_1732;Cthe_1733;Cthe_1734	hypothetical protein;HNH endonuclease;hypothetical protein;hypothetical protein;hypothetical protein;P4 family phage/plasmid primase
TU760	2056608	2060658	-	FALSE	Cthe_1735;Cthe_1736;Cthe_1737;Cthe_1738	phage DNA polymerase;hypothetical protein;phage NTP-binding protein;hypothetical protein
TU761	2060655	2061782	-	FALSE	Cthe_1739	SNF2-like protein
TU762	2061942	2062973	-	FALSE	Cthe_1740;Cthe_1741	BRO-like protein;hypothetical protein
TU763	2062994	2063317	-	FALSE	Cthe_1742	helix-turn-helix, type 11 containing protein
TU764	2063536	2075352	-	FALSE	Cthe_3368;Cthe_1743;Cthe_1744;Cthe_1745;Cthe_1746;Cthe_1747;Cthe_1748;Cthe_1749;Cthe_1750;Cthe_1751;Cthe_1752;Cthe_1753;Cthe_1754	hypothetical protein;hypothetical protein;hypothetical protein;XRE family transcriptional regulator;hypothetical protein;T/G mismatch-specific endonuclease;hypothetical protein;DNA-cytosine methyltransferase;hypothetical protein;RNA methyltransferase;ABC transporter-like protein;transport system permease;periplasmic binding protein
TU765	2067186	2067593	+	FALSE	Cthe_3369	hypothetical protein
TU766	2075853	2077019	-	FALSE	Cthe_1756	putative virion core protein (lumpy skin disease virus)-like protein
TU767	2077401	2078804	+	FALSE	Cthe_1757;Cthe_1758	peptidase M23B;hypothetical protein
TU768	2078937	2079608	-	TRUE	Cthe_1759	hypothetical protein
TU769	2079823	2082297	+	FALSE	Cthe_1760	1A family penicillin-binding protein
TU770	2082568	2092143	-	FALSE	Cthe_1761;Cthe_1762;Cthe_1763;Cthe_1764;Cthe_1765;Cthe_1766;Cthe_1767;Cthe_1768;Cthe_1770	hypothetical protein;RND family efflux transporter MFP subunit;ABC transporter-like protein;Outer hypothetical protein;hypothetical protein;gamma-glutamyl kinase;hypothetical protein;NifU-like domain-containing protein;hypothetical protein
TU771	2091391	2091783	+	TRUE	Cthe_1769	hypothetical protein
TU772	2092364	2093056	+	FALSE	Cthe_1771;Cthe_R0025	rubrerythrin;Cthe_R0025
TU773	2093222	2103351	-	FALSE	Cthe_1772;Cthe_1773;Cthe_1774;Cthe_1775;Cthe_1776;Cthe_1777;Cthe_1778;Cthe_1779;Cthe_1780;Cthe_1781	hypothetical protein;peptidase S16, lon-like protein;30S ribosomal protein S18P alanine acetyltransferase;peptidase M22, glycoprotease;hypothetical protein;amidohydrolase;copper amine oxidase-like protein;hypothetical protein;hypothetical protein;hypothetical protein
TU774	2103580	2104432	-	FALSE	Cthe_1782;Cthe_1783	30S ribosomal protein S9;50S ribosomal protein L13
TU775	2104822	2105217	+	FALSE	Cthe_1784	hypothetical protein
TU776	2105320	2109731	-	FALSE	Cthe_1785;Cthe_1786;Cthe_1787	DNA integrity scanning protein DisA;DNA repair protein RadA;glycoside hydrolase 15-like protein
TU777	2110040	2111296	+	FALSE	Cthe_1788	glycosyl transferase family protein
TU778	2111364	2113820	-	FALSE	Cthe_1789	ATPase AAA-2
TU779	2113866	2116971	-	FALSE	Cthe_1790;Cthe_1791;Cthe_1792;Cthe_1793	ATP:guanido phosphotransferase;UvrB/UvrC protein;Firmicute transcriptional repressor of class III stress genes;hypothetical protein
TU780	2117170	2119257	-	FALSE	Cthe_1794	elongation factor G
TU781	2119801	2123274	+	FALSE	Cthe_1795;Cthe_1796;Cthe_1797	3-deoxy-D-arabinoheptulosonate-7-phosphate synthase;prephenate dehydrogenase;3-phosphoshikimate 1-carboxyvinyltransferase
TU782	2123408	2124061	-	FALSE	Cthe_1798	redox-sensing transcriptional repressor Rex
TU783	2124309	2126225	+	FALSE	Cthe_1799	ABC transporter-like protein
TU784	2126418	2127929	+	TRUE	Cthe_1800	peptidoglycan-binding LysM
TU785	2127963	2132716	-	FALSE	Cthe_1801;Cthe_1802;Cthe_1803;Cthe_1804;Cthe_1805	ABC transporter-like protein;cobalt ABC transporter inner membrane subunit CbiQ;cobalamin (vitamin B12) biosynthesis CbiM protein;cell wall hydrolase/autolysin;response regulator receiver modulated diguanylate cyclase
TU786	2132940	2139473	-	FALSE	Cthe_1806	dockerin type I cellulosome protein
TU787	2139943	2144313	+	FALSE	Cthe_3370;Cthe_1808	Cthe_3370;transposase IS116/IS110/IS902
TU788	2141116	2144918	-	FALSE	Cthe_1807;Cthe_1809	hypothetical protein;ECF subfamily RNA polymerase sigma-24 factor
TU789	2145148	2147400	-	FALSE	Cthe_1810	peptidase M56, BlaR1
TU790	2147403	2149482	-	FALSE	Cthe_1811;Cthe_1812;Cthe_1813	CopY family transcriptional regulator;urease accessory protein UreD;urease accessory protein UreG
TU791	2149537	2154860	-	FALSE	Cthe_1814;Cthe_1815;Cthe_1816;Cthe_1817;Cthe_1818;Cthe_1819;Cthe_1820	urease accessory protein UreF;urease accessory protein UreE;urease subunit alpha;urease subunit beta;urease subunit gamma;ABC transporter-like protein;ABC transporter-like protein
TU792	2154850	2155998	-	FALSE	Cthe_1821	inner-membrane translocator
TU793	2156010	2158316	-	FALSE	Cthe_1822;Cthe_1823	inner-membrane translocator;extracellular ligand-binding receptor
TU794	2158791	2162709	-	FALSE	Cthe_1824;Cthe_1825	two component AraC family transcriptional regulator;Hpt sensor hybrid histidine kinase
TU795	2163000	2164091	+	FALSE	Cthe_1826	response regulator receiver sensor signal transduction histidine kinase
TU796	2164514	2166121	-	FALSE	Cthe_1827;Cthe_1828	copper amine oxidase-like protein;hypothetical protein
TU797	2166165	2169461	-	FALSE	Cthe_1829	chromosome segregation ATPase-like protein
TU798	2169800	2171014	-	FALSE	Cthe_1830	hypothetical protein
TU799	2171091	2178650	-	FALSE	Cthe_1831;Cthe_1832;Cthe_1833;Cthe_1834;Cthe_1835	hypothetical protein;hypothetical protein;copper amine oxidase-like protein;hypothetical protein;viral A-type inclusion repeat-containing protein
TU800	2179133	2180101	-	FALSE	Cthe_1836	hypothetical protein
TU801	2180339	2183049	-	FALSE	Cthe_1837;Cthe_1838	hypothetical protein;glycoside hydrolase family protein
TU802	2183456	2184517	+	FALSE	Cthe_1839	biotin synthase
TU803	2184775	2196607	-	FALSE	Cthe_1840;Cthe_1841;Cthe_1842;Cthe_1843;Cthe_1844;Cthe_1845;Cthe_1846;Cthe_1847;Cthe_1848;Cthe_1849;Cthe_1850	cysteine synthase;hypothetical protein;O-acetylhomoserine/O-acetylserine sulfhydrylase;BadM/Rrf2 family transcriptional regulator;BadM/Rrf2 family transcriptional regulator;homoserine O-succinyltransferase;periplasmic sensor signal transduction histidine kinase;two component transcriptional regulator;copper-translocating P-type ATPase;heavy metal transport/detoxification protein;hypothetical prot…
TU804	2196828	2199450	-	FALSE	Cthe_1851;Cthe_R0026;Cthe_R0027;Cthe_R0028;Cthe_R0029;Cthe_R0030;Cthe_1852	hypothetical protein;Cthe_R0026;Cthe_R0027;Cthe_R0028;Cthe_R0029;Cthe_R0030;Hsp33 protein
TU805	2199671	2199871	-	FALSE	Cthe_1853	cold-shock DNA-binding protein family protein
TU806	2200016	2201038	-	FALSE	Cthe_1854;Cthe_1855	methylated-DNA--protein-cysteine methyltransferase;type 11 methyltransferase
TU807	2201253	2202832	-	FALSE	Cthe_1856;Cthe_1857	small acid-soluble spore protein beta;carboxyl-terminal protease
TU808	2203047	2207062	-	FALSE	Cthe_1858;Cthe_1859;Cthe_1860;Cthe_1861	peptidase M23B;cell division protein FtsX;cell division ATP-binding protein FtsE;CdaR family transcriptional regulator
TU809	2207255	2208367	-	FALSE	Cthe_1862	ABC transporter-like protein
TU810	2208749	2213219	+	FALSE	Cthe_1863;Cthe_1864;Cthe_1865;Cthe_1866	N-acetyl-gamma-glutamyl-phosphate reductase;acetylglutamate kinase;type IV pilus assembly PilZ;acetylornithine aminotransferase
TU811	2213439	2219187	+	FALSE	Cthe_1867;Cthe_1868;Cthe_1869;Cthe_1870	carbamoyl-phosphate synthase small subunit;carbamoyl-phosphate synthase large subunit;ornithine carbamoyltransferase;GCN5-like N-acetyltransferase
TU812	2220080	2228570	-	FALSE	Cthe_3371;Cthe_1871;Cthe_1872;Cthe_1873;Cthe_1874;Cthe_1875;Cthe_1876	hypothetical protein;Tn7-like transposition protein D;Tn7-like transposition protein C;HMG-I and HMG-Y, DNA-binding;transposase, mutator type;HMG-I and HMG-Y, DNA-binding;Tn7-like transposition protein A
TU813	2228929	2229120	+	FALSE	Cthe_3372	hypothetical protein
TU814	2229188	2231236	-	FALSE	Cthe_1877;Cthe_1878;Cthe_1879	hypothetical protein;hypothetical protein;hypothetical protein
TU815	2231419	2232571	+	TRUE	Cthe_1880	transposase IS3/IS911 family protein
TU816	2232851	2236258	-	FALSE	Cthe_1882;Cthe_3373;Cthe_1883	hypothetical protein;hypothetical protein;SMC protein-like protein
TU817	2233891	2234022	+	FALSE	Cthe_3374	hypothetical protein
TU818	2236698	2237987	-	TRUE	Cthe_1884	transposase IS116/IS110/IS902
TU819	2238441	2239010	+	FALSE	Cthe_1885	Cthe_1885
TU820	2239245	2240397	-	FALSE	Cthe_1886	transposase IS3/IS911 family protein
TU821	2241344	2242927	-	FALSE	Cthe_1888	hypothetical protein
TU822	2243154	2244374	+	FALSE	Cthe_1889	transposase, mutator type
TU823	2244759	2249611	-	FALSE	Cthe_1890;Cthe_1891;Cthe_1892;Cthe_1893;Cthe_1894;Cthe_1895	dockerin type I cellulosome protein;hypothetical protein;Cthe_1892;hypothetical protein;hypothetical protein;PadR family transcriptional regulator
TU824	2249754	2250515	-	FALSE	Cthe_1896	metallophosphoesterase
TU825	2250612	2250938	-	FALSE	Cthe_1897	hypothetical protein
TU826	2251161	2252471	-	FALSE	Cthe_3444;Cthe_1899	Cthe_3444;M15B family D-Ala-D-Ala carboxypeptidase VanY
TU827	2252597	2253394	+	FALSE	Cthe_1900	Cthe_1900
TU828	2253571	2254794	+	FALSE	Cthe_1901	transposase, mutator type
TU829	2255114	2255992	-	FALSE	Cthe_1902	pyridoxal-5'-phosphate-dependent enzyme subunit beta
TU830	2256038	2263695	-	FALSE	Cthe_1903;Cthe_1904;Cthe_1905	polysaccharide deacetylase;amino acid adenylation domain-containing protein;glycosyl transferase family protein
TU831	2263726	2266920	-	FALSE	Cthe_1906;Cthe_1907	glycosyl transferase family protein;amino acid adenylation domain-containing protein
TU832	2267347	2272976	-	FALSE	Cthe_1908;Cthe_1909;Cthe_1910	copper amine oxidase-like protein;copper amine oxidase-like protein;hypothetical protein
TU833	2273311	2283657	-	FALSE	Cthe_1911;Cthe_1912;Cthe_1913;Cthe_1914;Cthe_1915;Cthe_1916	carbohydrate-binding family 6 protein;copper amine oxidase-like protein;hypothetical protein;TPR repeat-containing protein;periplasmic sensor signal transduction histidine kinase;two component transcriptional regulator
TU834	2285111	2287828	-	FALSE	Cthe_1917	P-type HAD superfamily ATPase
TU835	2287981	2289441	-	FALSE	Cthe_1918	arginine decarboxylase
TU836	2289574	2291277	-	FALSE	Cthe_1919;Cthe_1920	MgtC/SapB transporter;stage II sporulation protein R
TU837	2291601	2292900	+	FALSE	Cthe_1921;Cthe_1922	PadR family transcriptional regulator;hypothetical protein
TU838	2293020	2294648	-	FALSE	Cthe_1923	CTP synthetase
TU839	2295577	2296795	-	FALSE	Cthe_1924	Cthe_1924
TU840	2296897	2305423	-	FALSE	Cthe_1925;Cthe_1926;Cthe_1927;Cthe_1928;Cthe_1929;Cthe_1930;Cthe_1931	Cthe_1925;hypothetical protein;hypothetical protein;hypothetical protein;hypothetical protein;carboxyl-terminal protease;S-layer-like domain-containing protein
TU841	2305451	2308456	-	FALSE	Cthe_1932	S-layer-like domain-containing protein
TU842	2308658	2310058	-	FALSE	Cthe_1933;Cthe_1934	beta-lactamase fold Zn-dependent hydrolase;abortive infection protein
TU843	2310240	2317196	-	FALSE	Cthe_1935;Cthe_1936;Cthe_1937;Cthe_1938;Cthe_1939;Cthe_1940	arginyl-tRNA synthetase;hypothetical protein;glutamate racemase;D-alanyl-alanine synthetase A;magnesium transporter;RDD domain-containing protein
TU844	2317345	2317593	+	FALSE	Cthe_1941	FmdB family regulatory protein
TU845	2317632	2319305	-	FALSE	Cthe_1942;Cthe_1943	hypothetical protein;deoxyribose-phosphate aldolase
TU846	2319600	2324012	-	FALSE	Cthe_1944;Cthe_1945;Cthe_1946;Cthe_1947;Cthe_1948	hypothetical protein;thioredoxin-disulfide reductase;FAD-dependent pyridine nucleotide-disulfide oxidoreductase;redoxin;cytochrome c biogenesis protein, transmembrane region
TU847	2324655	2324978	+	FALSE	Cthe_1950	hypothetical protein
TU848	2325053	2325514	+	TRUE	Cthe_1951	hypothetical protein
TU849	2325528	2325902	+	TRUE	Cthe_1952	hypothetical protein
TU850	2326192	2326896	+	FALSE	Cthe_1953	cell wall hydrolase SleB
TU851	2326951	2330055	-	FALSE	Cthe_1954;Cthe_1955	hypothetical protein;RNA binding S1
TU852	2330336	2334971	-	FALSE	Cthe_1956;Cthe_1957;Cthe_3375;Cthe_1958;Cthe_1959	tagatose-6-phosphate kinase;extracellular solute-binding protein;hypothetical protein;putative UV damage endonuclease;type 11 methyltransferase
TU853	2335339	2336421	-	FALSE	Cthe_1960	peptidoglycan binding domain-containing protein
TU854	2336838	2340287	+	FALSE	Cthe_1961;Cthe_1962	nucleotidyl transferase;RluA family pseudouridine synthase
TU855	2340386	2342899	-	FALSE	Cthe_1963	glycoside hydrolase family protein
TU856	2343495	2345601	-	FALSE	Cthe_1964;Cthe_1965	FAD-dependent pyridine nucleotide-disulfide oxidoreductase;alkyl hydroperoxide reductase/ Thiol specific antioxidant/ Mal allergen
TU857	2345811	2356028	-	FALSE	Cthe_3376;Cthe_1966;Cthe_1967;Cthe_1968;Cthe_1969;Cthe_1970;Cthe_1971;Cthe_1972;Cthe_1973;Cthe_1974	hypothetical protein;hypothetical protein;DNA segregation ATPase FtsK/SpoIIIE and-like proteins;cell division protein FtsK/SpoIIIE;hypothetical protein;hypothetical protein;hypothetical protein;hypothetical protein;hypothetical protein;hypothetical protein
TU858	2356641	2357793	+	FALSE	Cthe_1975	transposase IS3/IS911 family protein
TU859	2357996	2359959	-	FALSE	Cthe_1977;Cthe_1978;Cthe_1979	hypothetical protein;Cthe_1978;hypothetical protein
TU860	2360403	2361161	-	FALSE	Cthe_1980	Cthe_1980
TU861	2361416	2363820	-	FALSE	Cthe_1981;Cthe_1982;Cthe_3448;Cthe_1983	hypothetical protein;hypothetical protein;Cthe_3448;transposase IS116/IS110/IS902
TU862	2364246	2364593	-	TRUE	Cthe_1984	hypothetical protein
TU863	2364837	2368573	-	TRUE	Cthe_1985;Cthe_1986	Cthe_1985;P4 family phage/plasmid primase
TU864	2368830	2369692	-	FALSE	Cthe_1987;Cthe_1988	hypothetical protein;hypothetical protein
TU865	2369706	2371840	-	FALSE	Cthe_1989;Cthe_1990	Cthe_1989;Cthe_1990
TU866	2372443	2374635	+	FALSE	Cthe_1991;Cthe_1992	transposase, mutator type;transposase IS3/IS911 family protein
TU867	2375284	2376798	+	FALSE	Cthe_1995	hypothetical protein
TU868	2376792	2377517	+	TRUE	Cthe_1996	IstB-like ATP-binding protein
TU869	2377618	2378625	-	FALSE	Cthe_1997;Cthe_1998	Cthe_1997;Cthe_1998
TU870	2378816	2383621	-	FALSE	Cthe_1999;Cthe_2000;Cthe_2002;Cthe_3377;Cthe_2003	integrase catalytic subunit;transposase IS3/IS911 family protein;hypothetical protein;hypothetical protein;Cthe_2003
TU871	2383682	2385924	+	FALSE	Cthe_2004;Cthe_2005	transposase;IstB-like ATP-binding protein
TU872	2385984	2397694	-	FALSE	Cthe_2006;Cthe_2007;Cthe_2008;Cthe_2009;Cthe_2010;Cthe_2012;Cthe_2015;Cthe_2016;Cthe_2018	Cthe_2006;Cthe_2007;hypothetical protein;Cthe_2009;hypothetical protein;transposase IS3/IS911 family protein;hypothetical protein;Cthe_2016;hypothetical protein
TU873	2395008	2396228	+	FALSE	Cthe_2017	transposase, mutator type
TU874	2397727	2399574	-	FALSE	Cthe_2019	hypothetical protein
TU875	2400070	2400828	-	FALSE	Cthe_2020	Cthe_2020
TU876	2401083	2402294	-	FALSE	Cthe_2021;Cthe_2022;Cthe_2023	hypothetical protein;hypothetical protein;Cthe_2023
TU877	2402349	2403539	-	FALSE	Cthe_2024	transposase IS116/IS110/IS902
TU878	2404025	2404582	-	FALSE	Cthe_2025	resolvase helix-turn-helix region containing protein
TU879	2404849	2405809	-	FALSE	Cthe_2026;Cthe_2027;Cthe_2028	hypothetical protein;Cthe_2027;Cthe_2028
TU880	2405948	2406751	-	FALSE	Cthe_2029	hypothetical protein
TU881	2406778	2409110	-	FALSE	Cthe_2030;Cthe_2031	hypothetical protein;transposase IS200-like protein
TU882	2409329	2415343	-	FALSE	Cthe_2032	hypothetical protein
TU883	2415446	2415760	-	FALSE	Cthe_2033	hypothetical protein
TU884	2415757	2419547	-	FALSE	Cthe_2034;Cthe_2035;Cthe_2036	serine/threonine protein kinase;Cthe_2035;amidohydrolase 2
TU885	2419749	2421277	-	FALSE	Cthe_2037	Cthe_2037
TU886	2421511	2423934	-	FALSE	Cthe_2038	dockerin type I cellulosome protein
TU887	2424458	2431682	-	FALSE	Cthe_2039;Cthe_2040	DNA helicase/exodeoxyribonuclease V subunit A;DNA helicase/exodeoxyribonuclease V subunit B
TU888	2431800	2432249	-	FALSE	Cthe_2041	hypothetical protein
TU889	2432314	2433242	-	FALSE	Cthe_2042	Cthe_2042
TU890	2433680	2434282	-	FALSE	Cthe_2044	hypothetical protein
TU891	2434383	2435456	-	FALSE	Cthe_2045	Cthe_2045
TU892	2436337	2446875	-	FALSE	Cthe_2046;Cthe_2047;Cthe_2048;Cthe_2049;Cthe_2050;Cthe_2051;Cthe_2052;Cthe_2053;Cthe_2054;Cthe_2055;Cthe_2056	hypothetical protein;hypothetical protein;hypothetical protein;hypothetical protein;CRISPR-associated Csm3 family protein;CRISPR-associated Csm3 family protein;hypothetical protein;hypothetical protein;hypothetical protein;hypothetical protein;hypothetical protein
TU893	2446982	2448814	-	FALSE	Cthe_2057	CRISPR-associated TM1812 family protein
TU894	2449203	2449730	-	FALSE	Cthe_2058	Appr-1-p processing protein
TU895	2450140	2452743	-	FALSE	Cthe_R0031;Cthe_R0032;Cthe_2059;Cthe_2060;Cthe_2061	Cthe_R0031;Cthe_R0032;RNA polymerase factor sigma-70;RNA methyltransferase;hypothetical protein
TU896	2452930	2456831	+	FALSE	Cthe_2062;Cthe_2063;Cthe_2064	GerA spore germination protein;spore germination protein;spore germination B3 GerAC like
TU897	2456920	2459059	-	FALSE	Cthe_2065;Cthe_2066	cysteinyl-tRNA synthetase;serine O-acetyltransferase
TU898	2459688	2460095	+	TRUE	Cthe_2067	hypothetical protein
TU899	2460560	2461447	-	FALSE	Cthe_2068	8-oxoguanine DNA glycosylase-like protein
TU900	2461687	2462463	+	FALSE	Cthe_2069	hypothetical protein
TU901	2462456	2463313	-	FALSE	Cthe_2070	hypothetical protein
TU902	2463928	2465837	-	FALSE	Cthe_2071;Cthe_2072	hypothetical protein;hypothetical protein
TU903	2466588	2470807	+	FALSE	Cthe_2073;Cthe_2074;Cthe_2076	amidohydrolase;hypothetical protein;periplasmic sensor signal transduction histidine kinase
TU904	2468238	2468408	-	FALSE	Cthe_3380	hypothetical protein
TU905	2468640	2469368	-	FALSE	Cthe_2075	hypothetical protein
TU906	2470894	2472000	-	FALSE	Cthe_2077;Cthe_2078	CoA-binding protein;hypothetical protein
TU907	2472248	2472814	+	FALSE	Cthe_2079	thylakoidal processing peptidase
TU908	2472929	2477024	-	FALSE	Cthe_2080;Cthe_2081;Cthe_2082;Cthe_2083	NUDIX hydrolase;small GTP-binding protein;hypothetical protein;DNA-directed DNA polymerase
TU909	2477252	2482334	-	FALSE	Cthe_2084;Cthe_2085;Cthe_2086;Cthe_2087;Cthe_2088	hypothetical protein;deoxyuridine 5'-triphosphate nucleotidohydrolase;peptidase U32;metalloenzyme;hypothetical protein
TU910	2482535	2484760	-	FALSE	Cthe_2089	glycoside hydrolase family protein
TU911	2485653	2486231	-	FALSE	Cthe_2090	hypothetical protein
TU912	2486389	2487687	-	FALSE	Cthe_2091	hypothetical protein
TU913	2487918	2490050	-	FALSE	Cthe_2092;Cthe_2093	dimethyladenosine transferase;hypothetical protein
TU914	2490394	2493836	-	FALSE	Cthe_2094;Cthe_2095;Cthe_2096	hypothetical protein;TatD family hydrolase;methionyl-tRNA synthetase
TU915	2494077	2495120	+	FALSE	Cthe_2097	hypothetical protein
TU916	2495125	2495658	-	FALSE	Cthe_2098	nucleoside recognition
TU917	2495655	2496287	-	FALSE	Cthe_2099	nucleoside recognition
TU918	2496719	2496958	+	FALSE	Cthe_2100	AbrB family transcriptional regulator
TU919	2497080	2498670	-	FALSE	Cthe_2101;Cthe_2102	hypothetical protein;methyltransferase small
TU920	2498969	2499151	-	FALSE	Cthe_2103	4Fe-4S ferredoxin, iron-sulfur binding
TU921	2499284	2506800	-	FALSE	Cthe_2104;Cthe_2105;Cthe_2106;Cthe_2107;Cthe_2108;Cthe_2109	hypothetical protein;DNA polymerase III subunit delta';hypothetical protein;thymidylate kinase;arginine decarboxylase;copper amine oxidase-like protein
TU922	2507125	2509945	+	FALSE	Cthe_2110;Cthe_2111	ABC transporter-like protein;hypothetical protein
TU923	2509974	2511675	+	FALSE	Cthe_2112;Cthe_2113	two component transcriptional regulator;periplasmic sensor signal transduction histidine kinase
TU924	2511992	2516451	+	FALSE	Cthe_2114;Cthe_2115;Cthe_2116;Cthe_2117;Cthe_2118	integrase catalytic subunit;hypothetical protein;binding-protein-dependent transport systems inner membrane component;putative sulfonate transport system substrate-binding protein;ABC transporter-like protein
TU925	2516532	2520648	-	FALSE	Cthe_2119;Cthe_2120;Cthe_2121	glycoside hydrolase family protein;putative RNA polymerase sigma factor SigI;hypothetical protein
TU926	2520815	2521213	+	TRUE	Cthe_2122	hypothetical protein
TU927	2521210	2523986	-	FALSE	Cthe_2123;Cthe_2124	hypothetical protein;Cthe_2124
TU928	2524000	2525796	-	FALSE	Cthe_2125;Cthe_2126	binding-protein-dependent transport systems inner membrane component;binding-protein-dependent transport systems inner membrane component
TU929	2525928	2528280	-	FALSE	Cthe_2127;Cthe_2128	ATPase;extracellular solute-binding protein
TU930	2528347	2528547	-	FALSE	Cthe_2129	Cthe_2129
TU931	2528764	2530466	-	FALSE	Cthe_2130;Cthe_2131	hypothetical protein;hypothetical protein
TU932	2530911	2532820	+	FALSE	Cthe_2132;Cthe_2133	abortive infection protein;hypothetical protein
TU933	2532843	2533376	-	FALSE	Cthe_2134	Cthe_2134
TU934	2533915	2535067	-	TRUE	Cthe_2135	transposase IS3/IS911 family protein
TU935	2535141	2542593	+	FALSE	Cthe_2137;Cthe_2138;Cthe_2139	dockerin type I cellulosome protein;glycoside hydrolase family protein;alpha-L-arabinofuranosidase B
TU936	2542823	2548987	-	FALSE	Cthe_2140;Cthe_3381;Cthe_2141;Cthe_2142;Cthe_2143;Cthe_2144	hypothetical protein;hypothetical protein;metal-dependent phosphohydrolase;recombination protein RecR;hypothetical protein;DNA polymerase III subunits gamma and tau
TU937	2549167	2549272	-	FALSE	Cthe_R0033	Cthe_R0033
TU938	2549983	2551293	+	FALSE	Cthe_2145;Cthe_2146	Cthe_2145;copper amine oxidase-like protein
TU939	2551539	2553521	+	FALSE	Cthe_2147	glycoside hydrolase family protein
TU940	2553636	2560166	-	FALSE	Cthe_2148;Cthe_2149;Cthe_2150;Cthe_2151;Cthe_2152	carbohydrate-binding, CenC-like protein;hypothetical protein;integral hypothetical protein;hypothetical protein;hypothetical protein
TU941	2560522	2561592	-	TRUE	Cthe_2153	integrase catalytic subunit
TU942	2561861	2562736	+	FALSE	Cthe_2154	type 11 methyltransferase
TU943	2562995	2565228	-	FALSE	Cthe_2155;Cthe_2156	S-layer-like domain-containing protein;hypothetical protein
TU944	2565282	2565614	-	FALSE	Cthe_2157	hypothetical protein
TU945	2565983	2567202	+	FALSE	Cthe_2158	Cthe_2158
TU946	2567578	2570883	-	FALSE	Cthe_2159;Cthe_2160	hypothetical protein;hypothetical protein
TU947	2571195	2573636	-	FALSE	Cthe_3382;Cthe_3383;Cthe_2161;Cthe_2162	hypothetical protein;putative autoinducer prepeptide;hypothetical protein;peptidase C26
TU948	2573866	2574201	-	FALSE	Cthe_2163	anti-sigma-factor antagonist
TU949	2574676	2574816	+	TRUE	Cthe_3384	hypothetical protein
TU950	2574877	2575035	-	FALSE	Cthe_2164	rubredoxin-type Fe(Cys)4 protein
TU951	2575187	2575780	-	FALSE	Cthe_2165	hypothetical protein
TU952	2576033	2577169	+	FALSE	Cthe_2166	putative PAS/PAC sensor protein
TU953	2577170	2578312	-	TRUE	Cthe_2167	glycoside hydrolase family protein
TU954	2578458	2585872	-	FALSE	Cthe_2168;Cthe_2169;Cthe_2171	peptidase;metallophosphoesterase;type III restriction enzyme, res subunit
TU955	2581757	2582866	+	TRUE	Cthe_2170	hypothetical protein
TU956	2586068	2586280	-	FALSE	Cthe_2172	50S ribosomal protein L31P
TU957	2586512	2590062	-	FALSE	Cthe_2173;Cthe_2174;Cthe_3385	integrase catalytic subunit;transcription termination factor Rho;hypothetical protein
TU958	2590126	2590794	-	FALSE	Cthe_2175	hypothetical protein
TU959	2591107	2592891	+	FALSE	Cthe_2176;Cthe_2177;Cthe_2178	abortive infection protein;hypothetical protein;hypothetical protein
TU960	2593037	2593112	-	FALSE	Cthe_R0034	Cthe_R0034
TU961	2593348	2596116	-	FALSE	Cthe_2179	Pectate lyase/Amb allergen
TU962	2596517	2596592	-	FALSE	Cthe_R0035	Cthe_R0035
TU963	2596971	2598278	+	FALSE	Cthe_2180	Cl- channel, voltage gated
TU964	2598349	2598424	-	FALSE	Cthe_R0036	Cthe_R0036
TU965	2598692	2602235	+	FALSE	Cthe_2181;Cthe_2182	ATPase;hypothetical protein
TU966	2602443	2603312	-	FALSE	Cthe_2183	UDP-glucose pyrophosphorylase
TU967	2603534	2604364	+	TRUE	Cthe_2184	putative ribonuclease BN
TU968	2604434	2605497	-	FALSE	Cthe_2185;Cthe_2186;Cthe_2187	30S ribosomal protein S18;single-strand binding protein;30S ribosomal protein S6P
TU969	2605816	2606886	-	FALSE	Cthe_2188	integrase catalytic subunit
TU970	2607494	2608741	+	FALSE	Cthe_2189	GAF sensor-containing diguanylate cyclase
TU971	2608713	2609894	-	FALSE	Cthe_2190	N-acetylglucosamine 6-phosphate deacetylase
TU972	2610189	2612402	+	FALSE	Cthe_2191	1,4-alpha-glucan branching protein
TU973	2612702	2613292	+	FALSE	Cthe_2192	hypothetical protein
TU974	2613733	2618157	-	FALSE	Cthe_2193;Cthe_2194	carbohydrate-binding family 6 protein;carbohydrate-binding family 6 protein
TU975	2618279	2622804	-	FALSE	Cthe_2195;Cthe_2196	carbohydrate-binding family 6 protein;carbohydrate-binding family 6 protein
TU976	2625668	2627910	+	TRUE	Cthe_2198;Cthe_2199	transposase;IstB-like ATP-binding protein
TU977	2628882	2631630	-	FALSE	Cthe_2201;Cthe_2202;Cthe_2203	transposase, mutator type;hypothetical protein;GTP cyclohydrolase I
TU978	2631796	2635294	-	FALSE	Cthe_2204;Cthe_2205	cyanophycin synthetase;cyanophycinase
TU979	2635400	2636900	-	FALSE	Cthe_2206;Cthe_2207	hypothetical protein;isoaspartyl dipeptidase
TU980	2637297	2637884	+	FALSE	Cthe_2208	LexA DNA-binding region containing protein
TU981	2638003	2642613	-	FALSE	Cthe_2209;Cthe_2210;Cthe_2211;Cthe_2212;Cthe_2213	3-isopropylmalate dehydrogenase;3-isopropylmalate dehydratase, small subunit;3-isopropylmalate dehydratase large subunit;AraC family transcriptional regulator;hypothetical protein
TU982	2642982	2643923	+	FALSE	Cthe_2214	hypothetical protein
TU983	2643920	2644867	-	FALSE	Cthe_2215	Mg2+ transporter protein, CorA-like protein
TU984	2645285	2646188	-	FALSE	Cthe_2216;Cthe_2217	hypothetical protein;flagellar protein FliS
TU985	2646253	2648769	-	FALSE	Cthe_2218	flagellar hook-associated 2-like protein
TU986	2648775	2657816	-	FALSE	Cthe_2219;Cthe_2220;Cthe_2221;Cthe_2222;Cthe_2223;Cthe_2224;Cthe_2225;Cthe_2226;Cthe_2227;Cthe_2228;Cthe_2229	flagellar protein FlaG protein;NAD-dependent epimerase/dehydratase;DegT/DnrJ/EryC1/StrS aminotransferase;glycosyltransferase 28-like protein;LmbE-like protein;putative methionyl-tRNA formyltransferase;methylmalonyl-CoA epimerase;FkbH like protein;phosphopantetheine-binding;MaoC-like dehydratase;N-acetylneuraminate synthase
TU987	2657874	2659290	-	FALSE	Cthe_2230;Cthe_2231	acylneuraminate cytidylyltransferase;type 11 methyltransferase
TU988	2659417	2664988	-	FALSE	Cthe_2232;Cthe_2233;Cthe_2234;Cthe_2235;Cthe_2236	polysaccharide biosynthesis protein CapD;hypothetical protein;hypothetical protein;hypothetical protein;flagellin-like protein
TU989	2665061	2667518	-	FALSE	Cthe_2237;Cthe_2238	flagellin-like protein;aldehyde dehydrogenase
TU990	2667730	2667957	-	FALSE	Cthe_2239	carbon storage regulator CsrA
TU991	2667929	2669016	-	FALSE	Cthe_2240;Cthe_2241	flagellar assembly protein FliW;hypothetical protein
TU992	2669060	2678136	-	FALSE	Cthe_2242;Cthe_2243;Cthe_2244;Cthe_2245;Cthe_2246;Cthe_2247;Cthe_2248;Cthe_2249;Cthe_2250	flagellar hook-associated protein FlgL;flagellar hook-associated protein FlgK;flagellar hook-associated protein FlgK;hypothetical protein;anti-sigma-28 factor, FlgM;regulatory protein MerR;phosphoribosyltransferase;ATP-dependent RecD/TraA family DNA helicase;hypothetical protein
TU993	2678392	2680340	-	FALSE	Cthe_2251;Cthe_2252	methionine adenosyltransferase;thioesterase superfamily protein
TU994	2680508	2682989	-	FALSE	Cthe_2253;Cthe_2254	ATP-dependent metalloprotease FtsH;hypoxanthine phosphoribosyltransferase
TU995	2683143	2689799	-	FALSE	Cthe_2255;Cthe_2256;Cthe_2257;Cthe_2258;Cthe_2259;Cthe_2260	tRNA(Ile)-lysidine synthetase;primary replicative DNA helicase;50S ribosomal protein L9;phosphoesterase, RecJ-like protein;hypothetical protein;prephenate dehydratase
TU996	2690184	2698952	+	FALSE	Cthe_2261;Cthe_2262;Cthe_2263;Cthe_2264;Cthe_2265;Cthe_2266;Cthe_2267;Cthe_2268;Cthe_2269	hypothetical protein;V-type ATPase, 116 kDa subunit;V-type ATP synthase subunit K;H+-transporting two-sector ATPase subunit E;V-type ATP synthase subunit C;V-type ATP synthase subunit F;V-type ATP synthase subunit A;V-type ATP synthase subunit B;V-type ATP synthase subunit D
TU997	2699010	2701511	-	FALSE	Cthe_2270;Cthe_2271	ABC transporter-like protein;dockerin type I cellulosome protein
TU998	2701941	2703981	+	TRUE	Cthe_2272;Cthe_2273	hypothetical protein;hypothetical protein
TU999	2704272	2706144	-	FALSE	Cthe_2274;Cthe_2275	Cthe_2274;Cthe_2275
TU1000	2706293	2706556	-	FALSE	Cthe_3386	Cthe_3386
TU1001	2706755	2707933	+	FALSE	Cthe_2276	AAA ATPase, central region
TU1002	2707977	2708804	-	FALSE	Cthe_2277	hypothetical protein
TU1003	2709129	2711545	+	FALSE	Cthe_2278;Cthe_2279;Cthe_2280	extracellular solute-binding protein;polar amino acid ABC transporter inner membrane subunit;ABC transporter-like protein
TU1004	2711568	2713465	-	FALSE	Cthe_2281;Cthe_2282	response regulator receiver modulated CheB methylesterase;CheR-type MCP methyltransferase
TU1005	2713629	2720639	-	FALSE	Cthe_2283;Cthe_2284;Cthe_2285	methyl-accepting chemotaxis sensory transducer;CheA signal transduction histidine kinase;CheW protein
TU1006	2721580	2723380	+	FALSE	Cthe_2286;Cthe_2287	phage integrase;AraC family transcriptional regulator
TU1007	2723353	2723907	-	FALSE	Cthe_2288	PEBP
TU1008	2724057	2726214	-	TRUE	Cthe_2289;Cthe_2290;Cthe_2291;Cthe_2292	hypothetical protein;ABC transporter-like protein;hypothetical protein;hypothetical protein
TU1009	2726231	2726668	-	TRUE	Cthe_2293	Cthe_2293
TU1010	2726779	2729021	+	FALSE	Cthe_2294;Cthe_2295	transposase;IstB-like ATP-binding protein
TU1011	2729124	2729496	-	FALSE	Cthe_3387	Cthe_3387
TU1012	2741248	2745308	-	FALSE	Cthe_2296;Cthe_2297;Cthe_2298;Cthe_2299	CRISPR-associated Cas2 family protein;CRISPR-associated Cas1 family protein;CRISPR-associated Cas4 family protein;CRISPR-associated helicase Cas3
TU1013	2745330	2748640	-	FALSE	Cthe_2300;Cthe_2301;Cthe_2302	CRISPR-associated Cas5 family protein;CRISPR-associated autoregulator DevR family protein;hypothetical protein
TU1014	2748652	2749374	-	FALSE	Cthe_2303	CRISPR-associated Cas family protein
TU1015	2749631	2750551	+	FALSE	Cthe_2304	hypothetical protein
TU1016	2750581	2754946	-	FALSE	Cthe_2305;Cthe_2306;Cthe_2309	undecaprenyl pyrophosphate phosphatase;MATE efflux family protein;Nitrilase/cyanide hydratase and apolipoprotein N-acyltransferase
TU1017	2753202	2753624	+	FALSE	Cthe_2307	hemerythrin-like metal-binding protein
TU1018	2753621	2755993	+	TRUE	Cthe_2308;Cthe_2310	CheC-like protein;hypothetical protein
TU1019	2756764	2756857	-	FALSE	Cthe_R0037	Cthe_R0037
TU1020	2757046	2758369	-	FALSE	Cthe_2311;Cthe_2312	hypothetical protein;hypothetical protein
TU1021	2758510	2760132	-	FALSE	Cthe_2313;Cthe_2314	hypothetical protein;hypothetical protein
TU1022	2760694	2761128	+	FALSE	Cthe_2315	T/G mismatch-specific endonuclease
TU1023	2761252	2763603	-	FALSE	Cthe_3393;Cthe_2316;Cthe_2317	hypothetical protein;hypothetical protein;response regulator receiver protein
TU1024	2764200	2764949	-	FALSE	Cthe_2318	hypothetical protein
TU1025	2765338	2765535	-	FALSE	Cthe_3394	hypothetical protein
TU1026	2765686	2767651	-	FALSE	Cthe_2319;Cthe_2320	restriction endonuclease (HaeIII);DNA-cytosine methyltransferase
TU1027	2767784	2768299	-	TRUE	Cthe_2321	hypothetical protein
TU1028	2768845	2777656	-	FALSE	Cthe_2323;Cthe_2325;Cthe_2326;Cthe_2327;Cthe_2328;Cthe_2329;Cthe_2330	transposase, IS4;recombinase;rRNA large subunit methyltransferase;beta-lactamase-like protein;UDP-N-acetylglucosamine 1-carboxyvinyltransferase;hypothetical protein;hypothetical protein
TU1029	2777672	2778202	-	FALSE	Cthe_2331	hypothetical protein
TU1030	2778314	2800163	-	FALSE	Cthe_2332;Cthe_2333;Cthe_2334;Cthe_2335;Cthe_2336;Cthe_2337;Cthe_2338;Cthe_2339;Cthe_2340;Cthe_2341;Cthe_2342;Cthe_2343;Cthe_2344;Cthe_2345;Cthe_2346;Cthe_2347	multi-sensor signal transduction histidine kinase;two component transcriptional regulator;polysaccharide biosynthesis protein CapD;polysaccharide biosynthesis protein;group 1 glycosyl transferase;hypothetical protein;group 1 glycosyl transferase;group 1 glycosyl transferase;UDP-glucose/GDP-mannose dehydrogenase;glycosyl transferase family protein;hypothetical protein;acetyltransferase;undecapreny…
TU1031	2781158	2781373	+	FALSE	Cthe_3395	putative TetR family transcriptional regulator
TU1032	2800406	2803516	-	FALSE	Cthe_2348	hypothetical protein
TU1033	2803904	2804074	-	FALSE	Cthe_2349	small, acid-soluble spore proteins, alpha/be
TU1034	2804360	2807282	+	FALSE	Cthe_2350;Cthe_2351;Cthe_2353	cell wall hydrolase SleB;hypothetical protein;PGAP1-like protein
TU1035	2805481	2811124	-	FALSE	Cthe_2352;Cthe_2354;Cthe_2355;Cthe_2356	signal-transduction protein;nicotinate-nucleotide pyrophosphorylase;L-aspartate oxidase;quinolinate synthetase A
TU1036	2811392	2812564	+	FALSE	Cthe_2357	hypothetical protein
TU1037	2812608	2813261	-	FALSE	Cthe_2358	accessory gene regulator B
TU1038	2813417	2813533	-	FALSE	Cthe_R0038	Cthe_R0038
TU1039	2813623	2816530	-	FALSE	Cthe_R0039	Cthe_R0039
TU1040	2816730	2816805	-	FALSE	Cthe_R0040	Cthe_R0040
TU1041	2816913	2818433	-	FALSE	Cthe_R0041	Cthe_R0041
TU1042	2819070	2819687	+	FALSE	Cthe_2359	metal dependent phosphohydrolase
TU1043	2820240	2823026	+	FALSE	Cthe_2360	glycoside hydrolase family protein
TU1044	2823193	2825676	-	FALSE	Cthe_2361	DNA gyrase subunit A
TU1045	2826010	2831086	-	FALSE	Cthe_2362;Cthe_2363;Cthe_2364;Cthe_2365	ParB family protein;methyltransferase GidB;tRNA uridine 5-carboxymethylaminomethyl modification protein GidA;tRNA modification GTPase TrmE
TU1046	2831302	2833587	-	FALSE	Cthe_2366;Cthe_2367;Cthe_2368;Cthe_2369;Cthe_2370	single-stranded nucleic acid binding R3H;protein translocase subunit yidC;hypothetical protein;ribonuclease P;50S ribosomal protein L34
TU1047	2834293	2840779	+	FALSE	Cthe_2371;Cthe_2372;Cthe_2373;Cthe_2374;Cthe_2375;Cthe_2376	chromosomal replication initiation protein;DNA polymerase III subunit beta;RNA-binding S4 protein;DNA replication and repair protein RecF;hypothetical protein;DNA gyrase subunit B
TU1048	2841765	2847142	+	FALSE	Cthe_2377;Cthe_2378;Cthe_2379;Cthe_2380;Cthe_2381;Cthe_R0042;Cthe_R0043	chromosome segregation ATPase;chromosome segregation DNA-binding protein;hypothetical protein;TPR repeat-containing protein;seryl-tRNA synthetase;Cthe_R0042;Cthe_R0043
TU1049	2847193	2848593	-	FALSE	Cthe_2382	major facilitator transporter
TU1050	2848930	2849844	-	FALSE	Cthe_2383	hypothetical protein
TU1051	2850119	2850688	-	FALSE	Cthe_2384	S-layer-like domain-containing protein
TU1052	2850900	2851433	+	FALSE	Cthe_2385	hypothetical protein
TU1053	2851543	2853252	-	FALSE	Cthe_2386	VanW
TU1054	2853597	2854868	-	FALSE	Cthe_2387	gamma-D-glutamyl-{L}-meso-diaminopimelate peptidase I
TU1055	2855054	2855809	+	FALSE	Cthe_2388;Cthe_2389	hypothetical protein;sigmaK-factor processing regulatory BofA
TU1056	2856110	2859139	+	FALSE	Cthe_2390;Cthe_2391;Cthe_2392;Cthe_2393	pyruvate ferredoxin oxidoreductase subunit gamma;pyruvate ferredoxin oxidoreductase subunit delta;pyruvate ferredoxin oxidoreductase subunit alpha;thiamine pyrophosphate enzyme-like TPP-binding protein
TU1057	2859535	2861183	-	TRUE	Cthe_2394;Cthe_2395	hypothetical protein;XRE family transcriptional regulator
TU1058	2861868	2862143	+	FALSE	Cthe_2396	hypothetical protein
TU1059	2862320	2863540	+	FALSE	Cthe_2397	hypothetical protein
TU1060	2863682	2864671	+	FALSE	Cthe_2398	putative spore coat protein
TU1061	2864783	2866453	-	FALSE	Cthe_2399	formate-tetrahydrofolate ligase
TU1062	2866620	2867495	+	FALSE	Cthe_2400	peptidase U57, YabG
TU1063	2867730	2867996	+	FALSE	Cthe_2401	hypothetical protein
TU1064	2868273	2869841	+	FALSE	Cthe_2402	peptidoglycan-binding LysM
TU1065	2870084	2882878	+	FALSE	Cthe_2403;Cthe_2404;Cthe_2406;Cthe_2407;Cthe_2408;Cthe_2409;Cthe_2410;Cthe_2411;Cthe_2412;Cthe_2413	4-diphosphocytidyl-2-C-methyl-D-erythritol kinase;GntR family transcriptional regulator;hypothetical protein;AAA ATPase, central region;phage shock protein PspA;hypothetical protein;hypothetical protein;metallophosphoesterase;SMC protein-like protein;NLP/P60
TU1066	2871745	2871951	-	FALSE	Cthe_2405	heavy metal transport/detoxification protein
TU1067	2882849	2884000	-	TRUE	Cthe_2414	monogalactosyldiacylglycerol synthase
TU1068	2884231	2884932	+	FALSE	Cthe_2415	cell wall hydrolase SleB
TU1069	2884976	2886370	+	FALSE	Cthe_2416	peptidase
TU1070	2886534	2887622	+	FALSE	Cthe_2417	abortive infection protein
TU1071	2887674	2889727	-	FALSE	Cthe_2418;Cthe_2419	DNA replication protein DnaC;DNA replication protein DnaD
TU1072	2889966	2892354	+	FALSE	Cthe_R0044;Cthe_2420;Cthe_2421	Cthe_R0044;HD superfamily phosphohydrolase;hypothetical protein
TU1073	2892517	2897718	-	FALSE	Cthe_2422;Cthe_2423;Cthe_2424	hypothetical protein;hypothetical protein;copper amine oxidase-like protein
TU1074	2898177	2899830	+	FALSE	Cthe_2425;Cthe_2426	MotA/TolQ/ExbB proton channel;OmpA/MotB
TU1075	2900096	2901052	+	FALSE	Cthe_2427	hypothetical protein
TU1076	2901065	2901973	+	FALSE	Cthe_2428	HemK family modification methylase
TU1077	2901970	2903040	-	TRUE	Cthe_2429	hypothetical protein
TU1078	2903648	2909619	+	FALSE	Cthe_2430;Cthe_2431;Cthe_2432;Cthe_2433;Cthe_2434;Cthe_2435;Cthe_2437	RnfABCDGE type electron transport complex subunit C;RnfABCDGE type electron transport complex subunit D;RnfABCDGE type electron transport complex subunit G;RnfABCDGE type electron transport complex subunit E;RnfABCDGE type electron transport complex subunit A;RnfABCDGE type electron transport complex subunit B;shikimate kinase
TU1079	2908696	2908932	-	TRUE	Cthe_2436	hypothetical protein
TU1080	2909914	2914684	+	FALSE	Cthe_2438;Cthe_2439;Cthe_2440;Cthe_2442;Cthe_2443	hypothetical protein;GCN5-like N-acetyltransferase;hypothetical protein;carbohydrate kinase FGGY;transketolase subunit A
TU1081	2911261	2912064	-	FALSE	Cthe_2441	DeoR family transcriptional regulator
TU1082	2914681	2916746	+	FALSE	Cthe_2444;Cthe_2445	transketolase subunit B;alcohol dehydrogenase GroES-like protein
TU1083	2916929	2921154	+	FALSE	Cthe_2446;Cthe_2447;Cthe_2448;Cthe_2449	ABC-type sugar transport system periplasmic component-like protein;ABC transporter-like protein;inner-membrane translocator;phosphoglycerate mutase
TU1084	2921887	2925150	-	FALSE	Cthe_2451	SNF2-like protein
TU1085	2925365	2927582	-	FALSE	Cthe_2452;Cthe_2453	oligopeptidase F;hypothetical protein
TU1086	2927793	2930921	-	TRUE	Cthe_2454	fibronectin, type III
TU1087	2931114	2931190	+	FALSE	Cthe_R0045	Cthe_R0045
TU1088	2931283	2932395	-	FALSE	Cthe_2455	phage integrase
TU1089	2932453	2934514	-	FALSE	Cthe_2456;Cthe_2458;Cthe_2459;Cthe_2460	nuclease;hypothetical protein;hypothetical protein;XRE family transcriptional regulator
TU1090	2932954	2933160	+	FALSE	Cthe_2457	hypothetical protein
TU1091	2934642	2935646	+	FALSE	Cthe_2461;Cthe_2462	XRE family transcriptional regulator;BRO-like protein
TU1092	2935643	2938019	+	FALSE	Cthe_2463;Cthe_3396;Cthe_3397;Cthe_3453;Cthe_2464;Cthe_2465	DNA binding domain-containing protein;hypothetical protein;hypothetical protein;hypothetical protein;hypothetical protein;hypothetical protein
TU1093	2938109	2941352	+	FALSE	Cthe_3398;Cthe_3399;Cthe_2466;Cthe_2467;Cthe_2468;Cthe_2469	hypothetical protein;hypothetical protein;hypothetical protein;hypothetical protein;hypothetical protein;RinA family phage transcriptional regulator
TU1094	2941501	2941743	+	FALSE	Cthe_3400	hypothetical protein
TU1095	2941811	2950117	+	FALSE	Cthe_2470;Cthe_2471;Cthe_2472;Cthe_3401;Cthe_2473;Cthe_2474;Cthe_2475;Cthe_2476;Cthe_2477	DNA adenine methylase;hypothetical protein;hypothetical protein;hypothetical protein;terminase small subunit;PBSX family phage terminase large subunit;SPP1 family phage portal protein;SPP1 family phage head morphogenesis protein;hypothetical protein
TU1096	2950290	2953475	+	FALSE	Cthe_2478;Cthe_2479;Cthe_2480;Cthe_2481;Cthe_2482;Cthe_2483	phage minor structural GP20;Lj928 prophage protein;hypothetical protein;hypothetical protein;hypothetical protein;hypothetical protein
TU1097	2953638	2954927	-	TRUE	Cthe_2484	transposase IS116/IS110/IS902
TU1098	2955379	2956425	+	FALSE	Cthe_2485	hypothetical protein
TU1099	2956446	2965253	+	FALSE	Cthe_2486;Cthe_2487;Cthe_2488;Cthe_2489;Cthe_2490;Cthe_3454;Cthe_2491;Cthe_2492;Cthe_2493;Cthe_2494;Cthe_2495;Cthe_2496	hypothetical protein;hypothetical protein;phage tape measure protein;peptidoglycan-binding LysM;hypothetical protein;phage protein;hypothetical protein;baseplate J-like protein;phage-like element PBSX protein;hypothetical protein;hypothetical protein;hypothetical protein
TU1100	2965254	2965406	+	FALSE	Cthe_3402	phage protein, XkdX family
TU1101	2965495	2966896	+	FALSE	Cthe_2497;Cthe_2498;Cthe_2499	hypothetical protein;N-acetylmuramoyl-L-alanine amidase;hypothetical protein
TU1102	2967070	2968121	+	FALSE	Cthe_2500;Cthe_2501	hypothetical protein;hypothetical protein
TU1103	2968641	2969321	+	FALSE	Cthe_2502;Cthe_R0046	tRNA-adenosine deaminase;Cthe_R0046
TU1104	2969366	2970170	+	FALSE	Cthe_3403;Cthe_2503	methionyl-tRNA synthetase;cupin 2 barrel domain-containing protein
TU1105	2970199	2971488	-	FALSE	Cthe_2504	hypothetical protein
TU1106	2971533	2972561	-	FALSE	Cthe_2505	LacI family transcription regulator
TU1107	2973047	2976088	+	FALSE	Cthe_2506	S-layer-like domain-containing protein
TU1108	2976273	2977088	+	TRUE	Cthe_2507	peptidase U57, YabG
TU1109	2977232	2979190	+	FALSE	Cthe_3445	Cthe_3445
TU1110	2979440	2980297	+	FALSE	Cthe_2510	hypothetical protein
TU1111	2980727	2981575	+	FALSE	Cthe_2511	mechanosensitive ion channel MscS
TU1112	2981769	2992290	+	FALSE	Cthe_2512;Cthe_2513;Cthe_2514;Cthe_2515;Cthe_2516;Cthe_2517;Cthe_2518;Cthe_2519;Cthe_2520;Cthe_2521;Cthe_2522	hypothetical protein;peptidase S1 and S6, chymotrypsin/Hap;hypothetical protein;guanine deaminase;acetolactate synthase, large subunit;acetolactate synthase, small subunit;ketol-acid reductoisomerase;putative alpha-isopropylmalate/homocitrate synthase family transferase;hypothetical protein;putative RNA polymerase sigma factor SigI;membrane associated protein
TU1113	2992484	3000138	+	FALSE	Cthe_2523;Cthe_2524;Cthe_2525;Cthe_2526;Cthe_2527;Cthe_2528;Cthe_2529;Cthe_2530	hypothetical protein;BadM/Rrf2 family transcriptional regulator;glutamyl-tRNA reductase;precorrin-2 oxidase / ferrochelatase;porphobilinogen deaminase;uroporphyrinogen-III synthase / uroporphyrinogen-III C-methyltransferase;delta-aminolevulinic acid dehydratase;glutamate-1-semialdehyde aminotransferase
TU1114	3000447	3010860	+	FALSE	Cthe_2531;Cthe_2532;Cthe_2533;Cthe_2534;Cthe_2535;Cthe_2536;Cthe_2537;Cthe_2538;Cthe_2539;Cthe_2540;Cthe_2541;Cthe_2542	sulfate ABC transporter periplasmic sulfate-binding protein;sulfate ABC transporter inner membrane subunit CysT;sulfate ABC transporter inner membrane subunit CysW;sulfate ABC transporter ATPase;phosphoadenylylsulfate reductase (thioredoxin);sulfate adenylyltransferase subunit 2;adenylylsulfate kinase / sulfate adenylyltransferase subunit 1;thiamine biosynthesis protein ThiS;UBA/THIF-type NAD/FAD…
TU1115	3010934	3012897	-	FALSE	Cthe_2543;Cthe_2544	spore germination protein-like protein;ECF subfamily RNA polymerase sigma-24 factor
TU1116	3013237	3014322	-	TRUE	Cthe_2545	signal transduction histidine kinase regulating citrate/malate metabolism
TU1117	3014330	3015023	-	TRUE	Cthe_2546	Cthe_2546
TU1118	3015294	3018913	+	FALSE	Cthe_3404;Cthe_2547;Cthe_2548;Cthe_2549	hypothetical protein;hypothetical protein;alpha-N-arabinofuranosidase;dockerin type I cellulosome protein
TU1119	3019150	3024521	-	FALSE	Cthe_2550;Cthe_2551;Cthe_2552;Cthe_2553;Cthe_2554	glycosyl transferase;radical SAM family protein;radical SAM family protein;radical SAM family protein;group 1 glycosyl transferase
TU1120	3024539	3028414	-	FALSE	Cthe_2555;Cthe_2556;Cthe_2557	FkbM family methyltransferase;radical SAM family protein;glycosyl transferase family protein
TU1121	3028461	3029378	-	TRUE	Cthe_2558	NAD-dependent epimerase/dehydratase
TU1122	3029745	3031799	+	FALSE	Cthe_2559;Cthe_2560	DegT/DnrJ/EryC1/StrS aminotransferase;dTDP-4-dehydrorhamnose 3,5-epimerase
TU1123	3031827	3036677	-	FALSE	Cthe_2561;Cthe_2562;Cthe_2563;Cthe_2564	CDP-glucose 4,6-dehydratase;glucose-1-phosphate cytidylyltransferase;hypothetical protein;hypothetical protein
TU1124	3036925	3038922	-	FALSE	Cthe_2565;Cthe_2566	hypothetical protein;radical SAM family protein
TU1125	3039007	3040509	-	FALSE	Cthe_2567;Cthe_2568;Cthe_2569	hypothetical protein;hypothetical protein;hypothetical protein
TU1126	3040680	3040889	-	FALSE	Cthe_3406	hypothetical protein
TU1127	3041252	3043642	+	FALSE	Cthe_2570	hypothetical protein
TU1128	3043914	3044093	+	FALSE	Cthe_3407	hypothetical protein
TU1129	3044280	3044534	-	FALSE	Cthe_2571	Cthe_2571
TU1130	3044568	3045188	-	FALSE	Cthe_2572	hypothetical protein
TU1131	3045692	3048321	+	FALSE	Cthe_2573;Cthe_2574;Cthe_2575	ABC transporter-like protein;binding-protein-dependent transport systems inner membrane component;hypothetical protein
TU1132	3048471	3049763	+	FALSE	Cthe_2576	hypothetical protein
TU1133	3049795	3050265	-	FALSE	Cthe_2577	adenylate cyclase
TU1134	3050535	3052055	-	FALSE	Cthe_2578	Ppx/GppA phosphatase
TU1135	3052409	3060117	+	FALSE	Cthe_2579;Cthe_2580;Cthe_2581;Cthe_2582;Cthe_2583;Cthe_2584;Cthe_2585;Cthe_2586;Cthe_2587;Cthe_2588	iron-containing alcohol dehydrogenase;phosphodiesterase;dihydropteroate synthase;dihydroneopterin aldolase;2-amino-4-hydroxy-6-hydroxymethyldihydropteridine pyrophosphokinase;hypothetical protein;biotin--acetyl-CoA-carboxylase ligase;amidohydrolase 2;hypothetical protein;pantothenate kinase
TU1136	3060203	3061561	-	FALSE	Cthe_2589	hypothetical protein
TU1137	3061974	3063893	+	FALSE	Cthe_2590	glycoside hydrolase family protein
TU1138	3064119	3072853	+	FALSE	Cthe_2591;Cthe_2592;Cthe_2593;Cthe_2594;Cthe_2595;Cthe_2596;Cthe_2597;Cthe_2598;Cthe_2599;Cthe_2600;Cthe_2601	hypothetical protein;hypothetical protein;peptide chain release factor 1;zinc/iron permease;translation factor SUA5;protein tyrosine phosphatase;ribose-5-phosphate isomerase;uracil phosphoribosyltransferase;zinc-binding CMP/dCMP deaminase;glycosyl transferase family protein;UDP-N-acetylglucosamine 2-epimerase
TU1139	3073152	3082032	+	FALSE	Cthe_2602;Cthe_2603;Cthe_2604;Cthe_2605;Cthe_2606;Cthe_2607;Cthe_2608;Cthe_2609;Cthe_2610	F0F1 ATP synthase subunit A;ATP synthase F0 subunit C;ATP synthase F0 subunit B;ATP synthase F1 subunit delta;F0F1 ATP synthase subunit alpha;F0F1 ATP synthase subunit gamma;F0F1 ATP synthase subunit beta;ATP synthase F1 subunit epsilon;hypothetical protein
TU1140	3082209	3090941	+	FALSE	Cthe_2611;Cthe_2612	fibronectin, type III;fibronectin, type III
TU1141	3090992	3094365	+	FALSE	Cthe_2613;Cthe_2614;Cthe_2615	S-layer-like domain-containing protein;hypothetical protein;UDP-N-acetylglucosamine 1-carboxyvinyltransferase
TU1142	3094656	3095660	+	FALSE	Cthe_2616	SpoIID/LytB domain-containing protein
TU1143	3095742	3096662	+	FALSE	Cthe_2617	peptidase M23B
TU1144	3097005	3097268	+	TRUE	Cthe_2618	stage III sporulation protein D, SpoIIID
TU1145	3097438	3098472	+	FALSE	Cthe_2619	rod shape-determining protein Mbl
TU1146	3098687	3100280	+	FALSE	Cthe_2620;Cthe_2621	hypothetical protein;hypothetical protein
TU1147	3100348	3101898	+	FALSE	Cthe_2622;Cthe_2623	hypothetical protein;exopolysaccharide biosynthesis protein
TU1148	3101952	3102346	-	FALSE	Cthe_2624	Cthe_2624
TU1149	3103245	3103685	+	FALSE	Cthe_2625	(3R)-hydroxymyristoyl-ACP dehydratase
TU1150	3103788	3105197	-	FALSE	Cthe_2626	UDP-N-acetylmuramate--L-alanine ligase
TU1151	3105595	3106413	+	FALSE	Cthe_2627	pur operon repressor
TU1152	3106611	3106895	+	FALSE	Cthe_2628	hypothetical protein
TU1153	3107356	3114177	+	FALSE	Cthe_2629;Cthe_2630;Cthe_2631;Cthe_2632	bifunctional N-acetylglucosamine-1-phosphate uridyltransferase/glucosamine-1-phosphate acetyltransferase;ribose-phosphate pyrophosphokinase;peptidyl-tRNA hydrolase;transcription-repair coupling factor
TU1154	3114345	3115439	+	FALSE	Cthe_2633	hypothetical protein
TU1155	3115776	3116934	+	FALSE	Cthe_2634;Cthe_2635	AraC family transcriptional regulator;pyridoxamine 5'-phosphate oxidase-like FMN-binding protein
TU1156	3117237	3121896	-	FALSE	Cthe_2636;Cthe_2637;Cthe_2638;Cthe_2639	integral membrane protein MviN;group 1 glycosyl transferase;O-antigen polymerase;N-acylneuraminate cytidylyltransferase
TU1157	3121893	3130693	-	TRUE	Cthe_2640;Cthe_2641;Cthe_2642;Cthe_2643;Cthe_2644;Cthe_2645;Cthe_2646;Cthe_2647;Cthe_2648	UDP-N-acetylglucosamine 2-epimerase;N-acetylneuraminate synthase;hexapaptide repeat-containing transferase;nucleotidyl transferase;DegT/DnrJ/EryC1/StrS aminotransferase;NAD-dependent epimerase/dehydratase;hypothetical protein;hypothetical protein;sugar transferase
TU1158	3130705	3133571	-	TRUE	Cthe_2649;Cthe_2650	HpcH/HpaI aldolase;polysaccharide biosynthesis protein CapD
TU1159	3133879	3135047	+	FALSE	Cthe_2651;Cthe_2652	hypothetical protein;lipopolysaccharide biosynthesis protein
TU1160	3135060	3136512	+	FALSE	Cthe_2653;Cthe_2654	hypothetical protein;PHP-like protein
TU1161	3136848	3137399	+	FALSE	Cthe_2655	AbrB family transcriptional regulator
TU1162	3137630	3140169	+	FALSE	Cthe_2656;Cthe_2657;Cthe_2658;Cthe_2659;Cthe_2660	MazG family protein;nucleoid protein Hbs;RNA-binding S4 protein;YabP-like protein;hypothetical protein
TU1163	3140295	3141592	+	FALSE	Cthe_2661;Cthe_2662;Cthe_R0047;Cthe_R0048	septum formation initiator;RNA binding S1;Cthe_R0047;Cthe_R0048
TU1164	3141839	3143095	+	FALSE	Cthe_2663	methyl-accepting chemotaxis sensory transducer
TU1165	3143384	3145105	+	FALSE	Cthe_2664	2-octaprenylphenol hydroxylase
TU1166	3145106	3148170	-	FALSE	Cthe_2665;Cthe_2666	Zn-finger containing protein;P-type HAD superfamily ATPase
TU1167	3148454	3154624	+	FALSE	Cthe_2667;Cthe_2668;Cthe_2669;Cthe_2670;Cthe_2673	TetR family transcriptional regulator;hypothetical protein;hypothetical protein;hypothetical protein;Cthe_2673
TU1168	3151579	3154125	-	FALSE	Cthe_2671;Cthe_2672	transposase, mutator type;transposase, mutator type
TU1169	3154851	3157839	+	FALSE	Cthe_2674;Cthe_2675;Cthe_2676	hypothetical protein;hypothetical protein;GumN
TU1170	3158087	3158806	+	FALSE	Cthe_2677	histidine kinase
TU1171	3159114	3159647	-	FALSE	Cthe_2678	hypothetical protein
TU1172	3159652	3160737	-	FALSE	Cthe_2679	hypothetical protein
TU1173	3160920	3163157	-	FALSE	Cthe_2680	peptidase S41
TU1174	3163524	3163764	+	FALSE	Cthe_R0049;Cthe_R0050;Cthe_R0051	Cthe_R0049;Cthe_R0050;Cthe_R0051
TU1175	3164153	3166549	+	FALSE	Cthe_2681	serine phosphatase
TU1176	3166623	3169897	+	FALSE	Cthe_2682;Cthe_2683;Cthe_R0052;Cthe_2684;Cthe_2685	hypothetical protein;hypothetical protein;Cthe_R0052;hypothetical protein;nifR3 family TIM-barrel protein
TU1177	3170039	3171756	+	FALSE	Cthe_2686;Cthe_2687	type IV pilus assembly protein PilM;thioesterase superfamily protein
TU1178	3171893	3173446	+	FALSE	Cthe_2688	polysaccharide biosynthesis protein
TU1179	3173981	3174151	+	FALSE	Cthe_3408	hypothetical protein
TU1180	3174251	3175747	-	FALSE	Cthe_2689	GntR family transcriptional regulator
TU1181	3176029	3186014	+	FALSE	Cthe_2690;Cthe_2691;Cthe_2692;Cthe_2693;Cthe_2694;Cthe_2695;Cthe_2696;Cthe_2697;Cthe_2698;Cthe_2699;Cthe_2700	phosphoribose diphosphate:decaprenyl-phosphate phosphoribosyltransferase;galactoside O-acetyltransferase;group 1 glycosyl transferase;hypothetical protein;O-antigen polymerase;hypothetical protein;carbohydrate kinase, YjeF-like protein;alanine racemase;CopG family transcriptional regulator;transcriptional modulator of MazE/toxin, MazF;hypothetical protein
TU1182	3186279	3189296	-	FALSE	Cthe_2701;Cthe_2702	N-acetylmannosaminyltransferase;polysaccharide pyruvyl transferase
TU1183	3189622	3197530	+	FALSE	Cthe_2703;Cthe_2704;Cthe_2705;Cthe_2706;Cthe_2707;Cthe_2708;Cthe_2709	hypothetical protein;transketolase subunit A;transketolase subunit B;ABC transporter-like protein;ABC-type transport system involved in multi-copper enzyme maturation permease component;hypothetical protein;hypothetical protein
TU1184	3197608	3198717	+	FALSE	Cthe_2710	hypothetical protein
TU1185	3198798	3204388	+	FALSE	Cthe_2711;Cthe_2712;Cthe_2713;Cthe_2714	hypothetical protein;hypothetical protein;dihydroxy-acid dehydratase;acetolactate synthase, large subunit
TU1186	3204696	3205766	-	TRUE	Cthe_2715	integrase catalytic subunit
TU1187	3205863	3206975	+	FALSE	Cthe_2716	integrase catalytic subunit
TU1188	3207218	3210936	+	FALSE	Cthe_2717;Cthe_2718;Cthe_2719;Cthe_2720;Cthe_2721;Cthe_2722;Cthe_2723	50S ribosomal protein L33;preprotein translocase subunit SecE;transcription antitermination protein nusG;50S ribosomal protein L11;50S ribosomal protein L1;50S ribosomal protein L10P;50S ribosomal protein L12P
TU1189	3211435	3223733	+	FALSE	Cthe_2724;Cthe_2725;Cthe_2726;Cthe_2727;Cthe_2728;Cthe_2729;Cthe_2730	DNA-directed RNA polymerase subunit beta;DNA-directed RNA polymerase subunit beta';50S ribosomal protein L7AE;30S ribosomal protein S12;30S ribosomal protein S7;elongation factor G;elongation factor Tu
TU1190	3224039	3225192	+	FALSE	Cthe_2731;Cthe_2732	ECF subfamily RNA polymerase sigma-24 factor;hypothetical protein
TU1191	3225303	3226553	+	FALSE	Cthe_2733;Cthe_2734	hypothetical protein;VanW
TU1192	3226729	3231353	+	FALSE	Cthe_2735;Cthe_2736;Cthe_2737;Cthe_2738	HPrNtr domain-containing protein;phosphoenolpyruvate--protein phosphotransferase;excinuclease ABC subunit C;metallophosphoesterase
TU1193	3231571	3232857	+	FALSE	Cthe_2739	trigger factor
TU1194	3232927	3234820	+	FALSE	Cthe_2740;Cthe_2741	ATP-dependent Clp protease proteolytic subunit;ATP-dependent protease ATP-binding subunit ClpX
TU1195	3235055	3236731	+	FALSE	Cthe_2742	endopeptidase La
TU1196	3236943	3242260	+	FALSE	Cthe_2743;Cthe_2746;Cthe_2747;Cthe_2748	putative DNA-binding/iron metalloprotein/AP endonuclease;hypothetical protein;PHP-like protein;SsrA-binding protein
TU1197	3238676	3239902	-	FALSE	Cthe_2744;Cthe_2745	lytic transglycosylase;hypothetical protein
TU1198	3242301	3242687	+	FALSE	Cthe_R0053	Cthe_R0053
TU1199	3242781	3246094	+	FALSE	Cthe_3409;Cthe_2749;Cthe_2750	hypothetical protein;hypothetical protein;IstB-like ATP-binding protein
TU1200	3246518	3247283	+	FALSE	Cthe_2751;Cthe_3410	hypothetical protein;hypothetical protein
TU1201	3247670	3249001	+	FALSE	Cthe_2752	beta-lactamase-like protein
TU1202	3249012	3249224	+	FALSE	Cthe_2753	hypothetical protein
TU1203	3249319	3254604	+	FALSE	Cthe_2754;Cthe_2755;Cthe_2757;Cthe_2758;Cthe_2759	beta-lactamase-like protein;ADP-ribosylation/crystallin J1;potassium/proton antiporter;hypothetical protein;AraC family transcriptional regulator
TU1204	3251168	3251440	-	TRUE	Cthe_3446	Cthe_3446
TU1205	3255101	3257986	+	FALSE	Cthe_2760	glycoside hydrolase family protein
TU1206	3258151	3266859	+	FALSE	Cthe_2761;Cthe_2762;Cthe_2763;Cthe_2764;Cthe_2765;Cthe_2766	glycoside hydrolase family protein;transcriptional regulator-like protein;hypothetical protein;TROVE domain-containing protein;hypothetical protein;hypothetical protein
TU1207	3266985	3270991	+	FALSE	Cthe_2767;Cthe_2768	type 12 methyltransferase;metallophosphoesterase
TU1208	3271107	3271808	-	FALSE	Cthe_2769	iron-sulfur cluster repair di-iron protein
TU1209	3272258	3273547	+	TRUE	Cthe_2770	transposase IS116/IS110/IS902
TU1210	3273730	3276415	-	FALSE	Cthe_2771	Cthe_2771
TU1211	3274895	3276047	+	TRUE	Cthe_2772	transposase IS3/IS911
TU1212	3276565	3277263	-	FALSE	Cthe_2775	Crp/FNR family transcriptional regulator
TU1213	3277477	3282801	+	FALSE	Cthe_2776;Cthe_3411;Cthe_3412;Cthe_2777;Cthe_2778;Cthe_2779;Cthe_2780;Cthe_2781	hypothetical protein;membrane spanning protein;Cthe_3412;nicotinamide mononucleotide transporter PnuC;cytidyltransferase-like protein;Cthe_2779;hypothetical protein;hypothetical protein
TU1214	3283059	3283817	+	FALSE	Cthe_2782	N-acetylmuramyl-L-alanine amidase, negative regulator of AmpC, AmpD
TU1215	3284105	3284266	+	FALSE	Cthe_2783	hypothetical protein
TU1216	3284334	3287211	+	TRUE	Cthe_2784;Cthe_2785;Cthe_2786	cobalamin B12-binding protein;MtaA/CmuA family methyltransferase;methylcobalamin:coenzyme M methyltransferase
TU1217	3287171	3293726	+	FALSE	Cthe_2787;Cthe_2788;Cthe_2789;Cthe_2790;Cthe_2791;Cthe_2792	ferredoxin;hypothetical protein;NLPA lipoprotein;ABC transporter-like protein;binding-protein-dependent transport systems inner membrane component;phenylacetate--CoA ligase
TU1218	3293731	3295445	+	FALSE	Cthe_2793;Cthe_2794	aminotransferase;pyruvate ferredoxin oxidoreductase subunit gamma
TU1219	3295442	3295753	+	TRUE	Cthe_2795	pyruvate ferredoxin/flavodoxin oxidoreductase subunit delta
TU1220	3295743	3296930	+	FALSE	Cthe_2796	pyruvate ferredoxin oxidoreductase subunit alpha
TU1221	3296923	3305755	+	FALSE	Cthe_2797;Cthe_3413;Cthe_2798;Cthe_2799;Cthe_2800;Cthe_2801;Cthe_2802;Cthe_2803;Cthe_2804	thiamine pyrophosphate enzyme-like TPP-binding protein;hypothetical protein;endoribonuclease L-PSP;cystathionine gamma-synthase;class I and II aminotransferase;carbon-monoxide dehydrogenase, catalytic subunit;NLPA lipoprotein;binding-protein-dependent transport systems inner membrane component;ABC transporter-like protein
TU1222	3305884	3307266	-	FALSE	Cthe_2805	carbohydrate-binding, CenC-like protein
TU1223	3307313	3308017	-	FALSE	Cthe_2806	hypothetical protein
TU1224	3308398	3314658	+	FALSE	Cthe_2807;Cthe_2808;Cthe_2809	glycoside hydrolase family protein;LacI family transcription regulator;glycoside hydrolase family protein
TU1225	3314844	3316598	+	FALSE	Cthe_2810	Na/Pi-cotransporter II-like protein
TU1226	3316953	3318728	+	FALSE	Cthe_2811	glycoside hydrolase family protein
TU1227	3319096	3320931	+	FALSE	Cthe_2812	glycoside hydrolase family protein
TU1228	3321225	3323934	+	FALSE	Cthe_2813;Cthe_2814	two component transcriptional regulator;periplasmic sensor signal transduction histidine kinase
TU1229	3324051	3325652	-	FALSE	Cthe_2815	lysyl-tRNA synthetase
TU1230	3325992	3327212	-	FALSE	Cthe_2816	transposase, mutator type
TU1231	3328547	3335254	+	FALSE	Cthe_2817;Cthe_2818;Cthe_2819	CheW protein;CheA signal transduction histidine kinase;methyl-accepting chemotaxis sensory transducer
TU1232	3335367	3337273	+	FALSE	Cthe_2820;Cthe_2821	CheR-type MCP methyltransferase;response regulator receiver modulated CheB methylesterase
TU1233	3337478	3339497	+	FALSE	Cthe_2822;Cthe_3414;Cthe_2823	oxidoreductase-like protein;Cthe_3414;Cthe_2823
TU1234	3339748	3340506	+	TRUE	Cthe_2824	Cthe_2824
TU1235	3340946	3345274	+	FALSE	Cthe_2825;Cthe_2826;Cthe_2827;Cthe_2828	hypothetical protein;hypothetical protein;Cthe_2827;hypothetical protein
TU1236	3345548	3349097	-	FALSE	Cthe_2829;Cthe_2830;Cthe_2831;Cthe_2832	ISDet4, transposase;IstB-like ATP-binding protein;transposase;transposase, mutator type
TU1237	3349712	3352448	+	FALSE	Cthe_2833;Cthe_2834;Cthe_2835	Cthe_2833;hypothetical protein;hypothetical protein
TU1238	3352630	3353019	+	FALSE	Cthe_2836	hypothetical protein
TU1239	3353276	3354081	+	FALSE	Cthe_2837	Cthe_2837
TU1240	3354477	3356318	+	FALSE	Cthe_2838	hypothetical protein
TU1241	3356345	3362559	+	FALSE	Cthe_2839;Cthe_2840;Cthe_2842;Cthe_2843;Cthe_2844;Cthe_3449;Cthe_2845;Cthe_2846	hypothetical protein;Cthe_2840;Cthe_2842;Cthe_2843;Cthe_2844;Cthe_3449;hypothetical protein;hypothetical protein
TU1242	3362822	3367121	+	TRUE	Cthe_2847;Cthe_2848;Cthe_2849	P4 family phage/plasmid primase;phage major capsid protein, HK97;hypothetical protein
TU1243	3367449	3368705	+	FALSE	Cthe_2850	transposase IS116/IS110/IS902
TU1244	3368814	3369425	+	FALSE	Cthe_3450;Cthe_2851	Cthe_3450;hypothetical protein
TU1245	3369548	3369937	+	FALSE	Cthe_2852	Cthe_2852
TU1246	3370188	3370946	+	FALSE	Cthe_2853	Cthe_2853
TU1247	3371390	3374499	+	FALSE	Cthe_2854;Cthe_2855	hypothetical protein;hypothetical protein
TU1248	3374708	3375718	+	FALSE	Cthe_2856;Cthe_2857	hypothetical protein;hypothetical protein
TU1249	3375991	3377127	-	FALSE	Cthe_2858	transposase, mutator type
TU1250	3377730	3382819	+	FALSE	Cthe_2859;Cthe_2860;Cthe_2861;Cthe_2862;Cthe_2863;Cthe_3451;Cthe_3417;Cthe_2864	Cthe_2859;Cthe_2860;hypothetical protein;hypothetical protein;Cthe_2863;Cthe_3451;hypothetical protein;hypothetical protein
TU1251	3383076	3387440	+	TRUE	Cthe_2865;Cthe_2866;Cthe_2867	P4 family phage/plasmid primase;phage major capsid protein, HK97;hypothetical protein
TU1252	3387793	3389049	+	FALSE	Cthe_2868	transposase IS116/IS110/IS902
TU1253	3389163	3389798	+	FALSE	Cthe_3418;Cthe_2869	Cthe_3418;hypothetical protein
TU1254	3390246	3392099	+	FALSE	Cthe_2870;Cthe_2871	hypothetical protein;TipAS antibiotic-recognition
TU1255	3392182	3394886	-	FALSE	Cthe_2872;Cthe_2873	glycoside hydrolase family protein;hypothetical protein
TU1256	3395284	3398909	+	FALSE	Cthe_2874;Cthe_2875	phosphoenolpyruvate carboxykinase;sigma 54 modulation protein / 30S ribosomal protein S30P
TU1257	3399024	3403154	+	FALSE	Cthe_2876;Cthe_2877	ATP-dependent DNA helicase PcrA;S-layer-like domain-containing protein
TU1258	3403324	3404217	+	FALSE	Cthe_2878	peptidase C39, bacteriocin processing
TU1259	3404469	3406004	-	TRUE	Cthe_2879	dockerin type I cellulosome protein
TU1260	3406523	3409751	+	FALSE	Cthe_2880;Cthe_2881;Cthe_2882	ATP phosphoribosyltransferase regulatory subunit;ATP phosphoribosyltransferase catalytic subunit;histidinol dehydrogenase
TU1261	3409985	3416883	+	FALSE	Cthe_2883;Cthe_2884;Cthe_2885;Cthe_2886;Cthe_2887;Cthe_2888;Cthe_2889;Cthe_2890	histidinol phosphate aminotransferase;imidazoleglycerol-phosphate dehydratase;phosphoribosylaminoimidazole-succinocarboxamide synthase;imidazole glycerol phosphate synthase subunit HisH;1-(5-phosphoribosyl)-5-[(5-phosphoribosylamino)methylideneamino] imidazole-4-carboxamide isomerase;imidazole glycerol phosphate synthase subunit HisF;bifunctional phosphoribosyl-AMP cyclohydrolase/phosphoribosyl-A…
TU1262	3417106	3419064	+	FALSE	Cthe_2891;Cthe_2892	co-chaperonin GroES;chaperonin GroEL
TU1263	3419315	3423837	+	FALSE	Cthe_2893;Cthe_2894;Cthe_2895;Cthe_2896	response regulator receiver protein;hypothetical protein;glycoside hydrolase family protein;hypothetical protein
TU1264	3424166	3424645	+	FALSE	Cthe_2897	transcription elongation factor GreA
TU1265	3424994	3426474	+	FALSE	Cthe_2898;Cthe_2899;Cthe_2900	anti-sigma-factor antagonist;putative anti-sigma regulatory factor, serine/threonine protein kinase;RNA polymerase sigma 28 subunit
TU1266	3426641	3432407	+	FALSE	Cthe_2901;Cthe_R0054;Cthe_R0055;Cthe_R0056	putative anti-sigma regulatory factor, serine/threonine protein kinase;Cthe_R0054;Cthe_R0055;Cthe_R0056
TU1267	3432497	3449562	+	FALSE	Cthe_R0057;Cthe_3419;Cthe_2902;Cthe_2903;Cthe_2904;Cthe_2905;Cthe_2906;Cthe_2907;Cthe_2908;Cthe_2909;Cthe_2910;Cthe_2911;Cthe_2912;Cthe_2913;Cthe_2914;Cthe_2915;Cthe_2916;Cthe_2917;Cthe_2918;Cthe_2919;Cthe_2920;Cthe_2921;Cthe_2922;Cthe_2923;Cthe_2924;Cthe_2925;Cthe_2926;Cthe_2927;Cthe_2928;Cthe_2929;Cthe_2930;Cthe_2931;Cthe_2932;Cthe_2933	Cthe_R0057;hypothetical protein;30S ribosomal protein S10;50S ribosomal protein L3;50S ribosomal protein L4;50S ribosomal protein L23;50S ribosomal protein L2;30S ribosomal protein S19;50S ribosomal protein L22;30S ribosomal protein S3P;50S ribosomal protein L16;50S ribosomal protein L29;30S ribosomal protein S17;50S ribosomal protein L14;50S ribosomal protein L24;50S ribosomal protein L5;30S rib…
TU1268	3449604	3455122	+	FALSE	Cthe_2934;Cthe_2936;Cthe_2937;Cthe_2938;Cthe_2939	ABC transporter-like protein;cobalt transporter ATP-binding subunit;cobalt transport protein;glucokinase;tRNA pseudouridine synthase A
TU1269	3450595	3451185	-	FALSE	Cthe_2935	methyltransferase small
TU1270	3455515	3462868	+	FALSE	Cthe_2940;Cthe_2941;Cthe_2942;Cthe_2943;Cthe_2944;Cthe_2945	CarD family transcriptional regulator;2-C-methyl-D-erythritol 4-phosphate cytidylyltransferase;ABC transporter-like protein;ABC-2 type transporter;periplasmic sensor signal transduction histidine kinase;histidine kinase
TU1271	3462855	3463325	-	FALSE	Cthe_2946	2-C-methyl-D-erythritol 2,4-cyclodiphosphate synthase
TU1272	3463959	3465677	+	FALSE	Cthe_2947	prolyl-tRNA synthetase
TU1273	3465900	3466742	+	FALSE	Cthe_2948	Allergen V5/Tpx-1 related-like protein
TU1274	3466795	3468498	-	FALSE	Cthe_2949	pectinesterase
TU1275	3468753	3470417	-	FALSE	Cthe_2950	Pectate lyase/Amb allergen
TU1276	3470720	3471445	+	FALSE	Cthe_2951	hypothetical protein
TU1277	3471448	3473422	-	FALSE	Cthe_2952;Cthe_2953;Cthe_2954;Cthe_2955	IstB-like ATP-binding protein;hypothetical protein;hypothetical protein;hypothetical protein
TU1278	3473477	3476005	+	FALSE	Cthe_2956;Cthe_2957;Cthe_2958	hypothetical protein;hypothetical protein;transposase, mutator type
TU1279	3476234	3477727	+	FALSE	Cthe_2959;Cthe_2960	Cthe_2959;hypothetical protein
TU1280	3478233	3484209	-	FALSE	Cthe_2961;Cthe_2962;Cthe_2963;Cthe_2964;Cthe_2965	extracellular solute-binding protein;oligopeptide/dipeptide ABC transporter ATPase;oligopeptide/dipeptide ABC transporter ATPase;binding-protein-dependent transport systems inner membrane component;binding-protein-dependent transport systems inner membrane component
TU1281	3484611	3485357	+	FALSE	Cthe_2966	hypothetical protein
TU1282	3485676	3486854	+	FALSE	Cthe_2967	major facilitator transporter
TU1283	3487007	3487786	-	FALSE	Cthe_2968	4Fe-4S ferredoxin, iron-sulfur binding
TU1284	3488178	3490016	+	FALSE	Cthe_2969;Cthe_2970;Cthe_2971	GntR family transcriptional regulator;ABC transporter-like protein;hypothetical protein
TU1285	3490091	3492142	-	FALSE	Cthe_2972	glycoside hydrolase family protein
TU1286	3492514	3493215	+	FALSE	Cthe_2973	sugar fermentation stimulation protein
TU1287	3493240	3495222	-	FALSE	Cthe_2974;Cthe_2975	hypothetical protein;putative RNA polymerase sigma factor SigI
TU1288	3495574	3497598	+	FALSE	Cthe_2977;Cthe_2978	hypothetical protein;Crp/FNR family transcriptional regulator
TU1289	3497683	3498505	+	FALSE	Cthe_2979;Cthe_2980	4Fe-4S ferredoxin, iron-sulfur binding;hypothetical protein
TU1290	3498525	3499076	-	FALSE	Cthe_2981	hypothetical protein
TU1291	3499385	3502037	+	TRUE	Cthe_2982;Cthe_2983	hypothetical protein;methyl-accepting chemotaxis sensory transducer
TU1292	3502251	3502875	-	FALSE	Cthe_2984	Cthe_2984
TU1293	3502939	3509474	-	TRUE	Cthe_2985;Cthe_2986;Cthe_2987;Cthe_2988;Cthe_3420	Cthe_2985;hypothetical protein;hypothetical protein;hypothetical protein;hypothetical protein
TU1294	3506208	3509162	+	FALSE	Cthe_2989	glycosyltransferase
TU1295	3509627	3512273	+	FALSE	Cthe_2990;Cthe_2991	peptide methionine sulfoxide reductase;NADH:flavin oxidoreductase/NADH oxidase
TU1296	3512983	3519479	+	FALSE	Cthe_2992;Cthe_2993;Cthe_2994;Cthe_2995;Cthe_2996;Cthe_2997	ECF subfamily RNA polymerase sigma-24 factor;hypothetical protein;hypothetical protein;hypothetical protein;PfpI family intracellular peptidase;hypothetical protein
TU1297	3519775	3521502	+	FALSE	Cthe_2998	ABC transporter-like protein
TU1298	3521603	3522175	-	FALSE	Cthe_2999	hypothetical protein
TU1299	3522402	3524917	+	FALSE	Cthe_3000;Cthe_3001;Cthe_3002	phosphate transporter;hypothetical protein;hypothetical protein
TU1300	3525027	3528476	-	FALSE	Cthe_3003;Cthe_3004	hydrogenase, Fe-only;ferredoxin
TU1301	3528781	3530052	+	TRUE	Cthe_3005	peptidoglycan-binding LysM
TU1302	3530147	3532588	-	TRUE	Cthe_3006;Cthe_3007;Cthe_3008	ErfK/YbiS/YcfS/YnhG;ErfK/YbiS/YcfS/YnhG;superoxide dismutase
TU1303	3532815	3533123	-	TRUE	Cthe_3009	hypothetical protein
TU1304	3533273	3533815	+	FALSE	Cthe_3010	hypothetical protein
TU1305	3534278	3534661	+	FALSE	Cthe_3011	hypothetical protein
TU1306	3535136	3537028	+	FALSE	Cthe_3012	carbohydrate-binding family 6 protein
TU1307	3537193	3544667	-	FALSE	Cthe_3013;Cthe_3014;Cthe_3015;Cthe_3016;Cthe_3017;Cthe_3018;Cthe_3019;Cthe_3020;Cthe_3021	hydrogenase expression/formation protein HypE;hydrogenase formation HypD protein;hydrogenase assembly chaperone hypC/hupF;(NiFe) hydrogenase maturation protein HypF;hydrogenase accessory protein HypB;hydrogenase expression/synthesis, HypA;4Fe-4S ferredoxin, iron-sulfur binding;ech hydrogenase subunit E;ech hydrogenase subunit D
TU1308	3544741	3547970	-	FALSE	Cthe_3022;Cthe_3023;Cthe_3024	ech hydrogenase subunit C;ech hydrogenase subunit B;ech hydrogenase subunit A
TU1309	3548664	3549146	-	FALSE	Cthe_3026	GreA/GreB family elongation factor
TU1310	3549650	3551020	+	FALSE	Cthe_3027	citrate synthase
TU1311	3551120	3552316	-	FALSE	Cthe_3028	histidine decarboxylase
TU1312	3552839	3556380	+	FALSE	Cthe_3029;Cthe_3030;Cthe_3031	CheW protein;methyl-accepting chemotaxis sensory transducer;hypothetical protein
TU1313	3556592	3558072	+	FALSE	Cthe_3032;Cthe_3033;Cthe_3034	hypothetical protein;hypothetical protein;hypothetical protein
TU1314	3558127	3559302	-	FALSE	Cthe_3035	D-3-phosphoglycerate dehydrogenase
TU1315	3559919	3561631	+	FALSE	Cthe_3036	methyl-accepting chemotaxis sensory transducer
TU1316	3561719	3562357	+	FALSE	Cthe_3037	nitroreductase
TU1317	3562569	3574541	+	FALSE	Cthe_3038;Cthe_3039;Cthe_3040;Cthe_3041;Cthe_3042;Cthe_3043;Cthe_3044;Cthe_3045;Cthe_3046;Cthe_3047;Cthe_3048	hypothetical protein;cell division protein FtsK/SpoIIIE;hypothetical protein;1,4-dihydroxy-2-naphthoate octaprenyltransferase;hypothetical protein;hypothetical protein;hypothetical protein;FHA domain-containing protein;cell cycle protein;peptidoglycan glycosyltransferase;DNA repair protein RadC
TU1318	3575203	3576978	-	FALSE	Cthe_3049	TPR repeat-containing protein
TU1319	3577303	3580776	+	FALSE	Cthe_3050;Cthe_3051	fibronectin, type III;transposase, mutator type
TU1320	3581242	3591130	+	FALSE	Cthe_3052;Cthe_3053;Cthe_3054	YD repeat-containing protein;hypothetical protein;hypothetical protein
TU1321	3591381	3591581	+	TRUE	Cthe_3055	Cthe_3055
TU1322	3591687	3596096	+	FALSE	Cthe_3056;Cthe_3059;Cthe_3060;Cthe_3061	Cthe_3056;phosphotransferase KptA/Tpt1;hypothetical protein;CopY family transcriptional regulator
TU1323	3593906	3594385	-	FALSE	Cthe_3058	hypothetical protein
TU1324	3596342	3598806	+	FALSE	Cthe_3062;Cthe_3063	signal transduction histidine kinase regulating citrate/malate metabolism;acetyl xylan esterase
TU1325	3599368	3604283	+	FALSE	Cthe_R0058;Cthe_R0059;Cthe_R0060	Cthe_R0058;Cthe_R0059;Cthe_R0060
TU1326	3604489	3606096	+	FALSE	Cthe_3064	polysaccharide biosynthesis protein
TU1327	3606318	3612043	+	FALSE	Cthe_3065;Cthe_3066;Cthe_3067;Cthe_3068;Cthe_3069;Cthe_3070	hypothetical protein;ABC transporter-like protein;membrane spanning protein;periplasmic sensor signal transduction histidine kinase;two component transcriptional regulator;hypothetical protein
TU1328	3612340	3612516	+	FALSE	Cthe_3071	hypothetical protein
TU1329	3612982	3613743	-	FALSE	Cthe_3072	acyl-ACP thioesterase
TU1330	3613910	3617099	+	FALSE	Cthe_3073;Cthe_3074;Cthe_3075	HAD family hydrolase;Cof-like hydrolase;von Willebrand factor, type A
TU1331	3617293	3618585	+	FALSE	Cthe_3076	radical SAM family protein
TU1332	3619516	3636304	+	FALSE	Cthe_3077;Cthe_3078;Cthe_3079;Cthe_3080	cellulosome anchoring protein cohesin subunit;cellulosome anchoring protein cohesin subunit;cellulosome anchoring protein cohesin subunit;cellulosome anchoring protein cohesin subunit
TU1333	3636401	3637243	-	FALSE	Cthe_3081	transglutaminase-like protein
TU1334	3637818	3638503	+	FALSE	Cthe_3082;Cthe_3083	hypothetical protein;hypothetical protein
TU1335	3638500	3640681	-	FALSE	Cthe_3084;Cthe_3085	putative RNA methylase;response regulator receiver protein
TU1336	3640895	3645213	+	FALSE	Cthe_3086;Cthe_3087;Cthe_3090	3-phosphoshikimate 1-carboxyvinyltransferase;response regulator receiver protein;fumarate hydratase
TU1337	3643183	3643407	-	FALSE	Cthe_3088	Cthe_3088
TU1338	3643649	3644041	-	FALSE	Cthe_3089	hypothetical protein
TU1339	3645244	3646143	+	FALSE	Cthe_3091;Cthe_3092	tartrate/fumarate subfamily Fe-S type hydro-lyase beta subunit;hypothetical protein
TU1340	3646611	3648794	+	FALSE	Cthe_3093;Cthe_R0061;Cthe_R0062;Cthe_R0063;Cthe_R0064;Cthe_R0065	adenylosuccinate synthetase;Cthe_R0061;Cthe_R0062;Cthe_R0063;Cthe_R0064;Cthe_R0065
TU1341	3649007	3655158	-	FALSE	Cthe_3094;Cthe_3095;Cthe_3096;Cthe_3097	glycosyl transferase family protein;glycosyl transferase family protein;hypothetical protein;glycosyl transferase family protein
TU1342	3655287	3655637	-	TRUE	Cthe_3098	hypothetical protein
TU1343	3655651	3684406	-	TRUE	Cthe_3099;Cthe_3121	glycosyl transferase family protein;hypothetical protein
TU1344	3656550	3664895	+	FALSE	Cthe_3100;Cthe_3101;Cthe_3102;Cthe_3103;Cthe_3104;Cthe_3105;Cthe_3106;Cthe_3107;Cthe_3108;Cthe_3109	diaminopimelate epimerase;L,L-diaminopimelate aminotransferase;cell envelope-related transcriptional attenuator;2-hydroxyglutaryl-CoA dehydratase, D-component;putative CoA-substrate-specific enzyme activase;exsB protein;putative 6-pyruvoyl tetrahydropterin synthase;radical SAM family protein;phage SPO1 DNA polymerase-like protein;uracil-DNA glycosylase superfamily protein
TU1345	3665491	3667011	+	FALSE	Cthe_R0066	Cthe_R0066
TU1346	3667119	3667194	+	TRUE	Cthe_R0067	Cthe_R0067
TU1347	3667394	3670301	+	FALSE	Cthe_R0068	Cthe_R0068
TU1348	3670391	3670507	+	FALSE	Cthe_R0069	Cthe_R0069
TU1349	3670515	3677156	+	FALSE	Cthe_R0070;Cthe_3110;Cthe_3111;Cthe_3421;Cthe_3112;Cthe_3113;Cthe_3114;Cthe_3115	Cthe_R0070;UBA/THIF-type NAD/FAD binding fold protein;hypothetical protein;hypothetical protein;glycosidase;nucleotidyl transferase;group 1 glycosyl transferase;hypothetical protein
TU1350	3677281	3678372	+	FALSE	Cthe_3116	mannose-6-phosphate isomerase, class I
TU1351	3678493	3680494	+	FALSE	Cthe_3117;Cthe_3118;Cthe_3119	zinc/iron permease;hemerythrin-like metal-binding protein;FMN-binding flavin reductase-like protein
TU1352	3680605	3684141	+	FALSE	Cthe_3120	pyruvate flavodoxin/ferredoxin oxidoreductase-like protein
TU1353	3684732	3693411	+	FALSE	Cthe_3122;Cthe_3123;Cthe_3124;Cthe_3125	S-layer-like domain-containing protein;von Willebrand factor, type A;AMP-dependent synthetase and ligase;heat shock protein Hsp20
TU1354	3693630	3694541	+	FALSE	Cthe_3126	NUDIX hydrolase
TU1355	3694668	3696056	+	FALSE	Cthe_3127	peptidase M56, BlaR1
TU1356	3696535	3699962	+	FALSE	Cthe_3128;Cthe_3129;Cthe_3130	iron-sulfur flavoprotein;citrate transporter;hypothetical protein
TU1357	3700138	3701835	+	FALSE	Cthe_3131	von Willebrand factor, type A
TU1358	3702140	3705015	+	FALSE	Cthe_3132;Cthe_3133;Cthe_3134;Cthe_3135	dockerin type I cellulosome protein;alpha/beta hydrolase fold protein;hypothetical protein;hypothetical protein
TU1359	3705344	3707161	-	FALSE	Cthe_3136;Cthe_3137	peptidase S8/S53 subtilisin kexin sedolisin;hypothetical protein
TU1360	3707383	3709306	-	FALSE	Cthe_3138;Cthe_3139;Cthe_3140	hypothetical protein;hypothetical protein;TetR family transcriptional regulator
TU1361	3709573	3712068	+	FALSE	Cthe_3141	G-D-S-L lipolytic protein
TU1362	3712286	3712774	+	FALSE	Cthe_3142	hypothetical protein
TU1363	3712836	3714126	-	FALSE	Cthe_3143;Cthe_3144	hypothetical protein;AraC family transcriptional regulator
TU1364	3714353	3716904	+	FALSE	Cthe_3145;Cthe_3146	transcriptional regulator;peptidase M56, BlaR1
TU1365	3717291	3720924	+	FALSE	Cthe_3147;Cthe_3148	ABC transporter-like protein;ABC transporter-like protein
TU1366	3721116	3727585	+	FALSE	Cthe_3149;Cthe_3150;Cthe_3151;Cthe_3152;Cthe_3153;Cthe_3154;Cthe_3155	aminoacyl-histidine dipeptidase;adenosylcobinamide-phosphate synthase;adenosylcobinamide kinase/adenosylcobinamide-phosphate guanylyltransferase;cobalamin synthase;alpha-ribazole phosphatase;hypothetical protein;beta-lactamase-like protein
TU1367	3727818	3729068	-	FALSE	Cthe_3156	methyl-accepting chemotaxis sensory transducer
TU1368	3729405	3744863	+	FALSE	Cthe_3157;Cthe_3158;Cthe_3159;Cthe_3160;Cthe_3161;Cthe_3162;Cthe_3163;Cthe_3164;Cthe_3165;Cthe_3166;Cthe_3167;Cthe_3168	pyruvate carboxyltransferase;aconitate hydratase;GntR family transcriptional regulator;NOL1/NOP2/sun family RNA methylase;ribosomal small subunit pseudouridine synthase A;SAM dependent methyltransferase;carbohydrate-binding family 25 protein;two component AraC family transcriptional regulator;PpiC-type peptidyl-prolyl cis-trans isomerase;glucose-1-phosphate adenylyltransferase;glucose-1-phosphate…
TU1369	3744994	3745752	-	FALSE	Cthe_3169	enoyl-[acyl-carrier-protein] reductase [NADH]
TU1370	3746174	3749261	+	FALSE	Cthe_3170;Cthe_3171	ABC transporter-like protein;S-layer-like domain-containing protein
TU1371	3749248	3750663	+	FALSE	Cthe_3172	hypothetical protein
TU1372	3750762	3750838	-	FALSE	Cthe_R0071	Cthe_R0071
TU1373	3751054	3752052	+	FALSE	Cthe_3173	sodium/calcium exchanger membrane region
TU1374	3752131	3753205	-	FALSE	Cthe_3174;Cthe_3175	hypothetical protein;hypothetical protein
TU1375	3753411	3754976	-	FALSE	Cthe_3176;Cthe_3177	small acid-soluble spore protein, alpha/beta type;monogalactosyldiacylglycerol synthase
TU1376	3755283	3756872	-	FALSE	Cthe_3178	hypothetical protein
TU1377	3757051	3768183	+	FALSE	Cthe_3179;Cthe_3180;Cthe_3182;Cthe_3183;Cthe_3184;Cthe_3185;Cthe_3186	Serine-type D-Ala-D-Ala carboxypeptidase;hypothetical protein;integrase catalytic subunit;potassium transporter peripheral membrane component;cation transporter;tRNA-guanine transglycosylases;radical SAM family protein
TU1378	3759642	3760712	-	TRUE	Cthe_3181	integrase catalytic subunit
TU1379	3768205	3768627	-	FALSE	Cthe_3187	putative anti-sigma regulatory factor, serine/threonine protein kinase
TU1380	3768943	3770430	+	FALSE	Cthe_3188	copper amine oxidase-like protein
TU1381	3770664	3773456	+	FALSE	Cthe_3189;Cthe_3190	hypothetical protein;RecD/TraA family helicase
TU1382	3773637	3774857	+	FALSE	Cthe_3191	chromosome partitioning ATPase
TU1383	3775001	3775630	-	FALSE	Cthe_3192	hypothetical protein
TU1384	3775854	3776564	+	FALSE	Cthe_3193	phospholipase C zinc-binding
TU1385	3776837	3777487	-	TRUE	Cthe_3194	hypothetical protein
TU1386	3777695	3778120	+	FALSE	Cthe_3195	hypothetical protein
TU1387	3778203	3779564	-	FALSE	Cthe_3196	hypothetical protein
TU1388	3779817	3780561	+	FALSE	Cthe_3197;Cthe_3198	PRC-barrel domain-containing protein;hypothetical protein
TU1389	3780749	3781798	+	TRUE	Cthe_3199	hypothetical protein
TU1390	3782069	3784711	+	FALSE	Cthe_3200	alanyl-tRNA synthetase
TU1391	3791468	3811349	+	FALSE	Cthe_3201;Cthe_3202;Cthe_3203;Cthe_3204;Cthe_3205;Cthe_3207;Cthe_3210;Cthe_3211;Cthe_3212;Cthe_3213;Cthe_3214;Cthe_3215;Cthe_3216	CRISPR-associated Csh1 family protein;CRISPR-associated Csh2 family protein;CRISPR-associated Cas5 family Hmari subtype protein;CRISPR-associated helicase Cas3;hypothetical protein;transposase, mutator type;hypothetical protein;hypothetical protein;hypothetical protein;hypothetical protein;hypothetical protein;CRISPR-associated TM1812 family protein;transposase, mutator type
TU1392	3800183	3801253	-	TRUE	Cthe_3208	integrase catalytic subunit
TU1393	3811624	3817435	+	FALSE	Cthe_3217;Cthe_3218	hypothetical protein;CRISPR-associated Cas1 family protein
TU1394	3817429	3817719	+	FALSE	Cthe_3219	CRISPR-associated Cas2 family protein
TU1395	3817694	3818308	+	FALSE	Cthe_3220	CRISPR-associated Cas4 family protein
TU1396	3818367	3818585	-	TRUE	Cthe_3424	signal peptidase I
TU1397	3819665	3821249	+	FALSE	Cthe_3221;Cthe_3222	hypothetical protein;hypothetical protein
TU1398	3821297	3831610	+	FALSE	Cthe_3223;Cthe_3224;Cthe_3452;Cthe_3425;Cthe_3225;Cthe_3226;Cthe_3227;Cthe_3228;Cthe_3229;Cthe_3230	hypothetical protein;hypothetical protein;Cthe_3452;Cthe_3425;hypothetical protein;copper amine oxidase-like protein;copper amine oxidase-like protein;copper amine oxidase-like protein;transposase, IS4;hypothetical protein
TU1399	3831881	3832360	+	FALSE	Cthe_3231	hypothetical protein
TU1400	3832532	3838992	+	FALSE	Cthe_3232;Cthe_3233	YD repeat-containing protein;hypothetical protein
TU1401	3839035	3840922	-	FALSE	Cthe_3234;Cthe_3235	hypothetical protein;hypothetical protein
TU1402	3841317	3843276	+	FALSE	Cthe_3236;Cthe_3237;Cthe_3238	hypothetical protein;relaxase/mobilization nuclease domain-containing protein;hypothetical protein

## Sheet: dataset2
	FinalTUOnePosStart	FinalTUOnePosEnd	Strand	LowExpressionWithCoveredReadsLessThanOne	allNames	allProducts
TU1	104	22656	+	FALSE	Cthe_0001;Cthe_0002;Cthe_0003;Cthe_0004;Cthe_0005;Cthe_0006;Cthe_0007;Cthe_0008;Cthe_0009;Cthe_0010;Cthe_3426;Cthe_3427;Cthe_3428;Cthe_0015	recombinase;hypothetical protein;ankyrin repeat-containing protein;YD repeat-containing protein;hypothetical protein;hypothetical protein;hypothetical protein;hypothetical protein;YD repeat-containing protein;hypothetical protein;Cthe_3426;Cthe_3427;Cthe_3428;alpha-L-arabinofuranosidase B
TU2	23020	23499	+	FALSE	Cthe_0016	Ferritin and Dps
TU3	24056	26602	+	FALSE	Cthe_0017;Cthe_0018;Cthe_0019	hypothetical protein;hypothetical protein;P-II family regulatory protein
TU4	26797	27759	+	FALSE	Cthe_0020	biotin synthase
TU5	27756	32632	+	FALSE	Cthe_0021;Cthe_0022;Cthe_0023;Cthe_0024;Cthe_0025	dethiobiotin synthase;2-amino-3-ketobutyrate coenzyme A ligase;pimeloyl-CoA synthesis;biotin biosynthesis protein BioC;adenosylmethionine-8-amino-7-oxononanoate aminotransferase
TU6	32629	34502	+	FALSE	Cthe_3429;Cthe_3430	Cthe_3429;Cthe_3430
TU7	34615	40085	-	FALSE	Cthe_0028	hypothetical protein
TU8	36062	38208	+	FALSE	Cthe_0029;Cthe_0030;Cthe_0031	hypothetical protein;phosphatidate cytidylyltransferase;putative membrane transporter
TU9	38313	40085	-	FALSE	Cthe_0032	glycoside hydrolase family protein
TU10	40454	43120	+	FALSE	Cthe_0033	small GTP-binding protein
TU11	43237	43896	-	FALSE	Cthe_0034	cyclic nucleotide-binding protein
TU12	44011	46403	+	FALSE	Cthe_0035;Cthe_0036	4Fe-4S ferredoxin, iron-sulfur binding;hydroxylamine reductase
TU13	46505	46933	-	FALSE	Cthe_0037	heat shock protein Hsp20
TU14	47035	47292	+	FALSE	Cthe_0038	chemotaxis protein cheW
TU15	47345	49216	+	FALSE	Cthe_0039	methyl-accepting chemotaxis sensory transducer
TU16	49460	52123	+	FALSE	Cthe_0040	cellulose 1,4-beta-cellobiosidase
TU17	52125	89994	-	TRUE	Cthe_0041;Cthe_0044;Cthe_0057	hypothetical protein;dockerin type I cellulosome protein;hypothetical protein
TU18	52784	53986	+	FALSE	Cthe_0042	small GTP-binding protein
TU19	54373	56601	+	FALSE	Cthe_0043	glycoside hydrolase family protein
TU20	58680	64871	+	FALSE	Cthe_0045;Cthe_0046;Cthe_0047;Cthe_0048;Cthe_0049	copper amine oxidase-like protein;hypothetical protein;copper amine oxidase-like protein;copper amine oxidase-like protein;XRE family transcriptional regulator
TU21	65172	66131	+	FALSE	Cthe_0050	hypothetical protein
TU22	66312	67571	+	FALSE	Cthe_0051	hypothetical protein
TU23	67772	71693	+	FALSE	Cthe_0052;Cthe_0053	hypothetical protein;ribonucleotide-diphosphate reductase subunit alpha
TU24	71948	74137	+	FALSE	Cthe_0054	hypothetical protein
TU25	74158	74376	+	FALSE	Cthe_3300	hypothetical protein
TU26	74379	74915	+	FALSE	Cthe_0055	hypothetical protein
TU27	75394	89286	+	FALSE	Cthe_0056	hypothetical protein
TU28	90212	93061	+	FALSE	Cthe_0058;Cthe_0059;Cthe_0060	putative RNA polymerase sigma factor SigI;type 3a, cellulose-binding;hypothetical protein
TU29	93207	93755	-	FALSE	Cthe_0061	BioY protein
TU30	93965	95854	-	FALSE	Cthe_0062	sulfatase
TU31	96121	96456	+	FALSE	Cthe_0063	rubredoxin-type Fe(Cys)4 protein
TU32	96477	97433	-	TRUE	Cthe_0064	Na/Pi-cotransporter II-like protein
TU33	97629	101119	+	FALSE	Cthe_0065;Cthe_0066;Cthe_0067;Cthe_0069	hypothetical protein;hypothetical protein;NAD-dependent deacetylase;asparagine synthetase AsnA
TU34	99295	99906	-	FALSE	Cthe_0068	peptidylprolyl isomerase
TU35	101256	102650	+	FALSE	Cthe_0070	asparaginyl-tRNA synthetase
TU36	102852	105668	-	FALSE	Cthe_0071	cellulose 1,4-beta-cellobiosidase
TU37	105911	108454	+	FALSE	Cthe_0072;Cthe_0073;Cthe_3431;Cthe_0075	phage shock protein PspC;hypothetical protein;Cthe_3431;hypothetical protein
TU38	108653	109588	+	FALSE	Cthe_0076;Cthe_0077	hypothetical protein;hypothetical protein
TU39	109725	109865	-	FALSE	Cthe_0078	Cthe_0078
TU40	110150	110665	+	FALSE	Cthe_0079	hypothetical protein
TU41	110717	112628	-	FALSE	Cthe_0080;Cthe_0081	CheW protein;N-acetylglutamate synthase / glutamate N-acetyltransferase
TU42	113271	115718	+	FALSE	Cthe_0082	Lon-A peptidase
TU43	116031	117710	+	FALSE	Cthe_0083	serine phosphatase
TU44	117726	119241	-	FALSE	Cthe_0084;Cthe_0085	hypothetical protein;negative regulator of genetic competence
TU45	119622	120506	+	FALSE	Cthe_0086	hypothetical protein
TU46	120774	130031	+	FALSE	Cthe_0087;Cthe_0088;Cthe_0089;Cthe_0090;Cthe_0091;Cthe_0092;Cthe_0093;Cthe_0094;Cthe_0095;Cthe_0097	maf protein;rod shape-determining protein MreB;rod shape-determining protein MreC;hypothetical protein;peptidoglycan glycosyltransferase;septum formation inhibitor;septum site-determining protein MinD;cell division topological specificity factor MinE;methylglyoxal synthase;peptidase M23B
TU47	128662	128925	-	FALSE	Cthe_0096	hypothetical protein
TU48	130163	130972	+	FALSE	Cthe_0098	peptidase M50
TU49	131036	131911	-	FALSE	Cthe_0099	5,10-methylenetetrahydrofolate reductase
TU50	132322	134289	+	FALSE	Cthe_0100;Cthe_0101	hypothetical protein;iron-containing alcohol dehydrogenase
TU51	134377	135033	-	FALSE	Cthe_0102	tRNA (guanine-N(7)-)-methyltransferase
TU52	135290	135682	+	FALSE	Cthe_0103	hypothetical protein
TU53	136030	139600	+	FALSE	Cthe_0104;Cthe_0105;Cthe_0106;Cthe_0107	5-amino-6-(5-phosphoribosylamino)uracil reductase / diaminohydroxyphosphoribosylaminopyrimidine deaminase;riboflavin synthase subunit alpha;GTP cyclohydrolase II;6,7-dimethyl-8-ribityllumazine synthase
TU54	139692	140333	-	FALSE	Cthe_0108	type IV pilus assembly PilZ
TU55	140862	141121	+	FALSE	Cthe_R0001;Cthe_R0002	Cthe_R0001;Cthe_R0002
TU56	141502	141819	+	FALSE	Cthe_0109	dockerin type I cellulosome protein
TU57	142033	150308	+	FALSE	Cthe_0110;Cthe_0111;Cthe_0112;Cthe_0113;Cthe_0114;Cthe_0115;Cthe_0116;Cthe_0117	HPr kinase;putative hydrolase;UDP-N-acetylenolpyruvoylglucosamine reductase;hypothetical protein;hypothetical protein;glycogen debranching protein;hypothetical protein;HPrNtr domain-containing protein
TU58	150499	152446	+	FALSE	Cthe_0118;Cthe_0119;Cthe_0120;Cthe_0121	anti-sigma-factor antagonist;anti-sigma F factor;RNA polymerase sigma 28 subunit;hypothetical protein
TU59	152466	153990	+	FALSE	Cthe_0122;Cthe_0123	SpoVA protein;stage V sporulation protein AD
TU60	154049	154405	+	FALSE	Cthe_0124	SpoVA protein
TU61	154482	173625	+	FALSE	Cthe_0125;Cthe_0126;Cthe_0127;Cthe_0128;Cthe_0129;Cthe_0130;Cthe_0131;Cthe_0132;Cthe_0133;Cthe_0134;Cthe_0135;Cthe_0136	stage V sporulation AE;CheC-like protein;RNA methyltransferase;integrase catalytic subunit;metal dependent phosphohydrolase;3-oxoacyl-(acyl-carrier-protein) synthase;hypothetical protein;3-oxoacyl-(acyl-carrier-protein) synthase;AMP-dependent synthetase and ligase;hypothetical protein;beta-ketoacyl synthase;4'-phosphopantetheinyl transferase
TU62	173889	177196	+	FALSE	Cthe_0137;Cthe_0138;Cthe_0139	glyceraldehyde-3-phosphate dehydrogenase;phosphoglycerate kinase;triosephosphate isomerase
TU63	177383	178918	+	FALSE	Cthe_0140	phosphoglyceromutase
TU64	179092	180204	+	FALSE	Cthe_0141	integrase catalytic subunit
TU65	180470	182107	+	FALSE	Cthe_0142	metal dependent phosphohydrolase
TU66	182307	184023	+	FALSE	Cthe_0143;Cthe_0144	phosphopyruvate hydratase;preprotein translocase subunit SecG
TU67	184305	184856	+	FALSE	Cthe_0145	metal dependent phosphohydrolase
TU68	185048	191171	+	FALSE	Cthe_0146;Cthe_0147;Cthe_0148;Cthe_0150	ribonuclease R;hypothetical protein;transposase, mutator type;RNA modification protein
TU69	189481	189738	-	FALSE	Cthe_0149	HPrNtr domain-containing protein
TU70	191386	191658	+	FALSE	Cthe_0151	hypothetical protein
TU71	191736	193230	+	FALSE	Cthe_0152;Cthe_0153	aldo/keto reductase;Holliday junction resolvase-like protein
TU72	193333	193623	+	FALSE	Cthe_0154	hypothetical protein
TU73	193793	194854	+	FALSE	Cthe_0155	hypothetical protein
TU74	195093	201548	+	FALSE	Cthe_0156;Cthe_0157;Cthe_0158;Cthe_0159;Cthe_0160;Cthe_0161;Cthe_0162	radical SAM family protein;hypothetical protein;ribonuclease G;integrase catalytic subunit;50S ribosomal protein L21;hypothetical protein;50S ribosomal protein L27
TU75	201657	202931	+	FALSE	Cthe_0163	GTP1/OBG subdomain-containing protein
TU76	203045	203269	+	FALSE	Cthe_3301	hypothetical protein
TU77	203363	206213	+	FALSE	Cthe_0164;Cthe_0166;Cthe_0167;Cthe_0168	hypothetical protein;4Fe-4S ferredoxin, iron-sulfur binding;response regulator receiver protein;hypothetical protein
TU78	203739	204296	-	FALSE	Cthe_0165	hypothetical protein
TU79	206225	207307	-	TRUE	Cthe_0169	dehydrogenase
TU80	207398	207871	-	FALSE	Cthe_0170	hypothetical protein
TU81	207897	208405	-	TRUE	Cthe_0171;Cthe_0172	hypothetical protein;hypothetical protein
TU82	208546	209640	+	FALSE	Cthe_0173	dehydrogenase
TU83	209822	213034	+	FALSE	Cthe_0174;Cthe_0175	sulfatase;polysaccharide deacetylase
TU84	213315	213665	+	FALSE	Cthe_0176	hypothetical protein
TU85	213836	214033	+	FALSE	Cthe_0177	hypothetical protein
TU86	214159	216762	-	FALSE	Cthe_0178;Cthe_0179	argininosuccinate lyase;argininosuccinate synthase
TU87	216998	221089	+	FALSE	Cthe_0180;Cthe_0181;Cthe_0182;Cthe_0183;Cthe_0184	Holliday junction resolvase;Holliday junction DNA helicase RuvA;Holliday junction DNA helicase RuvB;hypothetical protein;type IV pilus assembly protein PilM
TU88	221399	224245	+	FALSE	Cthe_0185	cell wall hydrolase/autolysin
TU89	224385	230358	+	FALSE	Cthe_0186;Cthe_0187;Cthe_0188;Cthe_0189;Cthe_0190	UDP-galactose 4-epimerase;hypothetical protein;ribonuclease PH;RdgB/HAM1 family non-canonical purine NTP pyrophosphatase;proteinase inhibitor I4, serpin
TU90	230789	233878	+	FALSE	Cthe_0191;Cthe_0192	proteinase inhibitor I4, serpin;integrase catalytic subunit
TU91	234188	235724	+	FALSE	Cthe_R0003;Cthe_R0004;Cthe_0193	Cthe_R0003;Cthe_R0004;sodium/hydrogen exchanger
TU92	235814	236859	+	FALSE	Cthe_0194;Cthe_0195	hypothetical protein;Cthe_0195
TU93	237071	239164	-	FALSE	Cthe_0196	glutamine synthetase, catalytic region
TU94	239756	255304	+	FALSE	Cthe_0197;Cthe_0198;Cthe_0199;Cthe_0200;Cthe_0201;Cthe_0202;Cthe_0203;Cthe_0204;Cthe_0205;Cthe_0206;Cthe_0207;Cthe_0208;Cthe_0209	glutamate synthase (NADPH) GltB1 subunit;glutamate synthase (NADPH) GltB2 subunit;4Fe-4S ferredoxin, iron-sulfur binding;FAD-dependent pyridine nucleotide-disulfide oxidoreductase;glutamate synthase (NADPH) GltB3 subunit;L-glutamine synthetase;response regulator receiver/ANTAR domain-containing protein;hypothetical protein;hypothetical protein;UvrD/REP helicase;hypothetical protein;single-strande…
TU95	255476	256537	-	FALSE	Cthe_0210	LacI family transcription regulator
TU96	256900	257904	+	FALSE	Cthe_0211	glycoside hydrolase family protein
TU97	258194	258385	+	FALSE	Cthe_3303	hypothetical protein
TU98	258469	259884	-	FALSE	Cthe_0212	beta-glucosidase
TU99	260094	260867	+	FALSE	Cthe_0213	hypothetical protein
TU100	261339	266778	+	FALSE	Cthe_0214;Cthe_0215;Cthe_0217	phenylalanyl-tRNA synthetase subunit alpha;phenylalanyl-tRNA synthetase subunit beta;glucose-6-phosphate isomerase
TU101	264858	265145	-	FALSE	Cthe_0216	small acid-soluble spore protein, alpha/beta type
TU102	266918	267724	-	FALSE	Cthe_0218	metallophosphoesterase
TU103	267941	268313	+	FALSE	Cthe_3304;Cthe_R0005	hypothetical protein;Cthe_R0005
TU104	268582	269055	-	FALSE	Cthe_0219	5-nitroimidazole antibiotic resistance protein
TU105	270022	270969	-	FALSE	Cthe_0220	transposase, IS4
TU106	271287	272331	+	FALSE	Cthe_0221;Cthe_0222;Cthe_0223	hypothetical protein;hypothetical protein;hypothetical protein
TU107	272832	281845	+	FALSE	Cthe_3432;Cthe_0226;Cthe_0227;Cthe_0228;Cthe_0229;Cthe_0230;Cthe_0231;Cthe_0232;Cthe_0233	Cthe_3432;hypothetical protein;hypothetical protein;hypothetical protein;NAD-dependent epimerase/dehydratase;hypothetical protein;radical SAM family protein;hypothetical protein;GCN5-like N-acetyltransferase
TU108	282265	284796	+	FALSE	Cthe_0234	AMP-dependent synthetase and ligase
TU109	285049	285279	+	FALSE	Cthe_0235	YruB family glutaredoxin-like protein
TU110	285730	286860	+	FALSE	Cthe_0236	aldo/keto reductase
TU111	286825	287217	-	FALSE	Cthe_0237	response regulator receiver protein
TU112	287308	290726	+	FALSE	Cthe_0238;Cthe_0239	hypothetical protein;dockerin type I cellulosome protein
TU113	290782	292202	+	FALSE	Cthe_0240;Cthe_0241	hypothetical protein;hypothetical protein
TU114	292248	293147	-	FALSE	Cthe_0242	hypothetical protein
TU115	293795	294643	+	FALSE	Cthe_0243	copper amine oxidase-like protein
TU116	294822	297324	-	FALSE	Cthe_0244;Cthe_0245	heavy metal translocating P-type ATPase;ArsR family transcriptional regulator
TU117	297573	313691	+	FALSE	Cthe_0246;Cthe_0247;Cthe_0249;Cthe_0250;Cthe_0251;Cthe_0252;Cthe_0253;Cthe_0254;Cthe_0255	carbohydrate-binding family 6 protein;DNA mismatch repair protein MutS-like protein;peptidase C11, clostripain;hypothetical protein;transglutaminase-like protein;hypothetical protein;ATPase;hypothetical protein;hypothetical protein
TU118	302272	303219	-	TRUE	Cthe_0248	transposase, IS4
TU119	313876	316014	+	FALSE	Cthe_0256	histidine kinase
TU120	316137	317189	+	FALSE	Cthe_0257	twitching motility protein
TU121	317319	318728	+	FALSE	Cthe_0258	dockerin type I cellulosome protein
TU122	318752	319336	+	FALSE	Cthe_0259	rhomboid-like protein
TU123	319559	321682	+	FALSE	Cthe_0260	peptidase S1 and S6, chymotrypsin/Hap
TU124	321846	322499	+	FALSE	Cthe_0261	HAD family hydrolase
TU125	322558	323853	+	FALSE	Cthe_0262	gamma-glutamyl phosphate reductase
TU126	324119	325016	+	FALSE	Cthe_0263;Cthe_0264	hypothetical protein;hypothetical protein
TU127	325267	328101	+	FALSE	Cthe_0265;Cthe_0266	class V aminotransferase;methyl-accepting chemotaxis sensory transducer
TU128	328214	331028	-	FALSE	Cthe_0267;Cthe_0268	type 3a, cellulose-binding;putative RNA polymerase sigma factor SigI
TU129	331571	335747	+	FALSE	Cthe_0269;Cthe_0270;Cthe_0271	glycoside hydrolase family protein;glycoside hydrolase family protein;type 3a, cellulose-binding
TU130	335877	338777	-	FALSE	Cthe_0272;Cthe_0273	penicillin-binding protein 6;metal dependent phosphohydrolase
TU131	339019	340710	-	FALSE	Cthe_0274	glycoside hydrolase family protein
TU132	341280	344939	+	FALSE	Cthe_0275;Cthe_0276	cellobiose phosphorylase;2-hydroxyacid dehydrogenase
TU133	345043	345156	-	TRUE	Cthe_3305	hypothetical protein
TU134	345499	347372	+	FALSE	Cthe_0277;Cthe_0278;Cthe_0279	hypothetical protein;ribosomal large subunit pseudouridine synthase D;hypothetical protein
TU135	347375	347970	+	FALSE	Cthe_0280;Cthe_0281	coat F domain-containing protein;hypothetical protein
TU136	347990	349432	+	FALSE	Cthe_0282	ADP-glucose type glycogen/starch synthase
TU137	349657	350604	-	FALSE	Cthe_0283	aldo/keto reductase
TU138	350817	352175	+	FALSE	Cthe_0284	hypothetical protein
TU139	352376	363681	+	FALSE	Cthe_0285;Cthe_3306;Cthe_0286;Cthe_0287;Cthe_0288;Cthe_0289;Cthe_0290	isocitrate dehydrogenase;hypothetical protein;response regulator receiver sensor signal transduction histidine kinase;GAF sensor hybrid histidine kinase;CheR-type MCP methyltransferase;DEAD_2;homoserine dehydrogenase
TU140	363973	366015	-	FALSE	Cthe_0291	hypothetical protein
TU141	366400	368135	+	FALSE	Cthe_0292;Cthe_0293	transposase, mutator type;hypothetical protein
TU142	368350	368784	+	FALSE	Cthe_3433	Cthe_3433
TU143	368998	370116	-	FALSE	Cthe_0295	phosphoserine aminotransferase
TU144	370827	372765	+	FALSE	Cthe_0296;Cthe_0297	hypothetical protein;hypothetical protein
TU145	372821	374623	+	FALSE	Cthe_0298	methyl-accepting chemotaxis sensory transducer
TU146	374726	376096	+	FALSE	Cthe_0299	MATE efflux family protein
TU147	376196	376813	-	FALSE	Cthe_0300	Allergen V5/Tpx-1 related-like protein
TU148	376994	378209	+	FALSE	Cthe_0301;Cthe_0302	hypothetical protein;hypothetical protein
TU149	378255	378982	-	FALSE	Cthe_3307;Cthe_0303	hypothetical protein;hypothetical protein
TU150	379307	384980	+	FALSE	Cthe_0304;Cthe_0305;Cthe_0306	integrase catalytic subunit;DNA topoisomerase;DNA gyrase/topoisomerase IV subunit A
TU151	385137	388001	+	FALSE	Cthe_0307;Cthe_0308;Cthe_0309	hypothetical protein;hypothetical protein;excinuclease ABC subunit B
TU152	388027	389073	-	FALSE	Cthe_0310	hypothetical protein
TU153	389538	395125	+	FALSE	Cthe_0311;Cthe_0312	excinuclease ABC subunit A;ATPase AAA-2
TU154	395407	400599	+	FALSE	Cthe_0313;Cthe_0314;Cthe_0315;Cthe_0316	hypothetical protein;glycosyltransferase 28-like protein;putative RNA polymerase sigma factor SigI;PA14
TU155	400705	401376	-	FALSE	Cthe_0317	hypothetical protein
TU156	401518	402210	-	TRUE	Cthe_0318	ErfK/YbiS/YcfS/YnhG
TU157	402462	405716	+	FALSE	Cthe_0319;Cthe_0320;Cthe_0321	class II aldolase/adducin-like protein;hypothetical protein;TPR repeat-containing protein
TU158	405713	407047	-	FALSE	Cthe_0322	glycoside hydrolase family protein
TU159	407624	413059	+	FALSE	Cthe_0323;Cthe_0324;Cthe_0325;Cthe_3308	hypothetical protein;valyl-tRNA synthetase;NAD synthetase;hypothetical protein
TU160	412605	412808	-	FALSE	Cthe_0326	hypothetical protein
TU161	413218	413377	+	FALSE	Cthe_R0006;Cthe_R0007	Cthe_R0006;Cthe_R0007
TU162	413383	413458	+	FALSE	Cthe_R0008	Cthe_R0008
TU163	413675	416248	+	FALSE	Cthe_0327	S-layer-like domain-containing protein
TU164	416428	418029	-	FALSE	Cthe_0328	peptide chain release factor 3
TU165	418591	426703	+	FALSE	Cthe_3309;Cthe_3310;Cthe_0329;Cthe_0330;Cthe_0331;Cthe_0332;Cthe_0333;Cthe_0334;Cthe_0335;Cthe_0336;Cthe_0337	hypothetical protein;hypothetical protein;hypothetical protein;hypothetical protein;hypothetical protein;phosphoribulokinase/uridine kinase;hypothetical protein;putative anti-sigma regulatory factor, serine/threonine protein kinase;hydrogenase large subunit-like protein;DRTGG domain-containing protein;PHP-like protein
TU166	426965	432826	+	FALSE	Cthe_0338;Cthe_0339;Cthe_0340;Cthe_0341;Cthe_0342;Cthe_0343	NADH-quinone oxidoreductase subunit E;histidine kinase;ferredoxin;NADH dehydrogenase (quinone);hydrogenase, Fe-only;FMN-binding flavin reductase-like protein
TU167	432885	435066	-	FALSE	Cthe_0344;Cthe_0345	malate dehydrogenase;malate dehydrogenase (NAD)
TU168	435595	435948	+	FALSE	Cthe_0346	hypothetical protein
TU169	436020	437267	-	FALSE	Cthe_0347	6-phosphofructokinase
TU170	437610	438680	-	FALSE	Cthe_0348	integrase catalytic subunit
TU171	438913	439842	+	FALSE	Cthe_0349	fructose-bisphosphate aldolase
TU172	439924	442167	+	FALSE	Cthe_0350;Cthe_0351	signal peptidase I;PpiC-type peptidyl-prolyl cis-trans isomerase
TU173	442226	446512	+	FALSE	Cthe_0352;Cthe_0353;Cthe_0354;Cthe_0355	hypothetical protein;hypothetical protein;putative CoA-substrate-specific enzyme activase;hypothetical protein
TU174	446664	447887	+	FALSE	Cthe_0356	transposase, mutator type
TU175	448123	450690	-	FALSE	Cthe_0357	alpha-glucan phosphorylases
TU176	451014	451547	-	FALSE	Cthe_0358	hypothetical protein
TU177	451785	452186	+	FALSE	Cthe_0359	hypothetical protein
TU178	452538	453656	+	FALSE	Cthe_0360;Cthe_0361	thioredoxin;hypothetical protein
TU179	454172	455820	+	FALSE	Cthe_0362;Cthe_0363	AsnC family transcriptional regulator;aminotransferase
TU180	456551	458627	+	FALSE	Cthe_0364;Cthe_0365	XRE family transcriptional regulator;peptide chain release factor 2
TU181	458737	461514	-	FALSE	Cthe_0366	hypothetical protein
TU182	461825	465634	+	FALSE	Cthe_0367;Cthe_0368;Cthe_0369;Cthe_0370	NADP oxidoreductase, coenzyme F420-dependent;NCAIR mutase (PurE)-like protein;hypothetical protein;putative radical SAM protein
TU183	466065	469692	-	FALSE	Cthe_0371;Cthe_0372;Cthe_0373	transposase, mutator type;sulfide dehydrogenase (flavoprotein) subunit SudA;ferredoxin-NADP(+) reductase subunit alpha
TU184	470198	471532	+	FALSE	Cthe_0374	glutamate dehydrogenase
TU185	471732	473267	+	FALSE	Cthe_0375	GMP synthase
TU186	473437	477390	+	FALSE	Cthe_0376;Cthe_0377;Cthe_0378;Cthe_0379;Cthe_0380;Cthe_0381	CopY family transcriptional regulator;peptidase M56, BlaR1;hypothetical protein;hypothetical protein;hypothetical protein;hypothetical protein
TU187	477637	480598	+	FALSE	Cthe_0382;Cthe_0383;Cthe_0384;Cthe_3312	hypothetical protein;hypothetical protein;ABC transporter-like protein;hypothetical protein
TU188	479575	479998	-	TRUE	Cthe_3434	Cthe_3434
TU189	480603	481208	+	FALSE	Cthe_0386	hypothetical protein
TU190	481555	491529	+	FALSE	Cthe_0387;Cthe_0388;Cthe_0389;Cthe_0390;Cthe_0391;Cthe_0392;Cthe_0393;Cthe_0394;Cthe_0395	transposase, IS4;alcohol dehydrogenase GroES-like protein;PfkB;ROK domain-containing protein;ABC transporter-like protein;inner-membrane translocator;sugar ABC transporter sugar-binding protein;iron-containing alcohol dehydrogenase;RbsD or FucU transport
TU191	491956	495442	+	FALSE	Cthe_0396;Cthe_0397	ABC transporter-like protein;ABC transporter-like protein
TU192	495575	495895	+	FALSE	Cthe_0398	hypothetical protein
TU193	496035	497883	-	FALSE	Cthe_0399;Cthe_0400	hypothetical protein;hypothetical protein
TU194	498519	503241	+	FALSE	Cthe_0401;Cthe_0402	methyl-accepting chemotaxis sensory transducer;copper amine oxidase-like protein
TU195	503401	507456	+	FALSE	Cthe_0403;Cthe_0404;Cthe_0405	putative RNA polymerase sigma factor SigI;type 3a, cellulose-binding;glycoside hydrolase family protein
TU196	507482	509556	-	FALSE	Cthe_0406;Cthe_0407	hypothetical protein;radical SAM family protein
TU197	509847	514144	+	FALSE	Cthe_0408;Cthe_0409;Cthe_0410	PAS/PAC sensor-containing diguanylate cyclase/phosphodiesterase;hypothetical protein;hypothetical protein
TU198	514315	515349	-	FALSE	Cthe_0411	hypothetical protein
TU199	516253	518940	+	FALSE	Cthe_0412	glycoside hydrolase family protein
TU200	519467	523141	+	FALSE	Cthe_0413	glycoside hydrolase family protein
TU201	523249	524438	-	TRUE	Cthe_0414;Cthe_0415;Cthe_0416	manganese containing catalase;spore coat protein CotJB;hypothetical protein
TU202	524713	528705	+	FALSE	Cthe_0417;Cthe_0418;Cthe_0419	30S ribosomal protein S15;polynucleotide phosphorylase/polyadenylase;peptidase M16-like protein
TU203	528909	529781	+	FALSE	Cthe_0420	dipicolinate synthase subunit A
TU204	529786	530370	+	FALSE	Cthe_0421	dipicolinate synthase subunit B
TU205	530687	542189	+	FALSE	Cthe_0422;Cthe_0423;Cthe_0424;Cthe_0425;Cthe_0426;Cthe_0427;Cthe_0428;Cthe_0429;Cthe_0430;Cthe_0431	redox-sensing transcriptional repressor Rex;bifunctional acetaldehyde-CoA/alcohol dehydrogenase;aminoglycoside phosphotransferase;hypothetical protein;putative PAS/PAC sensor protein;serine phosphatase;NADH dehydrogenase (ubiquinone), 24 kDa subunit;NADH dehydrogenase (quinone);hydrogenase, Fe-only;hypothetical protein
TU206	542312	542989	-	FALSE	Cthe_0432	hypothetical protein
TU207	543569	545938	+	FALSE	Cthe_0433	glycoside hydrolase family protein
TU208	546107	547207	+	FALSE	Cthe_0434	ATPase
TU209	547412	552447	+	FALSE	Cthe_0435;Cthe_0436;Cthe_0437	dockerin type I cellulosome protein;hypothetical protein;hypothetical protein
TU210	552740	553126	+	FALSE	Cthe_0438	dockerin type I cellulosome protein
TU211	553844	555995	-	FALSE	Cthe_0439;Cthe_0440	CobB/CobQ-like glutamine amidotransferase;hypothetical protein
TU212	556327	561281	+	FALSE	Cthe_0441;Cthe_0442;Cthe_0443;Cthe_0444;Cthe_0445	UDP-N-acetylglucosamine 1-carboxyvinyltransferase;cell division protein FtsQ;hypothetical protein;cell division protein FtsA;cell division protein FtsZ
TU213	561517	562410	+	FALSE	Cthe_0446	peptidase U4, sporulation factor SpoIIGA
TU214	562463	563197	+	FALSE	Cthe_0447	sporulation sigma factor SigE
TU215	563358	564648	+	FALSE	Cthe_0448;Cthe_0449	sporulation sigma factor SigG;hypothetical protein
TU216	564796	568037	+	FALSE	Cthe_0450;Cthe_0451;Cthe_0452	transcriptional regulator NrdR;hypothetical protein;cellulosome anchoring protein cohesin subunit
TU217	568197	568637	+	FALSE	Cthe_0453	hypothetical protein
TU218	568703	569107	-	TRUE	Cthe_0454	hypothetical protein
TU219	569434	571797	+	FALSE	Cthe_0455;Cthe_0456;Cthe_0457	Mg chelatase subunit ChlI;hypothetical protein;hypothetical protein
TU220	572004	577565	+	FALSE	Cthe_0458;Cthe_0459;Cthe_0460;Cthe_0461	exodeoxyribonuclease III Xth;DNA protecting protein DprA;DNA topoisomerase I;tRNA (uracil-5-)-methyltransferase Gid
TU221	578005	612782	+	FALSE	Cthe_0462;Cthe_0463;Cthe_0464;Cthe_0465;Cthe_0466;Cthe_0467;Cthe_0468;Cthe_0469;Cthe_0470;Cthe_0471;Cthe_0472;Cthe_0473;Cthe_0474;Cthe_0475;Cthe_0476;Cthe_0477;Cthe_0478;Cthe_0479;Cthe_0480;Cthe_0481;Cthe_0482;Cthe_0483;Cthe_0484;Cthe_0485;Cthe_0486;Cthe_0487;Cthe_0488;Cthe_0489;Cthe_0490;Cthe_0491;Cthe_0492;Cthe_0493;Cthe_0494;Cthe_0496;Cthe_0498;Cthe_0499;Cthe_0500;Cthe_0501	flagellar basal-body rod protein FlgB;flagellar basal-body rod protein FlgC;flagellar hook-basal body complex subunit FliE;flagellar M-ring protein FliF;flagellar motor switch protein G;flagellar biosynthesis/type III secretory pathway protein-like protein;flagellar protein export ATPase FliI;flagellar export protein FliJ;hypothetical protein;flagellar hook-length control protein;flagellar hook c…
TU222	612945	613811	+	FALSE	Cthe_0502	hypothetical protein
TU223	613963	615851	+	FALSE	Cthe_0503;Cthe_0504	2'-5' RNA ligase;poly-gamma-glutamate biosynthesis protein
TU224	616237	619208	+	FALSE	Cthe_0505;Cthe_0506	formate acetyltransferase;pyruvate formate-lyase activating enzyme
TU225	619228	619875	-	FALSE	Cthe_0507	exonuclease, RNase T and DNA polymerase III
TU226	620131	620541	+	FALSE	Cthe_0508	hypothetical protein
TU227	620839	621918	-	FALSE	Cthe_0509	sodium ion-translocating decarboxylase subunit beta
TU228	622373	623443	-	FALSE	Cthe_0510	integrase catalytic subunit
TU229	623795	625117	+	FALSE	Cthe_0511	histidine kinase
TU230	625142	625217	-	FALSE	Cthe_R0009	Cthe_R0009
TU231	625599	625685	+	FALSE	Cthe_R0010	Cthe_R0010
TU232	625728	627248	-	FALSE	Cthe_0512	phage integrase
TU233	627359	627568	-	TRUE	Cthe_0513	DNA binding domain-containing protein
TU234	627622	628737	+	FALSE	Cthe_0514	DNA methylase N-4/N-6
TU235	628908	629288	-	FALSE	Cthe_3313	helix-turn-helix domain-containing protein
TU236	630040	631575	-	FALSE	Cthe_0515	transposase IS66
TU237	631673	632387	-	FALSE	Cthe_0516;Cthe_0517	IS66 Orf2 like;hypothetical protein
TU238	632700	641807	-	FALSE	Cthe_0518;Cthe_0519;Cthe_0520;Cthe_0521;Cthe_0522	type III restriction enzyme, res subunit;DNA methylase N-4/N-6;hypothetical protein;helicase-like protein;hypothetical protein
TU239	642188	644240	+	FALSE	Cthe_0523;Cthe_0524;Cthe_0525;Cthe_0526	resolvase-like protein;hypothetical protein;hypothetical protein;hypothetical protein
TU240	644418	644663	-	FALSE	Cthe_0527	hypothetical protein
TU241	645143	646549	+	TRUE	Cthe_0528;Cthe_0529;Cthe_0530	hypothetical protein;Cthe_0529;hypothetical protein
TU242	646750	653672	+	FALSE	Cthe_0531;Cthe_0532;Cthe_0533;Cthe_0534	hypothetical protein;HAD superfamily hydrolase-like protein;radical SAM family protein;bacteriocin-processing peptidase
TU243	653775	654047	+	FALSE	Cthe_0535	hypothetical protein
TU244	654353	656044	+	FALSE	Cthe_0536	glycoside hydrolase family protein
TU245	656118	657798	+	FALSE	Cthe_0537;Cthe_0538	two component transcriptional regulator;periplasmic sensor signal transduction histidine kinase
TU246	657907	661193	+	FALSE	Cthe_0539;Cthe_0540	ABC transporter-like protein;hypothetical protein
TU247	661392	666007	+	FALSE	Cthe_0541;Cthe_0542;Cthe_0543	peptidase M24;hypothetical protein;glycoside hydrolase family protein
TU248	666202	672937	+	FALSE	Cthe_0544;Cthe_0545;Cthe_0546;Cthe_0547;Cthe_0548;Cthe_0549;Cthe_0550	protein serine/threonine phosphatases;prepilin peptidase CpaA;ferric uptake regulator family protein;periplasmic solute binding protein;ABC transporter-like protein;hypothetical protein;heat shock protein 90
TU249	673111	676394	-	FALSE	Cthe_0551;Cthe_0552;Cthe_0553	AMP-dependent synthetase and ligase;transcriptional regulator;LysR family transcriptional regulator
TU250	676514	680284	+	FALSE	Cthe_0554	phosphoribosylformylglycinamidine synthase
TU251	680567	681808	+	FALSE	Cthe_0555	PpiC-type peptidyl-prolyl cis-trans isomerase
TU252	681871	683712	-	TRUE	Cthe_0556	asparagine synthase
TU253	684019	684789	+	TRUE	Cthe_0557	polysaccharide deacetylase
TU254	684901	686620	+	FALSE	Cthe_0558;Cthe_0559	hypothetical protein;single-stranded DNA-binding protein
TU255	686740	688515	-	FALSE	Cthe_0560	FAD-dependent pyridine nucleotide-disulfide oxidoreductase
TU256	688931	691919	+	FALSE	Cthe_0561;Cthe_0562;Cthe_0563;Cthe_0564	ApbE-like lipoprotein;hypothetical protein;heptaprenyl diphosphate synthase component I;trans-hexaprenyltranstransferase
TU257	691999	695724	+	FALSE	Cthe_0565;Cthe_0566;Cthe_0567	hypothetical protein;replication restart DNA helicase PriA;peptide deformylase
TU258	695783	705941	+	FALSE	Cthe_0568;Cthe_0569;Cthe_0570;Cthe_0571;Cthe_0572;Cthe_0573;Cthe_0574;Cthe_0575;Cthe_0576;Cthe_0577	methionyl-tRNA formyltransferase;hypothetical protein;peptidase, membrane zinc metallopeptidase;sun protein;ribosomal RNA large subunit methyltransferase N;protein serine/threonine phosphatases;serine/threonine protein kinase;ribosome small subunit-dependent GTPase A;ribulose-5-phosphate 3-epimerase;thiamine pyrophosphokinase
TU259	706080	708290	-	FALSE	Cthe_0578	glycoside hydrolase family protein
TU260	708844	709365	+	FALSE	Cthe_0579	nitroreductase
TU261	709432	712405	-	FALSE	Cthe_0580;Cthe_0581	aspartate aminotransferase;fibronectin-binding A-like protein
TU262	712662	714425	-	FALSE	Cthe_0582	PAS/PAC sensor signal transduction histidine kinase
TU263	714453	715637	-	FALSE	Cthe_0583	response regulator receiver protein
TU264	715767	716227	+	FALSE	Cthe_0584;Cthe_R0011	hypothetical protein;Cthe_R0011
TU265	720606	723139	-	FALSE	Cthe_0585;Cthe_0587	transposase IS3/IS911 family protein;transposase, mutator type
TU266	723750	726079	+	FALSE	Cthe_0588;Cthe_0589	integrase catalytic subunit;Cthe_0589
TU267	726133	728325	+	FALSE	Cthe_0590;Cthe_0592	transposase IS3/IS911 family protein;type 11 methyltransferase
TU268	728648	729646	+	FALSE	Cthe_0593	copper amine oxidase-like protein
TU269	729768	730341	-	FALSE	Cthe_3319;Cthe_3320	Cthe_3319;Cthe_3320
TU270	730556	731776	+	FALSE	Cthe_0594	transposase, mutator type
TU271	731947	733014	+	FALSE	Cthe_0595	hypothetical protein
TU272	733087	733710	+	FALSE	Cthe_0596	ribosome biogenesis GTP-binding protein YsxC
TU273	733975	739274	+	FALSE	Cthe_0597;Cthe_0598;Cthe_0599;Cthe_0600;Cthe_0601;Cthe_0602	thiamine biosynthesis protein ThiS;thiazole synthase;thiazole biosynthesis protein ThiH;thiamine biosynthesis protein ThiF;thiamine-phosphate pyrophosphorylase;thiamine biosynthesis protein ThiC
TU274	739755	740279	+	FALSE	Cthe_0603	GCN5-like N-acetyltransferase
TU275	740304	741677	+	FALSE	Cthe_0604;Cthe_0605	hypothetical protein;peptidase PgdS
TU276	741757	744093	+	FALSE	Cthe_0606	DNA internalization-related competence protein ComEC/Rec2
TU277	744284	747400	+	FALSE	Cthe_0607;Cthe_0608;Cthe_0609	peptidase M42;peptidase M42;peptidase M42
TU278	747663	750466	+	FALSE	Cthe_0610;Cthe_0611	histidinol-phosphate aminotransferase;RNA-metabolising metallo-beta-lactamase
TU279	750623	752134	+	FALSE	Cthe_0612	SSS family solute/sodium (Na+) symporter
TU280	752381	757993	+	FALSE	Cthe_0613;Cthe_0614;Cthe_0615;Cthe_0616;Cthe_0617	thiamine pyrophosphate enzyme-like TPP-binding protein;indolepyruvate oxidoreductase subunit beta;phenylacetate-CoA ligase;ACT domain-containing protein;recombination factor protein RarA
TU281	758314	760774	-	FALSE	Cthe_0618;Cthe_0619	ferrous iron transport protein B;hypothetical protein
TU282	761095	761487	+	FALSE	Cthe_0620	DtxR family iron dependent repressor
TU283	761564	763443	-	FALSE	Cthe_0621;Cthe_0622	translation initiation factor 2B subunit I;methylthioadenosine phosphorylase
TU284	763713	769837	+	FALSE	Cthe_0623;Cthe_0624	TraR/DksA family transcriptional regulator;glycoside hydrolase family protein
TU285	770401	772533	+	FALSE	Cthe_0625	glycoside hydrolase family protein
TU286	772747	779340	+	FALSE	Cthe_0626;Cthe_0627;Cthe_0628;Cthe_0629;Cthe_0630;Cthe_0631	hypothetical protein;hypothetical protein;hypothetical protein;type II secretion system protein E;hypothetical protein;hypothetical protein
TU287	779402	780781	+	FALSE	Cthe_3321;Cthe_0632;Cthe_0633	hypothetical protein;hypothetical protein;hypothetical protein
TU288	780812	782899	-	FALSE	Cthe_0634	serine/threonine protein kinase
TU289	783022	784236	-	FALSE	Cthe_0635;Cthe_0636	protein serine/threonine phosphatases;hypothetical protein
TU290	784388	784690	-	FALSE	Cthe_0637	hypothetical protein
TU291	784827	789506	-	FALSE	Cthe_0638	FHA domain-containing protein
TU292	789712	790914	-	FALSE	Cthe_0639	glycoside hydrolase family protein
TU293	791133	793332	+	FALSE	Cthe_0640;Cthe_3322	dockerin type I cellulosome protein;hypothetical protein
TU294	793440	793884	-	FALSE	Cthe_0641;Cthe_0642	coat F domain-containing protein;hypothetical protein
TU295	794108	795181	+	FALSE	Cthe_0643	hypothetical protein
TU296	795276	795920	+	FALSE	Cthe_0644	vitamin B12 dependent methionine synthase, activation region
TU297	795913	798327	+	FALSE	Cthe_0645	methionine synthase (B12-dependent)
TU298	798912	801688	+	FALSE	Cthe_0646;Cthe_0647	anaerobic ribonucleoside triphosphate reductase;anaerobic ribonucleoside-triphosphate reductase activating protein
TU299	801866	803675	-	FALSE	Cthe_0648;Cthe_R0012	glutamyl-tRNA synthetase;Cthe_R0012
TU300	804017	805726	+	FALSE	Cthe_0649;Cthe_0650;Cthe_3323;Cthe_0651;Cthe_0652	hypothetical protein;hypothetical protein;Cthe_3323;Cthe_0651;4-oxalocrotonate tautomerase
TU301	805854	810982	+	FALSE	Cthe_0653;Cthe_0654;Cthe_0655;Cthe_0656;Cthe_3324	CopG family transcriptional regulator;thiamine biosynthesis protein ThiH;cysteine desulfurase family protein;type IV pilus assembly protein PilM;hypothetical protein
TU302	811069	811668	-	FALSE	Cthe_0657	hypothetical protein
TU303	811881	812432	+	FALSE	Cthe_3436	Cthe_3436
TU304	812448	812837	-	TRUE	Cthe_0659	hypothetical protein
TU305	813278	815599	+	FALSE	Cthe_0660	glycoside hydrolase family protein
TU306	815804	817825	+	FALSE	Cthe_0661;Cthe_0662	Ricin B lectin;Cthe_0662
TU307	817835	818404	-	FALSE	Cthe_0663	hypothetical protein
TU308	818604	818681	-	FALSE	Cthe_R0013	Cthe_R0013
TU309	818815	819627	+	FALSE	Cthe_0664	hypothetical protein
TU310	819807	821646	+	FALSE	Cthe_0665;Cthe_0666	HflK protein;HflC protein
TU311	821833	827337	+	FALSE	Cthe_0667;Cthe_0668;Cthe_0669;Cthe_0670	GerA spore germination protein;spore germination protein;spore germination B3 GerAC like;spore germination protein
TU312	827339	827818	-	FALSE	Cthe_0671	hypothetical protein
TU313	828290	828365	-	FALSE	Cthe_R0014	Cthe_R0014
TU314	828499	830440	+	FALSE	Cthe_0672;Cthe_0673;Cthe_0674	pyrroline-5-carboxylate reductase;ribonuclease H;NUDIX hydrolase
TU315	830754	831308	+	FALSE	Cthe_0675	hypothetical protein
TU316	831659	836507	+	FALSE	Cthe_0676;Cthe_0677;Cthe_0678;Cthe_0679	tyrosine recombinase XerD subunit;phosphopentomutase;thymidine phosphorylase;Serine-type D-Ala-D-Ala carboxypeptidase
TU317	836721	837374	+	FALSE	Cthe_0680	lysine exporter protein LysE/YggA
TU318	837592	839085	+	FALSE	Cthe_0681	inosine 5-monophosphate dehydrogenase
TU319	839395	840372	-	FALSE	Cthe_0682	hypothetical protein
TU320	840619	841932	+	FALSE	Cthe_0683	diaminopimelate decarboxylase
TU321	842138	845548	+	FALSE	Cthe_0684;Cthe_0685	polynucleotide adenylyltransferase region;peptidase M50
TU322	845641	848679	+	FALSE	Cthe_0686;Cthe_0687;Cthe_0688;Cthe_0689	tryptophanyl-tRNA synthetase;condensin subunit ScpA;condensin subunit ScpB;RDD domain-containing protein
TU323	848784	849924	+	FALSE	Cthe_0690;Cthe_0691	hypothetical protein;hypothetical protein
TU324	850174	851244	-	TRUE	Cthe_0692	integrase catalytic subunit
TU325	851521	854768	+	FALSE	Cthe_0693;Cthe_0694;Cthe_0695;Cthe_0696	ribosomal large subunit pseudouridine synthase B;spermidine synthase;agmatinase;putative rRNA methylase
TU326	854855	855589	-	FALSE	Cthe_0697	type IV pilus assembly PilZ
TU327	855856	856926	+	FALSE	Cthe_0698	integrase catalytic subunit
TU328	857350	859523	+	FALSE	Cthe_0699;Cthe_3326;Cthe_0700	carboxyl transferase;sodium pump decarboxylase gamma subunit;biotin/lipoyl attachment protein
TU329	859667	861064	+	FALSE	Cthe_0701	oxaloacetate decarboxylase
TU330	861318	861845	+	FALSE	Cthe_0702	hypothetical protein
TU331	861963	866676	+	FALSE	Cthe_0703;Cthe_0705;Cthe_0706;Cthe_0707;Cthe_0708;Cthe_0709	hypothetical protein;hypothetical protein;RpiR family transcriptional regulator;phosphoglycerate mutase;FAD dependent oxidoreductase;hypothetical protein
TU332	862266	862913	-	FALSE	Cthe_0704	hypothetical protein
TU333	866814	871125	+	FALSE	Cthe_0710;Cthe_0711;Cthe_0712;Cthe_0713;Cthe_0714	hypothetical protein;chorismate mutase;cytidylate kinase;1-acyl-sn-glycerol-3-phosphate acyltransferase;4-hydroxy-3-methylbut-2-enyl diphosphate reductase/S1 RNA-binding domain-containing protein
TU334	871478	873946	+	FALSE	Cthe_0715;Cthe_0716;Cthe_0717;Cthe_3327;Cthe_0718	S-adenosylmethionine decarboxylase proenzyme;nucleoside diphosphate kinase;CheR-type MCP methyltransferase;hypothetical protein;hypothetical protein
TU335	874096	874527	+	FALSE	Cthe_0719	BadM/Rrf2 family transcriptional regulator
TU336	874656	877389	+	FALSE	Cthe_0720;Cthe_0721;Cthe_0722	class V aminotransferase;nitrogen-fixing NifU-like protein;tRNA-specific 2-thiouridylase MnmA
TU337	877816	879042	+	FALSE	Cthe_0723	tyrosyl-tRNA synthetase
TU338	879241	880038	-	FALSE	Cthe_0724	HisJ family histidinol phosphate phosphatase
TU339	880415	883526	+	FALSE	Cthe_0725;Cthe_0726	response regulator receiver modulated metal dependent phosphohydrolase;putative aminopeptidase 1
TU340	883592	885679	-	FALSE	Cthe_0727;Cthe_0728	cell envelope-related transcriptional attenuator;site-specific tyrosine recombinase XerC
TU341	885954	889114	+	FALSE	Cthe_0729;Cthe_0730;Cthe_0731	dockerin type I cellulosome protein;hypothetical protein;shikimate kinase
TU342	889176	890360	+	FALSE	Cthe_0732	chorismate synthase
TU343	890454	893807	-	FALSE	Cthe_0733;Cthe_0734;Cthe_0735	type IV pilus assembly PilZ;peptidase M23B;cellulosome anchoring protein cohesin subunit
TU344	893987	897904	-	FALSE	Cthe_0736	cellulosome anchoring protein cohesin subunit
TU345	898706	899335	-	FALSE	Cthe_0737	phosphopantethiene-protein transferase
TU346	899614	899739	+	TRUE	Cthe_3328	hypothetical protein
TU347	899994	900206	-	FALSE	Cthe_0738	copper ion binding protein
TU348	900407	902131	+	FALSE	Cthe_0739	hypothetical protein
TU349	902146	909805	-	FALSE	Cthe_0740;Cthe_0741;Cthe_0742;Cthe_0743;Cthe_0744	GntR family transcriptional regulator;adenylosuccinate lyase;hypothetical protein;MATE efflux family protein;copper amine oxidase-like protein
TU350	910112	912304	+	FALSE	Cthe_0745	glycoside hydrolase family protein
TU351	912459	920177	-	FALSE	Cthe_0746;Cthe_0747;Cthe_0748;Cthe_0749;Cthe_0750;Cthe_0751;Cthe_0752;Cthe_0753;Cthe_0754	signal peptide prediction;extracellular solute-binding protein;binding-protein-dependent transport systems inner membrane component;binding-protein-dependent transport systems inner membrane component;spermidine/putrescine ABC transporter ATPase subunit;XRE family transcriptional regulator;hypothetical protein;hypothetical protein;hypothetical protein
TU352	920548	921735	-	FALSE	Cthe_0755	aspartate aminotransferase
TU353	922460	929848	-	FALSE	Cthe_0756;Cthe_0757;Cthe_0758;Cthe_0759;Cthe_0760;Cthe_0761;Cthe_0762;Cthe_0763;Cthe_0764	thermostable dipeptidase;DNA repair protein RadC;hypothetical protein;flagellar biosynthesis;hypothetical protein;ribonuclease HII;hypothetical protein;GTP-binding protein YlqF;signal peptidase I
TU354	930003	930347	-	FALSE	Cthe_0765	50S ribosomal protein L19
TU355	930499	931753	-	FALSE	Cthe_0766;Cthe_0767	tRNA (Guanine37-N1) methyltransferase;16S rRNA-processing protein RimM
TU356	931870	945201	-	FALSE	Cthe_0768;Cthe_0769;Cthe_0770;Cthe_0771;Cthe_0772;Cthe_0774;Cthe_0775;Cthe_0776;Cthe_0777;Cthe_0778;Cthe_0779;Cthe_0780;Cthe_0781	nucleic acid binding protein;30S ribosomal protein S16;signal recognition particle subunit FFH/SRP54 (srp54);putative helix-turn-helix protein, YlxM/p13-like protein;peptidoglycan-binding LysM;RNA chaperone Hfq;tRNA delta(2)-isopentenylpyrophosphate transferase;DNA mismatch repair protein MutL;DNA mismatch repair protein MutS;hypothetical protein;copper amine oxidase-like protein;HAD family hydro…
TU357	934908	935549	+	FALSE	Cthe_0773	SOS-response transcriptional repressor LexA
TU358	945374	945778	-	FALSE	Cthe_0782	Cthe_0782
TU359	946308	948687	-	FALSE	Cthe_0783;Cthe_0784	RNA modification protein;hypothetical protein
TU360	949138	949440	+	FALSE	Cthe_0785	hypothetical protein
TU361	949649	953605	-	FALSE	Cthe_0786;Cthe_0787	3-dehydroquinate synthase;isoleucyl-tRNA synthetase
TU362	954006	961351	-	FALSE	Cthe_0788;Cthe_0789;Cthe_0790;Cthe_0791;Cthe_0792;Cthe_0793;Cthe_0794;Cthe_0795	hypothetical protein;RNA-binding S4 protein;hypothetical protein;hypothetical protein;hypothetical protein;hypothetical protein;aluminium resistance protein;alpha amylase, catalytic region
TU363	961597	964041	-	FALSE	Cthe_0797	glycoside hydrolase family protein
TU364	964391	965977	-	FALSE	Cthe_0798	G-D-S-L lipolytic protein
TU365	966229	968119	+	FALSE	Cthe_0799;Cthe_0800	two component transcriptional regulator;periplasmic sensor signal transduction histidine kinase
TU366	968387	969610	-	FALSE	Cthe_0801	transposase, mutator type
TU367	969730	969903	-	FALSE	Cthe_3329	hypothetical protein
TU368	969956	970243	-	FALSE	Cthe_0802	hypothetical protein
TU369	970588	992661	+	FALSE	Cthe_0803;Cthe_0804;Cthe_0817	RluA family pseudouridine synthase;MerR family transcriptional regulator;diguanylate cyclase
TU370	972371	972781	-	FALSE	Cthe_0805	response regulator receiver protein
TU371	972830	977423	-	FALSE	Cthe_0806;Cthe_0807;Cthe_0808	PAS/PAC sensor hybrid histidine kinase;response regulator receiver modulated CheB methylesterase;CheR-type MCP methyltransferase
TU372	977449	980104	-	FALSE	Cthe_0809;Cthe_0810	CheW protein;CheA signal transduction histidine kinase
TU373	980146	980499	-	FALSE	Cthe_0811	response regulator receiver protein
TU374	980973	983486	-	FALSE	Cthe_0812;Cthe_0813	response regulator receiver protein;SpoIVB peptidase
TU375	983728	986828	-	FALSE	Cthe_0814;Cthe_0815;Cthe_0816	DNA repair protein RecN;ArgR family transcriptional regulator;NAD(+) kinase
TU376	993134	996709	-	FALSE	Cthe_0818;Cthe_0819;Cthe_0820	hypothetical protein;ABC transporter-like protein;hypothetical protein
TU377	997660	999336	-	FALSE	Cthe_0821	coagulation factor 5/8 type-like protein
TU378	999688	1001921	-	FALSE	Cthe_0822;Cthe_0823	IstB-like ATP-binding protein;hypothetical protein
TU379	1002382	1004157	+	FALSE	Cthe_0824	copper amine oxidase-like protein
TU380	1004283	1006232	-	FALSE	Cthe_0825	glycoside hydrolase family protein
TU381	1006684	1011039	-	FALSE	Cthe_0826;Cthe_0827;Cthe_0828;Cthe_0829	hypothetical protein;hemolysin A;1-deoxy-D-xylulose-5-phosphate synthase;hypothetical protein
TU382	1011932	1016746	-	FALSE	Cthe_0830;Cthe_0831;Cthe_0832;Cthe_0833;Cthe_0834;Cthe_0835;Cthe_0836;Cthe_0837	acid phosphatase/vanadium-dependent haloperoxidase-like protein;farnesyl-diphosphate synthase;exodeoxyribonuclease VII small subunit;exodeoxyribonuclease VII large subunit;NusB antitermination factor;hypothetical protein;hypothetical protein;hypothetical protein
TU383	1016847	1018867	-	FALSE	Cthe_0838;Cthe_0839;Cthe_0840	hypothetical protein;stage III sporulation protein AG;hypothetical protein
TU384	1018890	1020119	-	FALSE	Cthe_0841	mutants block sporulation after engulfment
TU385	1020184	1020793	-	FALSE	Cthe_0842;Cthe_0843	stage III sporulation protein AD;stage III sporulation AC
TU386	1020896	1022430	-	FALSE	Cthe_0844;Cthe_0845	stage III sporulation protein spoIIIAB;stage III sporulation protein spoIIIAA
TU387	1022634	1023733	-	FALSE	Cthe_0846;Cthe_0847	hypothetical protein;elongation factor P
TU388	1023949	1027813	-	FALSE	Cthe_0848;Cthe_0849;Cthe_0850;Cthe_0851;Cthe_0852	peptidase M24;3-dehydroquinate dehydratase;Cthe_0850;hypothetical protein;type 4 prepilin peptidase 1
TU389	1027899	1031124	-	FALSE	Cthe_0853;Cthe_0854;Cthe_0855	type II secretion system protein E;shikimate dehydrogenase;HAD family phosphatase
TU390	1031425	1032495	+	FALSE	Cthe_0856	branched chain amino acid aminotransferase
TU391	1032785	1034968	+	FALSE	Cthe_0857;Cthe_0858;Cthe_0859	hypothetical protein;hypothetical protein;hypothetical protein
TU392	1035112	1035705	-	FALSE	Cthe_0860	rubrerythrin
TU393	1035988	1039968	+	FALSE	Cthe_0861;Cthe_0862;Cthe_0863	cell envelope-related transcriptional attenuator;hypothetical protein;L-glutamine synthetase
TU394	1040174	1045086	-	FALSE	Cthe_0864;Cthe_0865;Cthe_0866;Cthe_0867;Cthe_0868;Cthe_0869;Cthe_0870	2-oxoglutarate ferredoxin oxidoreductase subunit gamma;3-methyl-2-oxobutanoate dehydrogenase (ferredoxin);pyruvate flavodoxin/ferredoxin oxidoreductase-like protein;2-oxoglutarate ferredoxin oxidoreductase subunit delta;type IV pilus assembly PilZ;hypothetical protein;NADPH-dependent FMN reductase
TU395	1045182	1049888	-	FALSE	Cthe_0871;Cthe_0872;Cthe_0873;Cthe_0874;Cthe_0875	phosphoribosylanthranilate isomerase;indole-3-glycerol-phosphate synthase;anthranilate phosphoribosyltransferase;anthranilate synthase, component II;anthranilate synthase, component I
TU396	1050392	1052927	+	FALSE	Cthe_0876;Cthe_0877	glycosyl transferase family protein;GTP-dependent nucleic acid-binding protein EngD
TU397	1053055	1053633	-	FALSE	Cthe_0878	CheW protein
TU398	1054277	1057043	+	FALSE	Cthe_0879;Cthe_0880	integrase catalytic subunit;3-deoxy-D-arabinoheptulosonate-7-phosphate synthase
TU399	1057225	1058355	-	FALSE	Cthe_0881	diguanylate cyclase
TU400	1058453	1064392	-	FALSE	Cthe_0882;Cthe_0884;Cthe_0885;Cthe_0886;Cthe_0887	hypothetical protein;lytic transglycosylase;dephospho-CoA kinase;DNA polymerase I;hypothetical protein
TU401	1059594	1060013	+	FALSE	Cthe_0883	flagellar protein
TU402	1064617	1067120	-	FALSE	Cthe_0888;Cthe_0889;Cthe_0890	type IV pilus assembly PilZ;putative transmembrane anti-sigma factor;ECF subfamily RNA polymerase sigma-24 factor
TU403	1067294	1067737	+	FALSE	Cthe_0891	response regulator receiver protein
TU404	1067832	1068144	-	FALSE	Cthe_R0015	Cthe_R0015
TU405	1068243	1076673	-	FALSE	Cthe_0892;Cthe_0893;Cthe_R0016;Cthe_R0017;Cthe_0894;Cthe_0895;Cthe_0896;Cthe_3331;Cthe_0897;Cthe_0898	hypothetical protein;hypothetical protein;Cthe_R0016;Cthe_R0017;hypothetical protein;RNA polymerase sigma factor RpoD;DNA primase;hypothetical protein;deoxyguanosinetriphosphate triphosphohydrolase-like protein;metal dependent phosphohydrolase
TU406	1070184	1070354	+	TRUE	Cthe_3330	hypothetical protein
TU407	1077050	1094048	+	FALSE	Cthe_0899;Cthe_0913	hypothetical protein;transposase IS116/IS110/IS902
TU408	1077363	1079506	-	FALSE	Cthe_0900;Cthe_0901;Cthe_0902	aspartate alpha-decarboxylase;pantoate--beta-alanine ligase;3-methyl-2-oxobutanoate hydroxymethyltransferase
TU409	1079881	1084378	-	FALSE	Cthe_0903;Cthe_0904;Cthe_0905;Cthe_0906	protein translocase subunit secF;protein-export membrane protein SecD;metal dependent phosphohydrolase;radical SAM family protein
TU410	1084529	1084669	-	FALSE	Cthe_0907	hypothetical protein
TU411	1084767	1088962	-	FALSE	Cthe_0908;Cthe_0909;Cthe_0910;Cthe_0911	ribosomal large subunit pseudouridine synthase D;lipoprotein signal peptidase;extracellular solute-binding protein;hypothetical protein
TU412	1089285	1092518	-	FALSE	Cthe_0912	glycoside hydrolase family protein
TU413	1094627	1099335	+	FALSE	Cthe_0914;Cthe_0915;Cthe_0916	hypothetical protein;hypothetical protein;hypothetical protein
TU414	1099458	1101200	-	FALSE	Cthe_0917	glutaminyl-tRNA synthetase
TU415	1101624	1109213	-	FALSE	Cthe_0918;Cthe_0919;Cthe_0922	Cthe_0918;transposase IS3/IS911 family protein;diaminopimelate dehydrogenase
TU416	1107876	1108064	+	TRUE	Cthe_0921	hypothetical protein
TU417	1109409	1116426	-	FALSE	Cthe_0923;Cthe_0924;Cthe_0925;Cthe_0926;Cthe_0927	hypothetical protein;hypothetical protein;hypothetical protein;signal recognition particle-docking protein FtsY;condensin subunit Smc
TU418	1116555	1117577	-	FALSE	Cthe_0928	4-hydroxythreonine-4-phosphate dehydrogenase
TU419	1117753	1118013	-	FALSE	Cthe_0929	stage V sporulation protein S
TU420	1118172	1119188	-	FALSE	Cthe_0930	radical SAM family protein
TU421	1119409	1121506	-	FALSE	Cthe_0931;Cthe_0932	ribonuclease III;3-oxoacyl-[acyl-carrier-protein] synthase II
TU422	1121656	1121880	-	FALSE	Cthe_0933	acyl carrier protein
TU423	1121968	1126368	-	FALSE	Cthe_0934;Cthe_0935;Cthe_0936;Cthe_0937;Cthe_0938	3-oxoacyl-[acyl-carrier-protein] reductase;[Acyl-carrier-protein] S-malonyltransferase;3-oxoacyl-[acyl-carrier-protein] synthase III;phosphate:acyl-[acyl carrier protein] acyltransferase;fatty acid biosynthesis transcriptional regulator
TU424	1126975	1144255	-	FALSE	Cthe_0939;Cthe_0940;Cthe_0941;Cthe_0942;Cthe_0943;Cthe_0944;Cthe_0945;Cthe_0946;Cthe_0947;Cthe_0948;Cthe_0949;Cthe_0950;Cthe_0951;Cthe_0952;Cthe_0953;Cthe_3332;Cthe_0954	hypothetical protein;hypothetical protein;CDP-diacylglycerol--glycerol-3-phosphate 3-phosphatidyltransferase;MiaB-like tRNA modifying protein YliG;hypothetical protein;SMC protein-like protein;metallophosphoesterase;phosphoglycerate mutase;dihydroorotate oxidase B, catalytic subunit;dihydroorotate oxidase B, electron transfer subunit;carbamoyl phosphate synthase large subunit;carbamoyl-phosphate …
TU425	1144554	1144964	-	FALSE	Cthe_0955	hypothetical protein
TU426	1145255	1145728	+	FALSE	Cthe_0956	hypothetical protein
TU427	1145774	1148389	-	FALSE	Cthe_0957;Cthe_0958;Cthe_0959	protein translocase subunit yajC;queuine tRNA-ribosyltransferase;S-adenosylmethionine:tRNA ribosyltransferase-isomerase
TU428	1148613	1150325	-	FALSE	Cthe_0960	SpoIID/LytB domain-containing protein
TU429	1151063	1154358	+	FALSE	Cthe_0961;Cthe_0962;Cthe_0963;Cthe_0964	aspartate semialdehyde dehydrogenase;dihydrodipicolinate synthase;dihydrodipicolinate reductase;amino acid-binding ACT
TU430	1154445	1154975	-	FALSE	Cthe_0965	cob(I)yrinic acid a,c-diamide adenosyltransferase
TU431	1155216	1155650	+	FALSE	Cthe_0966	hypothetical protein
TU432	1155900	1155982	+	FALSE	Cthe_R0018	Cthe_R0018
TU433	1156585	1157532	-	FALSE	Cthe_0967	transposase, IS4
TU434	1157710	1159830	-	FALSE	Cthe_0968	UvrD/REP helicase
TU435	1160466	1161689	+	FALSE	Cthe_0970	transposase, mutator type
TU436	1162238	1163461	-	FALSE	Cthe_0972;Cthe_0973	hypothetical protein;UDP-N-acetylglucosamine 1-carboxyvinyltransferase
TU437	1163659	1172877	-	FALSE	Cthe_0974;Cthe_0975;Cthe_0976;Cthe_0977;Cthe_0978;Cthe_0979;Cthe_0980	undecaprenyldiphospho-muramoylpentapeptide beta-N- acetylglucosaminyltransferase;stage V sporulation protein E;phospho-N-acetylmuramoyl-pentapeptide-transferase;UDP-N-acetylmuramoyl-tripeptide--D-alanyl-D-alanine ligase;UDP-N-acetylmuramoylalanyl-D-glutamate--2,6-diaminopimelate ligase;peptidoglycan glycosyltransferase;cell division protein FtsL
TU438	1173316	1174738	-	FALSE	Cthe_0981;Cthe_0982	S-adenosyl-methyltransferase MraW;cell division protein MraZ
TU439	1174987	1189535	-	FALSE	Cthe_0983;Cthe_3333;Cthe_0984;Cthe_0985;Cthe_0986;Cthe_0987;Cthe_0988;Cthe_0989;Cthe_0990;Cthe_0991;Cthe_0992;Cthe_0993;Cthe_0994;Cthe_0995	cell cycle protein;hypothetical protein;prolipoprotein diacylglyceryl transferase;peptidase M16-like protein;peptidase M16-like protein;riboflavin kinase / FMN adenylyltransferase;tRNA pseudouridine synthase B;phosphoesterase, RecJ-like protein;ribosome-binding factor A;translation initiation factor 2;50S ribosomal protein L7AE;hypothetical protein;NusA antitermination factor;hypothetical protein
TU440	1180425	1180592	+	FALSE	Cthe_3334	hypothetical protein
TU441	1189887	1201356	-	FALSE	Cthe_0996;Cthe_0997;Cthe_0998;Cthe_0999;Cthe_1000;Cthe_1001;Cthe_1002;Cthe_1003;Cthe_1004	DNA polymerase III PolC;4-hydroxy-3-methylbut-2-en-1-yl diphosphate synthase;peptidase RseP;1-deoxy-D-xylulose 5-phosphate reductoisomerase;phosphatidate cytidylyltransferase;undecaprenyl pyrophosphate synthetase;hypothetical protein;ribosome recycling factor;uridylate kinase
TU442	1201497	1203098	-	FALSE	Cthe_1005;Cthe_1006	elongation factor Ts;30S ribosomal protein S2
TU443	1203392	1208575	+	FALSE	Cthe_1007;Cthe_1008;Cthe_1009;Cthe_1010	GTP-binding protein TypA;aminodeoxychorismate lyase;O-methyltransferase family protein;peptidase U32
TU444	1208873	1210528	+	FALSE	Cthe_1011	peptidoglycan glycosyltransferase
TU445	1210607	1211317	+	FALSE	Cthe_1012	sporulation sigma factor SigK
TU446	1211382	1212464	-	FALSE	Cthe_1013	hypothetical protein
TU447	1212794	1216093	-	FALSE	Cthe_1014;Cthe_1015	MutS2 family protein;hypothetical protein
TU448	1215405	1215617	+	FALSE	Cthe_3335	hypothetical protein
TU449	1216468	1221641	-	FALSE	Cthe_1016;Cthe_1017;Cthe_1018;Cthe_1019;Cthe_1020	cell wall hydrolase/autolysin;hypothetical protein;binding-protein-dependent transport systems inner membrane component;binding-protein-dependent transport systems inner membrane component;extracellular solute-binding protein
TU450	1222325	1223803	-	FALSE	Cthe_1021	stage IV sporulation protein A
TU451	1224150	1228548	-	FALSE	Cthe_1022;Cthe_1023;Cthe_1024;Cthe_1025	glycerol-3-phosphate dehydrogenase (NAD(P)(+));acyl-phosphate glycerol-3-phosphate acyltransferase;GTP-binding protein EngA;hypothetical protein
TU452	1228639	1229445	-	FALSE	Cthe_1026;Cthe_1027	50S ribosomal protein L32P;hypothetical protein
TU453	1229687	1236391	-	FALSE	Cthe_1028;Cthe_1029;Cthe_1030;Cthe_1031;Cthe_1032;Cthe_1033	acetate kinase;phosphotransacetylase;TPR repeat-containing protein;aspartyl/glutamyl-tRNA amidotransferase subunit B;aspartyl/glutamyl-tRNA amidotransferase subunit A;aspartyl/glutamyl-tRNA amidotransferase subunit C
TU454	1236627	1237321	-	FALSE	Cthe_1034;Cthe_3336	hypothetical protein;hypothetical protein
TU455	1237457	1240250	-	FALSE	Cthe_1035;Cthe_1036	DNA ligase, NAD-dependent;hypothetical protein
TU456	1240486	1241334	-	FALSE	Cthe_1037	cell wall hydrolase/autolysin
TU457	1241562	1242587	-	FALSE	Cthe_1038	germination protease
TU458	1242708	1243055	+	FALSE	Cthe_1039	ribosomal protein S20
TU459	1243141	1244169	-	FALSE	Cthe_1040	DNA polymerase III subunit delta
TU460	1244397	1244702	+	FALSE	Cthe_R0019;Cthe_R0020;Cthe_R0021	Cthe_R0019;Cthe_R0020;Cthe_R0021
TU461	1244775	1246861	-	FALSE	Cthe_1041;Cthe_1042	UDP-N-acetylmuramoyl-L-alanyl-D-glutamate synthetase;hypothetical protein
TU462	1247191	1248550	+	FALSE	Cthe_R0022;Cthe_1043;Cthe_1044;Cthe_1045	Cthe_R0022;hypothetical protein;hypothetical protein;hypothetical protein
TU463	1248913	1250253	-	FALSE	Cthe_1046	extracellular solute-binding protein
TU464	1250539	1251084	-	FALSE	Cthe_1047	hypothetical protein
TU465	1251329	1254984	-	FALSE	Cthe_1048;Cthe_1049;Cthe_1050	rhomboid family protein;regulatory protein RecX;recA protein
TU466	1255085	1257948	-	FALSE	Cthe_1051;Cthe_1052	integral membrane protein MviN;competence/damage-inducible protein CinA
TU467	1258185	1264117	+	FALSE	Cthe_1053;Cthe_1054;Cthe_1055;Cthe_1056	L-lactate dehydrogenase;ATPase;hypothetical protein;transglutaminase-like protein
TU468	1264253	1271966	-	FALSE	Cthe_1057;Cthe_1058;Cthe_1060;Cthe_1061;Cthe_1062;Cthe_1063;Cthe_1064	phage shock protein PspC;serine hydroxymethyltransferase;AIR synthase-like protein;hypothetical protein;VanW;thiamine biosynthesis/tRNA modification protein ThiI;class V aminotransferase
TU469	1272242	1272904	-	FALSE	Cthe_1065	type IV pilus assembly PilZ
TU470	1273444	1281090	-	FALSE	Cthe_1066;Cthe_3337;Cthe_1067;Cthe_1068;Cthe_1069;Cthe_1070;Cthe_1071;Cthe_1072	DNA replication and repair protein RecO;hypothetical protein;GTP-binding protein Era;cytidine deaminase;hypothetical protein;metal dependent phosphohydrolase;PhoH-like protein;putative stage IV sporulation YqfD
TU471	1281106	1281423	-	FALSE	Cthe_1073	hypothetical protein
TU472	1281519	1282481	-	FALSE	Cthe_1074	polysaccharide deacetylase
TU473	1282714	1284128	-	FALSE	Cthe_1075;Cthe_1076	hypothetical protein;hypothetical protein
TU474	1284358	1284987	+	FALSE	Cthe_1077	hypothetical protein
TU475	1285124	1285441	+	FALSE	Cthe_1078	hypothetical protein
TU476	1285501	1287963	-	FALSE	Cthe_1079	nucleotidyl transferase
TU477	1288334	1288657	+	FALSE	Cthe_1080	carbohydrate-binding family 25 protein
TU478	1288867	1289334	+	FALSE	Cthe_1081	hypothetical protein
TU479	1289498	1294329	+	FALSE	Cthe_1082;Cthe_1083;Cthe_1084;Cthe_1085;Cthe_1086	hypothetical protein;putative homoserine kinase type II (protein kinase fold)-like protein;spore coat protein;group 1 glycosyl transferase;dTDP-glucose 4,6-dehydratase
TU480	1294407	1295479	-	FALSE	Cthe_1087;Cthe_1088	hypothetical protein;hypothetical protein
TU481	1295751	1298664	-	FALSE	Cthe_1089;Cthe_1090;Cthe_1091	stage V sporulation protein S;hypothetical protein;metal dependent phosphohydrolase
TU482	1298782	1304957	-	FALSE	Cthe_1092;Cthe_1093;Cthe_1094;Cthe_1095	hypothetical protein;methenyltetrahydrofolate cyclohydrolase;hypothetical protein;cell division protein FtsK/SpoIIIE
TU483	1305131	1305355	-	FALSE	Cthe_1096	hypothetical protein
TU484	1305352	1306125	-	FALSE	Cthe_1097	ATP-dependent Clp protease proteolytic subunit ClpP
TU485	1306276	1313221	-	FALSE	Cthe_1098;Cthe_1099;Cthe_1100;Cthe_1101;Cthe_1102;Cthe_1103	hypothetical protein;hypothetical protein;prepilin-type cleavage/methylation;hypothetical protein;fimbrial assembly protein;prepilin-type cleavage/methylation
TU486	1313331	1319125	-	FALSE	Cthe_1104;Cthe_1105;Cthe_1106;Cthe_1107	prepilin-type cleavage/methylation;type II secretion system protein;twitching motility protein;type II secretion system protein E
TU487	1319451	1319790	-	FALSE	Cthe_3437	Cthe_3437
TU488	1320465	1323443	-	FALSE	Cthe_1109;Cthe_1110;Cthe_1111;Cthe_1112	permease;protein tyrosine phosphatase;bile acid:sodium symporter;ArsR family transcriptional regulator
TU489	1325435	1327291	-	FALSE	Cthe_1113	SecC motif-containing protein
TU490	1327372	1329258	-	FALSE	Cthe_1114	Tn7-like transposition protein D
TU491	1329264	1333077	-	FALSE	Cthe_1115;Cthe_1116	Tn7-like transposition protein C;HMG-I and HMG-Y, DNA-binding
TU492	1333074	1333919	-	FALSE	Cthe_1117	Tn7-like transposition protein A
TU493	1334225	1334416	+	TRUE	Cthe_3338	tRNA-processing ribonuclease BN
TU494	1334484	1336532	-	FALSE	Cthe_1118;Cthe_1119;Cthe_1120	hypothetical protein;hypothetical protein;hypothetical protein
TU495	1336697	1340231	-	FALSE	Cthe_1121;Cthe_1122;Cthe_3339;Cthe_1123;Cthe_1124;Cthe_3340;Cthe_1125	hypothetical protein;hypothetical protein;hypothetical protein;hypothetical protein;PhzF family phenazine biosynthesis protein;hypothetical protein;hypothetical protein
TU496	1340388	1341273	-	FALSE	Cthe_3341;Cthe_1126	hypothetical protein;hypothetical protein
TU497	1342013	1342918	+	FALSE	Cthe_1127	phage integrase
TU498	1343150	1343353	-	FALSE	Cthe_3342	hypothetical protein
TU499	1343625	1344011	-	FALSE	Cthe_1128	hypothetical protein
TU500	1344136	1345090	+	FALSE	Cthe_1129;Cthe_1130	Cthe_1129;hypothetical protein
TU501	1345163	1367891	-	FALSE	Cthe_1131;Cthe_1132;Cthe_1133;Cthe_1134;Cthe_1135;Cthe_1136;Cthe_1137;Cthe_1138;Cthe_1139;Cthe_1140;Cthe_1141;Cthe_1142;Cthe_1143;Cthe_1144;Cthe_1145;Cthe_1146;Cthe_1147;Cthe_1148;Cthe_1149;Cthe_1150	hypothetical protein;hypothetical protein;hypothetical protein;hypothetical protein;SEFIR domain-containing protein;TPR repeat-containing serine/threonin protein kinase;hypothetical protein;hypothetical protein;hypothetical protein;hypothetical protein;hypothetical protein;hypothetical protein;hypothetical protein;restriction modification system DNA specificity subunit;N-6 DNA methylase;hypotheti…
TU502	1368803	1369870	-	FALSE	Cthe_1151	hypothetical protein
TU503	1370193	1370831	+	FALSE	Cthe_1152	hypothetical protein
TU504	1370898	1371797	-	FALSE	Cthe_1153	diguanylate cyclase
TU505	1371893	1372147	+	FALSE	Cthe_1154	XRE family transcriptional regulator
TU506	1372398	1372688	-	FALSE	Cthe_1155	hypothetical protein
TU507	1373054	1375117	+	TRUE	Cthe_1156	CHC2-type zinc finger protein
TU508	1375216	1375503	+	FALSE	Cthe_1157	hypothetical protein
TU509	1376218	1381238	-	FALSE	Cthe_1158;Cthe_1159;Cthe_1161	hypothetical protein;hypothetical protein;hypothetical protein
TU510	1377959	1378375	+	FALSE	Cthe_1160	S23 ribosomal protein
TU511	1378453	1378662	+	FALSE	Cthe_3343	hypothetical protein
TU512	1384096	1395989	-	FALSE	Cthe_1162;Cthe_1163;Cthe_1164;Cthe_1165;Cthe_1166;Cthe_1167;Cthe_1168;Cthe_3344;Cthe_1169	glucosamine--fructose-6-phosphate aminotransferase;phosphoglucosamine mutase;FAD dependent oxidoreductase;YbbR-like protein;hypothetical protein;radical SAM family protein;hypothetical protein;hypothetical protein;beta-lactamase class A-like protein
TU513	1396193	1397068	-	FALSE	Cthe_1170	dihydrodipicolinate reductase
TU514	1397667	1398914	-	FALSE	Cthe_1171	Serine-type D-Ala-D-Ala carboxypeptidase
TU515	1399147	1399290	+	FALSE	Cthe_3345	hypothetical protein
TU516	1399482	1400630	+	FALSE	Cthe_1172	hypothetical protein
TU517	1400647	1401294	-	FALSE	Cthe_1173	type IV pilus assembly PilZ
TU518	1401682	1403338	+	FALSE	Cthe_1174;Cthe_1175	hypothetical protein;hypothetical protein
TU519	1403822	1407103	-	FALSE	Cthe_1176;Cthe_1177;Cthe_1178;Cthe_1179	CheC-like protein;nicotinate phosphoribosyltransferase;isochorismatase hydrolase;hypothetical protein
TU520	1407948	1416092	-	FALSE	Cthe_1180;Cthe_1181;Cthe_1182;Cthe_1183;Cthe_1184;Cthe_1185;Cthe_1186	hypothetical protein;transglutaminase-like protein;hypothetical protein;ATPase;hypothetical protein;hypothetical protein;alpha/beta hydrolase fold-3
TU521	1416370	1419582	+	FALSE	Cthe_1187;Cthe_1188;Cthe_1189;Cthe_1190	hypothetical protein;hypothetical protein;ABC transporter-like protein;hypothetical protein
TU522	1419635	1420279	-	FALSE	Cthe_1191	HAD family hydrolase
TU523	1420553	1421584	-	FALSE	Cthe_1192	hypothetical protein
TU524	1421775	1422998	+	FALSE	Cthe_1193	transposase, mutator type
TU525	1423353	1428556	-	FALSE	Cthe_1194;Cthe_1195;Cthe_1196;Cthe_1197	Cthe_1194;hypothetical protein;hypothetical protein;Cthe_1197
TU526	1428971	1433937	-	FALSE	Cthe_R0023;Cthe_1199;Cthe_1200;Cthe_1201;Cthe_1202	Cthe_R0023;amidohydrolase;adenosylhomocysteinase;purine nucleoside phosphorylase I;major facilitator transporter
TU527	1434095	1438690	-	FALSE	Cthe_1203;Cthe_1204;Cthe_1205	hypothetical protein;hypothetical protein;putative serine protein kinase, PrkA
TU528	1439291	1440361	-	FALSE	Cthe_1206	integrase catalytic subunit
TU529	1440596	1442119	+	FALSE	Cthe_1207	hypothetical protein
TU530	1442267	1442772	-	FALSE	Cthe_3346;Cthe_1208	hypothetical protein;GCN5-like N-acetyltransferase
TU531	1443000	1444799	+	FALSE	Cthe_1209	hypothetical protein
TU532	1444877	1445455	+	FALSE	Cthe_1210	hypothetical protein
TU533	1445603	1446967	-	FALSE	Cthe_1211	tryptophan synthase subunit beta
TU534	1447235	1448173	-	FALSE	Cthe_1212	hypothetical protein
TU535	1448528	1448800	+	FALSE	Cthe_1213	hypothetical protein
TU536	1448845	1449626	-	FALSE	Cthe_1214;Cthe_1215	hypothetical protein;permease
TU537	1449927	1454458	+	FALSE	Cthe_1216;Cthe_1217;Cthe_1218;Cthe_1219	ATP-dependent Clp protease adaptor protein ClpS;ATP-dependent Clp protease ATP-binding subunit ClpA;leucyl/phenylalanyl-tRNA--protein transferase;hypothetical protein
TU538	1454479	1465240	-	FALSE	Cthe_1220;Cthe_1221;Cthe_1222	hypothetical protein;glycosyltransferase;RNA methyltransferase
TU539	1465387	1468095	-	FALSE	Cthe_1223;Cthe_1224;Cthe_1225;Cthe_1226;Cthe_1227	50S ribosomal protein L20;50S ribosomal protein L35P;translation initiation factor 3;dihydrofolate reductase;thymidylate synthase
TU540	1468610	1470517	-	FALSE	Cthe_1228	threonyl-tRNA synthetase
TU541	1471331	1471948	-	FALSE	Cthe_1229	spore germination protein-like protein
TU542	1472107	1472997	-	FALSE	Cthe_1230	helix-hairpin-helix repeat-containing competence protein ComEA
TU543	1473277	1474575	+	FALSE	Cthe_1231	Serine-type D-Ala-D-Ala carboxypeptidase
TU544	1474841	1476571	+	FALSE	Cthe_1232	AMP-dependent synthetase and ligase
TU545	1476986	1478295	+	TRUE	Cthe_1233;Cthe_1234	hypothetical protein;methyl-accepting chemotaxis sensory transducer
TU546	1478377	1499723	-	FALSE	Cthe_1235;Cthe_1236	cellulose 1,4-beta-cellobiosidase;fibronectin, type III
TU547	1500066	1506971	-	FALSE	Cthe_1237;Cthe_1238;Cthe_1239;Cthe_1240;Cthe_1241;Cthe_1242;Cthe_1243	leucyl-tRNA synthetase;iojap-like protein;hypothetical protein;metal dependent phosphohydrolase;nicotinate-nucleotide adenylyltransferase;integrase catalytic subunit;GCN5-like N-acetyltransferase
TU548	1507662	1508834	+	FALSE	Cthe_1244	glycosyl transferase family protein
TU549	1508881	1517084	-	FALSE	Cthe_1245;Cthe_1246;Cthe_1247;Cthe_1248;Cthe_1249;Cthe_1250;Cthe_1251	phosphoribosylamine--glycine ligase;bifunctional phosphoribosylaminoimidazolecarboxamide formyltransferase/IMP cyclohydrolase;phosphoribosylglycinamide formyltransferase;phosphoribosylaminoimidazole synthetase;amidophosphoribosyltransferase;phosphoribosylaminoimidazole carboxylase, catalytic subunit;xanthine/uracil/vitamin C permease
TU550	1517379	1521298	-	FALSE	Cthe_1252;Cthe_1253	auxin efflux carrier;phosphoenolpyruvate synthase
TU551	1521535	1521903	+	FALSE	Cthe_1254	hypothetical protein
TU552	1522149	1522604	+	TRUE	Cthe_1255	hypothetical protein
TU553	1522938	1529323	-	FALSE	Cthe_1256;Cthe_1257;Cthe_1258	glycoside hydrolase family protein;carbohydrate-binding, CenC-like protein;copper amine oxidase-like protein
TU554	1529729	1532353	-	FALSE	Cthe_1259;Cthe_1260;Cthe_1261;Cthe_1262;Cthe_1263	CDP-alcohol phosphatidyltransferase;4-hydroxybenzoyl-CoA thioesterase;6-phosphofructokinase;hypothetical protein;transcription attenuation protein MtrB
TU555	1532421	1535966	-	FALSE	Cthe_1264	DNA polymerase III DnaE
TU556	1536290	1538026	-	FALSE	Cthe_1265	alpha-phosphoglucomutase
TU557	1538134	1541617	-	FALSE	Cthe_1266;Cthe_1267	methyl-accepting chemotaxis sensory transducer;two component LuxR family transcriptional regulator
TU558	1541610	1542788	-	FALSE	Cthe_1268	histidine kinase
TU559	1543014	1547863	+	FALSE	Cthe_1269;Cthe_1270;Cthe_1271	hypothetical protein;proteinase inhibitor I4, serpin;carbohydrate-binding family 6 protein
TU560	1547995	1548732	+	FALSE	Cthe_1272	putative RNA polymerase sigma factor SigI
TU561	1548830	1550275	+	FALSE	Cthe_1273	alpha-L-arabinofuranosidase B
TU562	1550424	1551731	+	FALSE	Cthe_1274	nucleoside recognition
TU563	1551754	1553371	-	FALSE	Cthe_1275;Cthe_1276;Cthe_1277	H+-ATPase subunit H;phosphopantetheine adenylyltransferase;putative methyltransferase
TU564	1553386	1555470	-	FALSE	Cthe_1278	ATP-dependent DNA helicase RecG
TU565	1555688	1555876	+	FALSE	Cthe_1279	50S ribosomal protein L28
TU566	1556141	1556407	-	FALSE	Cthe_1280	hypothetical protein
TU567	1556535	1557230	+	FALSE	Cthe_1281	hypothetical protein
TU568	1557289	1561260	-	FALSE	Cthe_1282;Cthe_1283;Cthe_1284	GAF sensor-containing diguanylate cyclase;DNA-(apurinic or apyrimidinic site) lyase / endonuclease III;ADP-glucose type glycogen/starch synthase
TU569	1561401	1562798	-	FALSE	Cthe_1285	metal dependent phosphohydrolase
TU570	1562982	1564511	-	FALSE	Cthe_1286	peptidase S1 and S6, chymotrypsin/Hap
TU571	1564633	1567093	-	FALSE	Cthe_1287;Cthe_1288;Cthe_1289	periplasmic sensor signal transduction histidine kinase;two component transcriptional regulator;hypothetical protein
TU572	1567387	1570079	+	FALSE	Cthe_1290;Cthe_1292	hypothetical protein;phosphoglycerate mutase
TU573	1567778	1568644	-	FALSE	Cthe_1291	amidohydrolase 2
TU574	1570144	1571151	-	FALSE	Cthe_1293	metal dependent phosphohydrolase
TU575	1571358	1575659	-	FALSE	Cthe_1294;Cthe_3347;Cthe_1295;Cthe_1296;Cthe_1297	recombinase;hypothetical protein;5-formyltetrahydrofolate cyclo-ligase;hypothetical protein;nicotinate-nucleotide--dimethylbenzimidazole phosphoribosyltransferase
TU576	1575848	1576584	-	FALSE	Cthe_1298;Cthe_1299	50S ribosomal protein L25P;hypothetical protein
TU577	1576898	1577902	+	FALSE	Cthe_1300	hypothetical protein
TU578	1578033	1579280	+	FALSE	Cthe_1301	hypothetical protein
TU579	1579458	1584508	-	FALSE	Cthe_1302;Cthe_1303;Cthe_1304	hypothetical protein;group 1 glycosyl transferase;PhoH-like protein
TU580	1584936	1588198	-	FALSE	Cthe_1305;Cthe_R0024;Cthe_1307	cupin 2 barrel domain-containing protein;Cthe_R0024;cellulosome anchoring protein cohesin subunit
TU581	1585509	1585910	+	FALSE	Cthe_1306	hypothetical protein
TU582	1588829	1591480	-	FALSE	Cthe_1308	pyruvate phosphate dikinase
TU583	1591992	1593900	+	FALSE	Cthe_1309;Cthe_1310;Cthe_3348	radical SAM family protein;accessory gene regulator B;hypothetical protein
TU584	1593997	1600527	-	FALSE	Cthe_1311;Cthe_1312;Cthe_1313;Cthe_1314;Cthe_1315;Cthe_1316;Cthe_1317	signal transduction histidine kinase regulating citrate/malate metabolism;glycyl-tRNA synthetase;phosphopantothenoylcysteine decarboxylase / phosphopantothenate-cysteine ligase;DNA-directed RNA polymerase subunit omega;guanylate kinase;hypothetical protein;hypothetical protein
TU585	1600597	1600800	-	FALSE	Cthe_3349	hypothetical protein
TU586	1600878	1608068	-	FALSE	Cthe_1318;Cthe_1319;Cthe_1320;Cthe_1321;Cthe_1322;Cthe_1323;Cthe_1324	response regulator receiver protein;hypothetical protein;ribosomal protein L11 methyltransferase;chaperone protein DnaJ;molecular chaperone DnaK;GrpE protein;heat-inducible transcription repressor HrcA
TU587	1608211	1611229	-	FALSE	Cthe_1325;Cthe_1326	coproporphyrinogen III oxidase, anaerobic;GTP-binding protein LepA
TU588	1611405	1611686	-	FALSE	Cthe_1327	hypothetical protein
TU589	1611804	1613081	-	FALSE	Cthe_1328	stage II sporulation P
TU590	1613494	1613703	+	FALSE	Cthe_3350	hypothetical protein
TU591	1613874	1618175	-	FALSE	Cthe_1329	putative CoA-substrate-specific enzyme activase
TU592	1618491	1622418	-	FALSE	Cthe_1330;Cthe_1331;Cthe_1332	thylakoidal processing peptidase;aspartyl-tRNA synthetase;histidyl-tRNA synthetase
TU593	1622886	1624016	-	FALSE	Cthe_1333	hypothetical protein
TU594	1624461	1626023	+	FALSE	Cthe_1334	FHA domain-containing protein
TU595	1626060	1632040	-	FALSE	Cthe_1335;Cthe_1336;Cthe_3351;Cthe_1337;Cthe_1338;Cthe_1339;Cthe_1340	peptidase A24A, prepilin type IV;hypothetical protein;hypothetical protein;type II secretion system protein;Flp pilus assembly protein TadB-like protein;type II secretion system protein E;hypothetical protein
TU596	1632612	1638091	-	FALSE	Cthe_1341;Cthe_1342;Cthe_1343;Cthe_1344;Cthe_1345	coproporphyrinogen III oxidase;beta-lactamase-like protein;D-tyrosyl-tRNA(Tyr) deacylase;(p)ppGpp synthetase I SpoT/RelA;adenine phosphoribosyltransferase
TU597	1638158	1640641	-	FALSE	Cthe_1346	single-stranded-DNA-specific exonuclease RecJ
TU598	1640807	1641443	-	FALSE	Cthe_1347;Cthe_1348	GatB/YqeY;30S ribosomal protein S21
TU599	1641943	1643346	+	FALSE	Cthe_1349	undecaprenyl-phosphate galactose phosphotransferase
TU600	1643359	1657321	-	FALSE	Cthe_1350;Cthe_1351;Cthe_1352;Cthe_1353;Cthe_1354;Cthe_1355;Cthe_1356;Cthe_1357;Cthe_1358;Cthe_1359;Cthe_1360;Cthe_1361;Cthe_1362;Cthe_1363	single-strand binding protein;acetobutylicum phosphotransbutyrylase;UDP-glucose 6-dehydrogenase;polysaccharide biosynthesis protein;O-antigen polymerase;glycosyl transferase family protein;glycosyltransferase;group 1 glycosyl transferase;glycosyltransferase;glycosyltransferase 28-like protein;polysaccharide biosynthesis protein CpsF;NAD-dependent epimerase/dehydratase;NusG antitermination factor;…
TU601	1657460	1660860	-	FALSE	Cthe_1364;Cthe_1365;Cthe_1366;Cthe_1367	hypothetical protein;hypothetical protein;dTDP-4-dehydrorhamnose 3,5-epimerase;PHP-like protein
TU602	1661035	1670330	-	FALSE	Cthe_1368;Cthe_1369;Cthe_1370;Cthe_1371	S-layer domain-containing protein;histidine triad (HIT) protein;hypothetical protein;YD repeat-containing protein
TU603	1670728	1677903	-	FALSE	Cthe_1372;Cthe_1373;Cthe_1374	hypothetical protein;YD repeat-containing protein;copper amine oxidase-like protein
TU604	1678188	1681369	-	FALSE	Cthe_1375;Cthe_1376;Cthe_1377	aspartate kinase;homoserine dehydrogenase;hypothetical protein
TU605	1681546	1683066	-	FALSE	Cthe_1378	response regulator receiver modulated metal dependent phosphohydrolase
TU606	1683369	1684457	+	FALSE	Cthe_1379	oxidoreductase-like protein
TU607	1684529	1686646	-	FALSE	Cthe_1380;Cthe_1381	response regulator receiver protein;threonine synthase
TU608	1686930	1695007	-	FALSE	Cthe_1382;Cthe_1383;Cthe_1384;Cthe_1385;Cthe_1386;Cthe_1387;Cthe_1388	patatin;hypothetical protein;FolC bifunctional protein;preprotein translocase subunit SecA;hypothetical protein;hypothetical protein;TrpR like protein, YerC/YecD
TU609	1695905	1698190	+	FALSE	Cthe_1389;Cthe_1390	metal dependent phosphohydrolase;alpha/beta hydrolase fold protein
TU610	1698328	1699863	-	FALSE	Cthe_1391	2-isopropylmalate synthase
TU611	1700858	1707303	-	FALSE	Cthe_1392;Cthe_1393;Cthe_1394;Cthe_1395;Cthe_1396;Cthe_1397	integrase catalytic subunit;multi-sensor signal transduction histidine kinase;two component transcriptional regulator;Cthe_1395;phospholipase D/transphosphatidylase;glycosyl transferase family protein
TU612	1707538	1710933	-	FALSE	Cthe_1398;Cthe_1399	dockerin type I cellulosome protein;C_GCAxxG_C_C family protein
TU613	1710973	1712220	-	FALSE	Cthe_1400	glycosyl hydrolase
TU614	1719335	1719667	+	FALSE	Cthe_1401	hypothetical protein
TU615	1719700	1720179	-	FALSE	Cthe_1402	DtxR family iron dependent repressor
TU616	1720339	1722811	+	FALSE	Cthe_1403;Cthe_1404	hypothetical protein;HSR1-like GTP-binding protein
TU617	1722843	1726413	-	FALSE	Cthe_1405;Cthe_1406;Cthe_1407	spore coat assembly protein-like protein;hypothetical protein;hypothetical protein
TU618	1726589	1728761	+	FALSE	Cthe_1408;Cthe_1409	two component transcriptional regulator;periplasmic sensor signal transduction histidine kinase
TU619	1728803	1731826	-	FALSE	Cthe_1410;Cthe_1411;Cthe_1412	cation diffusion facilitator family transporter;tryptophan synthase, alpha chain;tryptophan synthase subunit beta
TU620	1732208	1739773	-	FALSE	Cthe_1413;Cthe_1414;Cthe_1415;Cthe_1416;Cthe_1417;Cthe_1418;Cthe_1419;Cthe_1420	hypothetical protein;hypothetical protein;ABC transporter-like protein;hypothetical protein;hypothetical protein;hypothetical protein;hypothetical protein;hypothetical protein
TU621	1740053	1741784	+	FALSE	Cthe_1421;Cthe_1422	signal peptide peptidase SppA, 36K type;RDD domain-containing protein
TU622	1741874	1742980	-	FALSE	Cthe_1423	hypothetical protein
TU623	1743324	1746708	+	FALSE	Cthe_1424;Cthe_1425	hypothetical protein;membrane-bound proton-translocating pyrophosphatase
TU624	1747073	1748114	+	FALSE	Cthe_1426;Cthe_1427	AzlC-like protein;branched-chain amino acid transport
TU625	1748095	1750353	-	FALSE	Cthe_1428;Cthe_1429	glycoside hydrolase family protein;hypothetical protein
TU626	1750397	1751410	-	FALSE	Cthe_1430	hypothetical protein
TU627	1751588	1753543	+	FALSE	Cthe_1431	hypothetical protein
TU628	1753919	1755358	-	FALSE	Cthe_1432;Cthe_1433	transposase IS200-like protein;short-chain dehydrogenase/reductase SDR
TU629	1755513	1757372	-	FALSE	Cthe_1434;Cthe_1435;Cthe_1436	hypothetical protein;phosphoglycerate mutase;Cthe_1436
TU630	1757636	1759043	-	FALSE	Cthe_1437;Cthe_1438	hypothetical protein;ECF subfamily RNA polymerase sigma-24 factor
TU631	1759251	1762483	-	FALSE	Cthe_1439;Cthe_3438;Cthe_1443	hypothetical protein;Cthe_3438;hypothetical protein
TU632	1762866	1763797	-	FALSE	Cthe_1444;Cthe_1445	GCN5-like N-acetyltransferase;hypothetical protein
TU633	1764431	1766968	+	FALSE	Cthe_1446	peptidase S1 and S6, chymotrypsin/Hap
TU634	1767313	1767849	-	FALSE	Cthe_1447	hypothetical protein
TU635	1768194	1770061	-	FALSE	Cthe_1448;Cthe_1449	MATE efflux family protein;MarR family transcriptional regulator
TU636	1770364	1771149	-	FALSE	Cthe_1450	hypothetical protein
TU637	1771353	1771826	-	FALSE	Cthe_1451	GCN5-like N-acetyltransferase
TU638	1772311	1773966	+	FALSE	Cthe_1452	KWG repeat-containing protein
TU639	1774223	1777324	-	FALSE	Cthe_1453;Cthe_1454;Cthe_1455;Cthe_1456;Cthe_1457	Cthe_1453;hypothetical protein;hypothetical protein;ABC transporter-like protein;polar amino acid ABC transporter inner membrane subunit
TU640	1777408	1778217	-	FALSE	Cthe_1458	extracellular solute-binding protein
TU641	1778417	1779940	-	FALSE	Cthe_1459;Cthe_1460	hypothetical protein;hypothetical protein
TU642	1780355	1781920	+	FALSE	Cthe_1461	FAD dependent oxidoreductase
TU643	1782208	1783948	-	FALSE	Cthe_1462;Cthe_1463;Cthe_1464;Cthe_1465	XRE family transcriptional regulator;hypothetical protein;endoribonuclease L-PSP;redoxin
TU644	1784209	1784754	-	FALSE	Cthe_1466	hypothetical protein
TU645	1784873	1785100	-	FALSE	Cthe_1467	hypothetical protein
TU646	1785797	1786909	+	FALSE	Cthe_1469	integrase catalytic subunit
TU647	1787110	1792381	+	FALSE	Cthe_1470;Cthe_1471;Cthe_1472	ECF subfamily RNA polymerase sigma-24 factor;glycoside hydrolase family protein;carbohydrate-binding family 11 protein
TU648	1792597	1793160	-	FALSE	Cthe_1473	NADPH-dependent FMN reductase
TU649	1793584	1796318	-	FALSE	Cthe_1474;Cthe_3358;Cthe_1475;Cthe_1477	hypothetical protein;hypothetical protein;hypothetical protein;dCTP deaminase
TU650	1796766	1797326	+	FALSE	Cthe_1478	TetR family transcriptional regulator
TU651	1797508	1798116	+	FALSE	Cthe_1479	hypothetical protein
TU652	1798113	1802520	+	FALSE	Cthe_1480;Cthe_1481	hypothetical protein;hypothetical protein
TU653	1802623	1807744	-	FALSE	Cthe_1482;Cthe_1483;Cthe_1484;Cthe_1485;Cthe_1486;Cthe_1487	Cof-like hydrolase;hypothetical protein;transcriptional regulator;beta-lactamase-like protein;NUDIX hydrolase;hypothetical protein
TU654	1808130	1811800	-	FALSE	Cthe_1488;Cthe_1489;Cthe_1490;Cthe_1491	methyl-accepting chemotaxis sensory transducer;hypothetical protein;Cthe_1490;PadR family transcriptional regulator
TU655	1812018	1815234	-	FALSE	Cthe_1492;Cthe_1493;Cthe_1494;Cthe_1495	NAD(P)H dehydrogenase (quinone);PadR family transcriptional regulator;hypothetical protein;pyridoxamine 5'-phosphate oxidase-like FMN-binding protein
TU656	1815540	1816610	+	TRUE	Cthe_1496	integrase catalytic subunit
TU657	1816827	1817465	-	FALSE	Cthe_1497	hypothetical protein
TU658	1817744	1819552	-	FALSE	Cthe_1498	methyl-accepting chemotaxis sensory transducer
TU659	1820553	1822307	+	FALSE	Cthe_1499	ammonium transporter
TU660	1822430	1826633	-	FALSE	Cthe_1500;Cthe_1501;Cthe_1502	ABC transporter-like protein;ABC transporter transmembrane protein;MarR family transcriptional regulator
TU661	1826909	1828092	+	FALSE	Cthe_1503;Cthe_1504	hypothetical protein;Linocin_M18 bacteriocin protein
TU662	1828243	1828914	-	FALSE	Cthe_1505	S-layer-like domain-containing protein
TU663	1829489	1832206	-	FALSE	Cthe_1506;Cthe_3359;Cthe_1507;Cthe_1508	metal dependent phosphohydrolase;hypothetical protein;hypothetical protein;hypothetical protein
TU664	1833063	1834298	-	FALSE	Cthe_1509	hypothetical protein
TU665	1834571	1838269	-	FALSE	Cthe_1510;Cthe_1511;Cthe_1512;Cthe_1513	short-chain dehydrogenase/reductase SDR;DNA methylase N-4/N-6;Type II site-specific deoxyribonuclease;DNA adenine methylase
TU666	1838700	1839578	+	FALSE	Cthe_1514	hypothetical protein
TU667	1839648	1841260	-	FALSE	Cthe_1515;Cthe_1516	GCN5-like N-acetyltransferase;ribosome small subunit-dependent GTPase A
TU668	1841598	1842830	-	FALSE	Cthe_3360;Cthe_1517	hypothetical protein;type I phosphodiesterase/nucleotide pyrophosphatase
TU669	1843189	1843440	+	FALSE	Cthe_3439	Cthe_3439
TU670	1843585	1844814	+	FALSE	Cthe_1519	SAM-dependent methyltransferase
TU671	1844828	1846765	-	FALSE	Cthe_1520;Cthe_1521;Cthe_1522	hypothetical protein;hypothetical protein;NADPH-dependent FMN reductase
TU672	1846955	1848835	+	FALSE	Cthe_1523	group 1 glycosyl transferase
TU673	1848867	1849907	-	FALSE	Cthe_1524	hypothetical protein
TU674	1850184	1856503	-	FALSE	Cthe_1525;Cthe_1526;Cthe_1527;Cthe_1528;Cthe_1529	hypothetical protein;ABC transporter-like protein;periplasmic sensor signal transduction histidine kinase;two component transcriptional regulator;Cthe_1529
TU675	1856924	1857771	-	TRUE	Cthe_1531;Cthe_3440	hypothetical protein;Cthe_3440
TU676	1857845	1859068	+	FALSE	Cthe_1533	transposase, mutator type
TU677	1859543	1861180	-	FALSE	Cthe_1534	hypothetical protein
TU678	1861656	1862420	-	FALSE	Cthe_1535	hypothetical protein
TU679	1862417	1867033	-	FALSE	Cthe_1536;Cthe_1537;Cthe_1538;Cthe_1539	ABC transporter-like protein;hypothetical protein;XRE family transcriptional regulator;L-glutamine synthetase
TU680	1867544	1872514	-	FALSE	Cthe_1540;Cthe_1541;Cthe_1542;Cthe_1543	aspartyl/glutamyl-tRNA(Asn/Gln) amidotransferase subunit B;aspartyl/glutamyl-tRNA(Asn/Gln) amidotransferase subunit A;aspartyl/glutamyl-tRNA(Asn/Gln) amidotransferase subunit C;aspartyl-tRNA synthetase
TU681	1872915	1875737	-	FALSE	Cthe_3441;Cthe_3442;Cthe_3443;Cthe_1546	Cthe_3441;Cthe_3442;Cthe_3443;4Fe-4S ferredoxin, iron-sulfur binding
TU682	1876122	1876556	+	FALSE	Cthe_1547	hypothetical protein
TU683	1876629	1878255	-	FALSE	Cthe_1548;Cthe_1549	enoyl-CoA hydratase/isomerase;type 12 methyltransferase
TU684	1878759	1881460	+	TRUE	Cthe_1550;Cthe_1551	transposase IS116/IS110/IS902;Cthe_1551
TU685	1881522	1882736	-	FALSE	Cthe_1552;Cthe_1553	hypothetical protein;hypothetical protein
TU686	1883267	1887489	-	FALSE	Cthe_1554;Cthe_1555;Cthe_1556;Cthe_1557;Cthe_1558	methylated-DNA--protein-cysteine methyltransferase;NLPA lipoprotein;binding-protein-dependent transport systems inner membrane component;ABC transporter-like protein;BadM/Rrf2 family transcriptional regulator
TU687	1887838	1892208	+	FALSE	Cthe_1559;Cthe_1560;Cthe_1561;Cthe_1562;Cthe_1563	cystathionine gamma-lyase;cystathionine beta-synthase;hypothetical protein;hypothetical protein;ABC transporter-like protein
TU688	1892313	1902346	+	FALSE	Cthe_1564;Cthe_1565;Cthe_1566;Cthe_1567;Cthe_1568;Cthe_1569;Cthe_1570;Cthe_1571;Cthe_1572;Cthe_1573	GCN5-like N-acetyltransferase;nitrogenase;nitrogenase;dinitrogenase iron-molybdenum cofactor biosynthesis;radical SAM family protein;O-acetylhomoserine aminocarboxypropyltransferase;extracellular solute-binding protein;binding-protein-dependent transport systems inner membrane component;ABC transporter-like protein;nitrogenase iron protein subunit NifH
TU689	1902698	1903441	-	FALSE	Cthe_1574	hypothetical protein
TU690	1904117	1904827	+	FALSE	Cthe_1575	purine nucleoside phosphorylase
TU691	1904910	1905977	+	FALSE	Cthe_1576	basic membrane lipoprotein
TU692	1906032	1907576	+	FALSE	Cthe_1577	hypothetical protein
TU693	1907579	1908421	+	FALSE	Cthe_1578	radical SAM family protein
TU694	1908483	1913297	+	FALSE	Cthe_1579;Cthe_1580;Cthe_1581;Cthe_1582;Cthe_1583	ABC transporter-like protein;inner-membrane translocator;inner-membrane translocator;cytidine deaminase;deoxyribose-phosphate aldolase
TU695	1913523	1914302	-	FALSE	Cthe_1584	two component AraC family transcriptional regulator
TU696	1914295	1916019	-	FALSE	Cthe_1585	signal transduction histidine kinase LytS
TU697	1916130	1917785	-	FALSE	Cthe_1586	binding-protein-dependent transport systems inner membrane component
TU698	1917782	1918885	-	FALSE	Cthe_1587	ABC transporter-like protein
TU699	1919023	1920129	-	FALSE	Cthe_1588	extracellular solute-binding protein
TU700	1920437	1923064	+	FALSE	Cthe_1589;Cthe_1590	transcriptional regulator;peptidase M56, BlaR1
TU701	1923480	1924100	-	FALSE	Cthe_3362;Cthe_1591	Cthe_3362;hypothetical protein
TU702	1924546	1925721	+	FALSE	Cthe_1592	glycerate kinase
TU703	1925740	1926309	-	FALSE	Cthe_1593	NUDIX hydrolase
TU704	1926421	1927945	-	FALSE	Cthe_1594;Cthe_3363;Cthe_1595	hypothetical protein;acetylglutamate kinase;hypothetical protein
TU705	1928159	1929746	+	FALSE	Cthe_1596;Cthe_1597;Cthe_1598	MarR family transcriptional regulator;flavodoxin;nitroreductase
TU706	1930261	1936760	-	FALSE	Cthe_1599;Cthe_1600;Cthe_1601;Cthe_1602;Cthe_1603;Cthe_1604;Cthe_1605	PAS/PAC sensor signal transduction histidine kinase;two component transcriptional regulator;phosphate uptake regulator PhoU;phosphate transporter ATP-binding protein;phosphate ABC transporter inner membrane subunit PstA;phosphate ABC transporter inner membrane subunit PstC;phosphate ABC transporter binding protein-like protein
TU707	1936934	1940499	-	FALSE	Cthe_1606;Cthe_1608;Cthe_1609	Cthe_1606;recombinase;recombinase
TU708	1940561	1942257	-	TRUE	Cthe_1610;Cthe_1611;Cthe_1612	hypothetical protein;peptidoglycan-binding LysM;toxin secretion/phage lysis holin
TU709	1942344	1953227	-	FALSE	Cthe_1613;Cthe_1614;Cthe_1615;Cthe_1616;Cthe_1617;Cthe_1618;Cthe_1621;Cthe_1622;Cthe_1623	glycosyl hydrolase-like protein;hypothetical protein;hypothetical protein;phage minor structural protein;phage putative tail component;hypothetical protein;hypothetical protein;hypothetical protein;phi13 family phage major tail protein
TU710	1951335	1952008	+	FALSE	Cthe_1619;Cthe_1620	AbrB family transcriptional regulator;hypothetical protein
TU711	1953233	1953577	-	FALSE	Cthe_1624	hypothetical protein
TU712	1953574	1953984	-	FALSE	Cthe_1625	HK97 family phage protein
TU713	1954022	1957932	-	TRUE	Cthe_1626;Cthe_1627;Cthe_1628;Cthe_1629;Cthe_1630	phage head-tail adaptor;phage protein;HK97 family phage major capsid protein;peptidase S14, ClpP;HK97 family phage portal protein
TU714	1958009	1959793	-	FALSE	Cthe_1631	hypothetical protein
TU715	1959867	1961434	-	TRUE	Cthe_1632	Cthe_1632
TU716	1961573	1961767	-	FALSE	Cthe_1633	hypothetical protein
TU717	1961771	1965659	-	TRUE	Cthe_1634;Cthe_1635;Cthe_1636;Cthe_1637;Cthe_1638	hypothetical protein;hypothetical protein;hypothetical protein;virulence-like protein;ParB-like nuclease
TU718	1965665	1968515	-	FALSE	Cthe_1639;Cthe_1640;Cthe_1641;Cthe_1642	DNA methylase N-4/N-6;hypothetical protein;HNH endonuclease;hypothetical protein
TU719	1968659	1970131	-	FALSE	Cthe_1643;Cthe_1644	phage-associated protein-like protein;hypothetical protein
TU720	1970346	1971195	-	FALSE	Cthe_1645;Cthe_1646	phage-associated protein;hypothetical protein
TU721	1971496	1979909	-	TRUE	Cthe_1647;Cthe_1648;Cthe_1649;Cthe_1650;Cthe_1651;Cthe_1652;Cthe_1653	hypothetical protein;hypothetical protein;BRO-like protein;DNA-directed DNA polymerase;hypothetical protein;hypothetical protein;SNF2-like protein
TU722	1980282	1982201	-	FALSE	Cthe_1654	hypothetical protein
TU723	1982360	1982566	+	FALSE	Cthe_1655	hypothetical protein
TU724	1983046	1984198	-	FALSE	Cthe_1656	transposase IS3/IS911 family protein
TU725	1984293	1986633	+	FALSE	Cthe_1658;Cthe_1659;Cthe_3364	TrkH family potassium uptake protein;TrkA-N;Cthe_3364
TU726	1987184	1987603	-	FALSE	Cthe_3365	hypothetical protein
TU727	1987731	1988678	-	FALSE	Cthe_1660	transposase, IS4
TU728	1990391	1992521	-	FALSE	Cthe_1663;Cthe_1664;Cthe_1665	endoribonuclease L-PSP;MerR family transcriptional regulator;Hsp33 protein
TU729	1992713	1993660	+	TRUE	Cthe_1666	transposase, IS4
TU730	1993828	2003083	-	FALSE	Cthe_1667;Cthe_1668;Cthe_1672;Cthe_1677	ABC-2 type transporter;ABC transporter-like protein;hypothetical protein;abortive infection protein
TU731	1995624	1998108	+	FALSE	Cthe_1669;Cthe_1670;Cthe_1671	DNA recombinase;recombinase;recombinase
TU732	1999178	2001872	+	FALSE	Cthe_1673;Cthe_1675	transposase IS3/IS911;transposase IS3/IS911
TU733	2003458	2006941	-	FALSE	Cthe_1678;Cthe_1679;Cthe_1680;Cthe_1681	hypothetical protein;type 11 methyltransferase;DNA polymerase, beta-like region;Cthe_1681
TU734	2007001	2008153	+	TRUE	Cthe_1682	transposase IS3/IS911
TU735	2008356	2010760	-	FALSE	Cthe_1684;Cthe_1685	transposase IS3/IS911;ABC transporter-like protein
TU736	2010946	2012098	+	TRUE	Cthe_1686	transposase IS3/IS911 family protein
TU737	2012330	2015160	-	FALSE	Cthe_1688;Cthe_1689;Cthe_1690	radical SAM family protein;hypothetical protein;radical SAM family protein
TU738	2015423	2018322	-	FALSE	Cthe_1691;Cthe_1693;Cthe_3366;Cthe_1694	transposase IS3/IS911 family protein;hypothetical protein;hypothetical protein;hypothetical protein
TU739	2018315	2019790	-	FALSE	Cthe_1695	radical SAM family protein
TU740	2020110	2021601	-	FALSE	Cthe_1696;Cthe_1697;Cthe_1698	hypothetical protein;ArsR family transcriptional regulator;hypothetical protein
TU741	2021731	2023468	-	FALSE	Cthe_1699;Cthe_1700	Cthe_1699;recombinase
TU742	2023413	2024702	-	FALSE	Cthe_1701	recombinase
TU743	2024803	2025988	-	FALSE	Cthe_1702;Cthe_1703	cell wall hydrolase/autolysin;HNH endonuclease
TU744	2025972	2028087	-	FALSE	Cthe_1704;Cthe_1705	toxin secretion/phage lysis holin;hypothetical protein
TU745	2028099	2029256	-	FALSE	Cthe_1706	hypothetical protein
TU746	2029269	2031173	-	FALSE	Cthe_1707	phage minor structural protein
TU747	2031173	2031877	-	FALSE	Cthe_1708	phage putative tail component
TU748	2031877	2039204	-	FALSE	Cthe_1709;Cthe_1710;Cthe_1711;Cthe_1712;Cthe_1713;Cthe_1714;Cthe_1715;Cthe_1716;Cthe_1717	phage-like protein;hypothetical protein;hypothetical protein;Cthe_1712;phi13 family phage major tail protein;hypothetical protein;HK97 family phage protein;phage head-tail adaptor;hypothetical protein
TU749	2039246	2039686	-	FALSE	Cthe_1718	hypothetical protein
TU750	2039699	2041759	-	FALSE	Cthe_1719;Cthe_1720	HK97 family phage major capsid protein;peptidase S14, ClpP
TU751	2041764	2043023	-	FALSE	Cthe_1721	HK97 family phage portal protein
TU752	2043035	2045584	-	FALSE	Cthe_1722	phage terminase
TU753	2045577	2046059	-	FALSE	Cthe_1723	P27 family phage terminase small subunit
TU754	2046326	2047503	-	FALSE	Cthe_1724;Cthe_1725	hypothetical protein;hypothetical protein
TU755	2047574	2048053	-	FALSE	Cthe_1726	hypothetical protein
TU756	2048198	2051909	-	FALSE	Cthe_1727;Cthe_1728;Cthe_1729	hypothetical protein;DNA-cytosine methyltransferase;DNA methylase N-4/N-6
TU757	2051914	2052339	-	FALSE	Cthe_1730	hypothetical protein
TU758	2052752	2056407	-	FALSE	Cthe_1731;Cthe_3367;Cthe_1732;Cthe_1733;Cthe_1734	HNH endonuclease;hypothetical protein;hypothetical protein;hypothetical protein;P4 family phage/plasmid primase
TU759	2056608	2060658	-	FALSE	Cthe_1735;Cthe_1736;Cthe_1737;Cthe_1738	phage DNA polymerase;hypothetical protein;phage NTP-binding protein;hypothetical protein
TU760	2060655	2061782	-	FALSE	Cthe_1739	SNF2-like protein
TU761	2061942	2063317	-	FALSE	Cthe_1740;Cthe_1741;Cthe_1742	BRO-like protein;hypothetical protein;helix-turn-helix, type 11 containing protein
TU762	2063536	2070510	-	FALSE	Cthe_3368;Cthe_1743;Cthe_1744;Cthe_1745;Cthe_1746;Cthe_1747;Cthe_1748;Cthe_1749;Cthe_1750	hypothetical protein;hypothetical protein;hypothetical protein;XRE family transcriptional regulator;hypothetical protein;T/G mismatch-specific endonuclease;hypothetical protein;DNA-cytosine methyltransferase;hypothetical protein
TU763	2067186	2067593	+	FALSE	Cthe_3369	hypothetical protein
TU764	2070864	2075352	-	FALSE	Cthe_1751;Cthe_1752;Cthe_1753;Cthe_1754	RNA methyltransferase;ABC transporter-like protein;transport system permease;periplasmic binding protein
TU765	2075853	2077019	-	FALSE	Cthe_1756	putative virion core protein (lumpy skin disease virus)-like protein
TU766	2077401	2078804	+	FALSE	Cthe_1757;Cthe_1758	peptidase M23B;hypothetical protein
TU767	2078937	2079608	-	FALSE	Cthe_1759	hypothetical protein
TU768	2079823	2082297	+	FALSE	Cthe_1760	1A family penicillin-binding protein
TU769	2082568	2089167	-	FALSE	Cthe_1761;Cthe_1762;Cthe_1763;Cthe_1764;Cthe_1765;Cthe_1766	hypothetical protein;RND family efflux transporter MFP subunit;ABC transporter-like protein;Outer hypothetical protein;hypothetical protein;gamma-glutamyl kinase
TU770	2089411	2092143	-	FALSE	Cthe_1767;Cthe_1768;Cthe_1770	hypothetical protein;NifU-like domain-containing protein;hypothetical protein
TU771	2091391	2091783	+	FALSE	Cthe_1769	hypothetical protein
TU772	2092364	2093056	+	FALSE	Cthe_1771;Cthe_R0025	rubrerythrin;Cthe_R0025
TU773	2093222	2100997	-	FALSE	Cthe_1772;Cthe_1773;Cthe_1774;Cthe_1775;Cthe_1776;Cthe_1777;Cthe_1778	hypothetical protein;peptidase S16, lon-like protein;30S ribosomal protein S18P alanine acetyltransferase;peptidase M22, glycoprotease;hypothetical protein;amidohydrolase;copper amine oxidase-like protein
TU774	2101673	2104432	-	FALSE	Cthe_1779;Cthe_1780;Cthe_1781;Cthe_1782;Cthe_1783	hypothetical protein;hypothetical protein;hypothetical protein;30S ribosomal protein S9;50S ribosomal protein L13
TU775	2104822	2105217	+	FALSE	Cthe_1784	hypothetical protein
TU776	2105320	2109731	-	FALSE	Cthe_1785;Cthe_1786;Cthe_1787	DNA integrity scanning protein DisA;DNA repair protein RadA;glycoside hydrolase 15-like protein
TU777	2110040	2111296	+	FALSE	Cthe_1788	glycosyl transferase family protein
TU778	2111364	2116971	-	FALSE	Cthe_1789;Cthe_1790;Cthe_1791;Cthe_1792;Cthe_1793	ATPase AAA-2;ATP:guanido phosphotransferase;UvrB/UvrC protein;Firmicute transcriptional repressor of class III stress genes;hypothetical protein
TU779	2117170	2119257	-	FALSE	Cthe_1794	elongation factor G
TU780	2119801	2123274	+	FALSE	Cthe_1795;Cthe_1796;Cthe_1797	3-deoxy-D-arabinoheptulosonate-7-phosphate synthase;prephenate dehydrogenase;3-phosphoshikimate 1-carboxyvinyltransferase
TU781	2123408	2124061	-	FALSE	Cthe_1798	redox-sensing transcriptional repressor Rex
TU782	2124309	2126225	+	FALSE	Cthe_1799	ABC transporter-like protein
TU783	2126418	2127929	+	TRUE	Cthe_1800	peptidoglycan-binding LysM
TU784	2127963	2130655	-	FALSE	Cthe_1801;Cthe_1802;Cthe_1803	ABC transporter-like protein;cobalt ABC transporter inner membrane subunit CbiQ;cobalamin (vitamin B12) biosynthesis CbiM protein
TU785	2130944	2132716	-	FALSE	Cthe_1804;Cthe_1805	cell wall hydrolase/autolysin;response regulator receiver modulated diguanylate cyclase
TU786	2132940	2139473	-	FALSE	Cthe_1806	dockerin type I cellulosome protein
TU787	2139943	2140632	+	FALSE	Cthe_3370	Cthe_3370
TU788	2141116	2144918	-	FALSE	Cthe_1807;Cthe_1809	hypothetical protein;ECF subfamily RNA polymerase sigma-24 factor
TU789	2143093	2144313	+	TRUE	Cthe_1808	transposase IS116/IS110/IS902
TU790	2145148	2158316	-	FALSE	Cthe_1810;Cthe_1811;Cthe_1812;Cthe_1813;Cthe_1814;Cthe_1815;Cthe_1816;Cthe_1817;Cthe_1818;Cthe_1819;Cthe_1820;Cthe_1821;Cthe_1822;Cthe_1823	peptidase M56, BlaR1;CopY family transcriptional regulator;urease accessory protein UreD;urease accessory protein UreG;urease accessory protein UreF;urease accessory protein UreE;urease subunit alpha;urease subunit beta;urease subunit gamma;ABC transporter-like protein;ABC transporter-like protein;inner-membrane translocator;inner-membrane translocator;extracellular ligand-binding receptor
TU791	2158791	2169461	-	FALSE	Cthe_1824;Cthe_1825;Cthe_1827;Cthe_1828;Cthe_1829	two component AraC family transcriptional regulator;Hpt sensor hybrid histidine kinase;copper amine oxidase-like protein;hypothetical protein;chromosome segregation ATPase-like protein
TU792	2163000	2164091	+	FALSE	Cthe_1826	response regulator receiver sensor signal transduction histidine kinase
TU793	2169800	2178650	-	FALSE	Cthe_1830;Cthe_1831;Cthe_1832;Cthe_1833;Cthe_1834;Cthe_1835	hypothetical protein;hypothetical protein;hypothetical protein;copper amine oxidase-like protein;hypothetical protein;viral A-type inclusion repeat-containing protein
TU794	2179133	2180101	-	FALSE	Cthe_1836	hypothetical protein
TU795	2180339	2183049	-	FALSE	Cthe_1837;Cthe_1838	hypothetical protein;glycoside hydrolase family protein
TU796	2183456	2184517	+	FALSE	Cthe_1839	biotin synthase
TU797	2184775	2189897	-	FALSE	Cthe_1840;Cthe_1841;Cthe_1842;Cthe_1843;Cthe_1844;Cthe_1845	cysteine synthase;hypothetical protein;O-acetylhomoserine/O-acetylserine sulfhydrylase;BadM/Rrf2 family transcriptional regulator;BadM/Rrf2 family transcriptional regulator;homoserine O-succinyltransferase
TU798	2189981	2192101	-	FALSE	Cthe_1846;Cthe_1847	periplasmic sensor signal transduction histidine kinase;two component transcriptional regulator
TU799	2192225	2196607	-	FALSE	Cthe_1848;Cthe_1849;Cthe_1850	copper-translocating P-type ATPase;heavy metal transport/detoxification protein;hypothetical protein
TU800	2196828	2197421	-	FALSE	Cthe_1851	hypothetical protein
TU801	2197974	2198253	-	FALSE	Cthe_R0026;Cthe_R0027;Cthe_R0028	Cthe_R0026;Cthe_R0027;Cthe_R0028
TU802	2198258	2198413	-	FALSE	Cthe_R0029;Cthe_R0030	Cthe_R0029;Cthe_R0030
TU803	2198560	2199450	-	FALSE	Cthe_1852	Hsp33 protein
TU804	2199671	2199871	-	FALSE	Cthe_1853	cold-shock DNA-binding protein family protein
TU805	2200016	2201038	-	FALSE	Cthe_1854;Cthe_1855	methylated-DNA--protein-cysteine methyltransferase;type 11 methyltransferase
TU806	2201253	2208367	-	FALSE	Cthe_1856;Cthe_1857;Cthe_1858;Cthe_1859;Cthe_1860;Cthe_1861;Cthe_1862	small acid-soluble spore protein beta;carboxyl-terminal protease;peptidase M23B;cell division protein FtsX;cell division ATP-binding protein FtsE;CdaR family transcriptional regulator;ABC transporter-like protein
TU807	2208749	2211613	+	FALSE	Cthe_1863;Cthe_1864;Cthe_1865	N-acetyl-gamma-glutamyl-phosphate reductase;acetylglutamate kinase;type IV pilus assembly PilZ
TU808	2212017	2219187	+	FALSE	Cthe_1866;Cthe_1867;Cthe_1868;Cthe_1869;Cthe_1870	acetylornithine aminotransferase;carbamoyl-phosphate synthase small subunit;carbamoyl-phosphate synthase large subunit;ornithine carbamoyltransferase;GCN5-like N-acetyltransferase
TU809	2220080	2228570	-	FALSE	Cthe_3371;Cthe_1871;Cthe_1872;Cthe_1873;Cthe_1874;Cthe_1875;Cthe_1876	hypothetical protein;Tn7-like transposition protein D;Tn7-like transposition protein C;HMG-I and HMG-Y, DNA-binding;transposase, mutator type;HMG-I and HMG-Y, DNA-binding;Tn7-like transposition protein A
TU810	2228929	2229120	+	FALSE	Cthe_3372	hypothetical protein
TU811	2229188	2231236	-	FALSE	Cthe_1877;Cthe_1878;Cthe_1879	hypothetical protein;hypothetical protein;hypothetical protein
TU812	2231419	2232571	+	TRUE	Cthe_1880	transposase IS3/IS911 family protein
TU813	2232851	2233712	-	FALSE	Cthe_1882;Cthe_3373	hypothetical protein;hypothetical protein
TU814	2233891	2234022	+	FALSE	Cthe_3374	hypothetical protein
TU815	2234192	2236258	-	FALSE	Cthe_1883	SMC protein-like protein
TU816	2236698	2237987	-	FALSE	Cthe_1884	transposase IS116/IS110/IS902
TU817	2238441	2239010	+	TRUE	Cthe_1885	Cthe_1885
TU818	2239245	2240397	-	FALSE	Cthe_1886	transposase IS3/IS911 family protein
TU819	2241344	2242927	-	FALSE	Cthe_1888	hypothetical protein
TU820	2243154	2244374	+	FALSE	Cthe_1889	transposase, mutator type
TU821	2244759	2249611	-	FALSE	Cthe_1890;Cthe_1891;Cthe_1892;Cthe_1893;Cthe_1894;Cthe_1895	dockerin type I cellulosome protein;hypothetical protein;Cthe_1892;hypothetical protein;hypothetical protein;PadR family transcriptional regulator
TU822	2249754	2252471	-	FALSE	Cthe_1896;Cthe_1897;Cthe_3444;Cthe_1899	metallophosphoesterase;hypothetical protein;Cthe_3444;M15B family D-Ala-D-Ala carboxypeptidase VanY
TU823	2252597	2254794	+	FALSE	Cthe_1900;Cthe_1901	Cthe_1900;transposase, mutator type
TU824	2255114	2255992	-	FALSE	Cthe_1902	pyridoxal-5'-phosphate-dependent enzyme subunit beta
TU825	2256038	2256775	-	FALSE	Cthe_1903	polysaccharide deacetylase
TU826	2256831	2263695	-	FALSE	Cthe_1904;Cthe_1905	amino acid adenylation domain-containing protein;glycosyl transferase family protein
TU827	2263726	2266920	-	FALSE	Cthe_1906;Cthe_1907	glycosyl transferase family protein;amino acid adenylation domain-containing protein
TU828	2267347	2272976	-	FALSE	Cthe_1908;Cthe_1909;Cthe_1910	copper amine oxidase-like protein;copper amine oxidase-like protein;hypothetical protein
TU829	2273311	2277183	-	FALSE	Cthe_1911	carbohydrate-binding family 6 protein
TU830	2277470	2279077	-	FALSE	Cthe_1912	copper amine oxidase-like protein
TU831	2279295	2283657	-	FALSE	Cthe_1913;Cthe_1914;Cthe_1915;Cthe_1916	hypothetical protein;TPR repeat-containing protein;periplasmic sensor signal transduction histidine kinase;two component transcriptional regulator
TU832	2285111	2287828	-	FALSE	Cthe_1917	P-type HAD superfamily ATPase
TU833	2287981	2289441	-	FALSE	Cthe_1918	arginine decarboxylase
TU834	2289574	2290272	-	FALSE	Cthe_1919	MgtC/SapB transporter
TU835	2290579	2291277	-	FALSE	Cthe_1920	stage II sporulation protein R
TU836	2291601	2292900	+	FALSE	Cthe_1921;Cthe_1922	PadR family transcriptional regulator;hypothetical protein
TU837	2293020	2294648	-	FALSE	Cthe_1923	CTP synthetase
TU838	2295577	2305423	-	FALSE	Cthe_1924;Cthe_1925;Cthe_1926;Cthe_1927;Cthe_1928;Cthe_1929;Cthe_1930;Cthe_1931	Cthe_1924;Cthe_1925;hypothetical protein;hypothetical protein;hypothetical protein;hypothetical protein;carboxyl-terminal protease;S-layer-like domain-containing protein
TU839	2305451	2308456	-	FALSE	Cthe_1932	S-layer-like domain-containing protein
TU840	2308658	2309293	-	FALSE	Cthe_1933	beta-lactamase fold Zn-dependent hydrolase
TU841	2309381	2317196	-	FALSE	Cthe_1934;Cthe_1935;Cthe_1936;Cthe_1937;Cthe_1938;Cthe_1939;Cthe_1940	abortive infection protein;arginyl-tRNA synthetase;hypothetical protein;glutamate racemase;D-alanyl-alanine synthetase A;magnesium transporter;RDD domain-containing protein
TU842	2317345	2317593	+	FALSE	Cthe_1941	FmdB family regulatory protein
TU843	2317632	2319305	-	FALSE	Cthe_1942;Cthe_1943	hypothetical protein;deoxyribose-phosphate aldolase
TU844	2319600	2324012	-	FALSE	Cthe_1944;Cthe_1945;Cthe_1946;Cthe_1947;Cthe_1948	hypothetical protein;thioredoxin-disulfide reductase;FAD-dependent pyridine nucleotide-disulfide oxidoreductase;redoxin;cytochrome c biogenesis protein, transmembrane region
TU845	2324655	2325902	+	FALSE	Cthe_1950;Cthe_1951;Cthe_1952	hypothetical protein;hypothetical protein;hypothetical protein
TU846	2326192	2326896	+	FALSE	Cthe_1953	cell wall hydrolase SleB
TU847	2326951	2330055	-	FALSE	Cthe_1954;Cthe_1955	hypothetical protein;RNA binding S1
TU848	2330336	2332645	-	FALSE	Cthe_1956;Cthe_1957	tagatose-6-phosphate kinase;extracellular solute-binding protein
TU849	2332907	2334971	-	FALSE	Cthe_3375;Cthe_1958;Cthe_1959	hypothetical protein;putative UV damage endonuclease;type 11 methyltransferase
TU850	2335339	2336421	-	FALSE	Cthe_1960	peptidoglycan binding domain-containing protein
TU851	2336838	2340287	+	FALSE	Cthe_1961;Cthe_1962	nucleotidyl transferase;RluA family pseudouridine synthase
TU852	2340386	2342899	-	FALSE	Cthe_1963	glycoside hydrolase family protein
TU853	2343495	2345601	-	FALSE	Cthe_1964;Cthe_1965	FAD-dependent pyridine nucleotide-disulfide oxidoreductase;alkyl hydroperoxide reductase/ Thiol specific antioxidant/ Mal allergen
TU854	2345811	2356028	-	FALSE	Cthe_3376;Cthe_1966;Cthe_1967;Cthe_1968;Cthe_1969;Cthe_1970;Cthe_1971;Cthe_1972;Cthe_1973;Cthe_1974	hypothetical protein;hypothetical protein;DNA segregation ATPase FtsK/SpoIIIE and-like proteins;cell division protein FtsK/SpoIIIE;hypothetical protein;hypothetical protein;hypothetical protein;hypothetical protein;hypothetical protein;hypothetical protein
TU855	2356641	2357793	+	FALSE	Cthe_1975	transposase IS3/IS911 family protein
TU856	2357996	2359959	-	FALSE	Cthe_1977;Cthe_1978;Cthe_1979	hypothetical protein;Cthe_1978;hypothetical protein
TU857	2360403	2361161	-	FALSE	Cthe_1980	Cthe_1980
TU858	2361416	2361805	-	FALSE	Cthe_1981	hypothetical protein
TU859	2362025	2362507	-	FALSE	Cthe_1982;Cthe_3448	hypothetical protein;Cthe_3448
TU860	2362636	2368573	-	FALSE	Cthe_1983;Cthe_1984;Cthe_1985;Cthe_1986	transposase IS116/IS110/IS902;hypothetical protein;Cthe_1985;P4 family phage/plasmid primase
TU861	2368830	2371840	-	FALSE	Cthe_1987;Cthe_1988;Cthe_1989;Cthe_1990	hypothetical protein;hypothetical protein;Cthe_1989;Cthe_1990
TU862	2372443	2374635	+	FALSE	Cthe_1991;Cthe_1992	transposase, mutator type;transposase IS3/IS911 family protein
TU863	2375284	2377517	+	FALSE	Cthe_1995;Cthe_1996	hypothetical protein;IstB-like ATP-binding protein
TU864	2377618	2383621	-	FALSE	Cthe_1997;Cthe_1998;Cthe_1999;Cthe_2000;Cthe_2002;Cthe_3377;Cthe_2003	Cthe_1997;Cthe_1998;integrase catalytic subunit;transposase IS3/IS911 family protein;hypothetical protein;hypothetical protein;Cthe_2003
TU865	2383682	2385924	+	FALSE	Cthe_2004;Cthe_2005	transposase;IstB-like ATP-binding protein
TU866	2385984	2387102	-	FALSE	Cthe_2006;Cthe_2007	Cthe_2006;Cthe_2007
TU867	2387414	2394448	-	FALSE	Cthe_2008;Cthe_2009;Cthe_2010;Cthe_2012;Cthe_2015;Cthe_2016	hypothetical protein;Cthe_2009;hypothetical protein;transposase IS3/IS911 family protein;hypothetical protein;Cthe_2016
TU868	2395008	2396228	+	FALSE	Cthe_2017	transposase, mutator type
TU869	2396459	2397694	-	FALSE	Cthe_2018	hypothetical protein
TU870	2397727	2399574	-	FALSE	Cthe_2019	hypothetical protein
TU871	2400070	2400828	-	FALSE	Cthe_2020	Cthe_2020
TU872	2401083	2403539	-	FALSE	Cthe_2021;Cthe_2022;Cthe_2023;Cthe_2024	hypothetical protein;hypothetical protein;Cthe_2023;transposase IS116/IS110/IS902
TU873	2404025	2404582	-	FALSE	Cthe_2025	resolvase helix-turn-helix region containing protein
TU874	2404849	2405199	-	FALSE	Cthe_2026	hypothetical protein
TU875	2405202	2405809	-	FALSE	Cthe_2027;Cthe_2028	Cthe_2027;Cthe_2028
TU876	2405948	2419547	-	FALSE	Cthe_2029;Cthe_2030;Cthe_2031;Cthe_2032;Cthe_2033;Cthe_2034;Cthe_2035;Cthe_2036	hypothetical protein;hypothetical protein;transposase IS200-like protein;hypothetical protein;hypothetical protein;serine/threonine protein kinase;Cthe_2035;amidohydrolase 2
TU877	2419749	2421277	-	FALSE	Cthe_2037	Cthe_2037
TU878	2421511	2431682	-	FALSE	Cthe_2038;Cthe_2039;Cthe_2040	dockerin type I cellulosome protein;DNA helicase/exodeoxyribonuclease V subunit A;DNA helicase/exodeoxyribonuclease V subunit B
TU879	2431800	2432249	-	FALSE	Cthe_2041	hypothetical protein
TU880	2432314	2435456	-	FALSE	Cthe_2042;Cthe_2044;Cthe_2045	Cthe_2042;hypothetical protein;Cthe_2045
TU881	2436337	2448814	-	FALSE	Cthe_2046;Cthe_2047;Cthe_2048;Cthe_2049;Cthe_2050;Cthe_2051;Cthe_2052;Cthe_2053;Cthe_2054;Cthe_2055;Cthe_2056;Cthe_2057	hypothetical protein;hypothetical protein;hypothetical protein;hypothetical protein;CRISPR-associated Csm3 family protein;CRISPR-associated Csm3 family protein;hypothetical protein;hypothetical protein;hypothetical protein;hypothetical protein;hypothetical protein;CRISPR-associated TM1812 family protein
TU882	2449203	2449730	-	FALSE	Cthe_2058	Appr-1-p processing protein
TU883	2450140	2452743	-	FALSE	Cthe_R0031;Cthe_R0032;Cthe_2059;Cthe_2060;Cthe_2061	Cthe_R0031;Cthe_R0032;RNA polymerase factor sigma-70;RNA methyltransferase;hypothetical protein
TU884	2452930	2454465	+	FALSE	Cthe_2062	GerA spore germination protein
TU885	2454455	2460095	+	TRUE	Cthe_2063;Cthe_2064;Cthe_2067	spore germination protein;spore germination B3 GerAC like;hypothetical protein
TU886	2456920	2459059	-	FALSE	Cthe_2065;Cthe_2066	cysteinyl-tRNA synthetase;serine O-acetyltransferase
TU887	2460560	2461447	-	FALSE	Cthe_2068	8-oxoguanine DNA glycosylase-like protein
TU888	2461687	2462463	+	FALSE	Cthe_2069	hypothetical protein
TU889	2462456	2463313	-	FALSE	Cthe_2070	hypothetical protein
TU890	2463928	2465837	-	FALSE	Cthe_2071;Cthe_2072	hypothetical protein;hypothetical protein
TU891	2466588	2470807	+	FALSE	Cthe_2073;Cthe_2074;Cthe_2076	amidohydrolase;hypothetical protein;periplasmic sensor signal transduction histidine kinase
TU892	2468238	2468408	-	FALSE	Cthe_3380	hypothetical protein
TU893	2468640	2472000	-	FALSE	Cthe_2075;Cthe_2077;Cthe_2078	hypothetical protein;CoA-binding protein;hypothetical protein
TU894	2472248	2472814	+	FALSE	Cthe_2079	thylakoidal processing peptidase
TU895	2472929	2484760	-	FALSE	Cthe_2080;Cthe_2081;Cthe_2082;Cthe_2083;Cthe_2084;Cthe_2085;Cthe_2086;Cthe_2087;Cthe_2088;Cthe_2089	NUDIX hydrolase;small GTP-binding protein;hypothetical protein;DNA-directed DNA polymerase;hypothetical protein;deoxyuridine 5'-triphosphate nucleotidohydrolase;peptidase U32;metalloenzyme;hypothetical protein;glycoside hydrolase family protein
TU896	2485653	2486231	-	FALSE	Cthe_2090	hypothetical protein
TU897	2486389	2488772	-	FALSE	Cthe_2091;Cthe_2092	hypothetical protein;dimethyladenosine transferase
TU898	2488992	2490050	-	FALSE	Cthe_2093	hypothetical protein
TU899	2490394	2490945	-	FALSE	Cthe_2094	hypothetical protein
TU900	2491052	2493836	-	FALSE	Cthe_2095;Cthe_2096	TatD family hydrolase;methionyl-tRNA synthetase
TU901	2494077	2495120	+	FALSE	Cthe_2097	hypothetical protein
TU902	2495125	2495658	-	FALSE	Cthe_2098	nucleoside recognition
TU903	2495655	2496287	-	FALSE	Cthe_2099	nucleoside recognition
TU904	2496719	2496958	+	FALSE	Cthe_2100	AbrB family transcriptional regulator
TU905	2497080	2498670	-	FALSE	Cthe_2101;Cthe_2102	hypothetical protein;methyltransferase small
TU906	2498969	2503990	-	FALSE	Cthe_2103;Cthe_2104;Cthe_2105;Cthe_2106;Cthe_2107;Cthe_2108	4Fe-4S ferredoxin, iron-sulfur binding;hypothetical protein;DNA polymerase III subunit delta';hypothetical protein;thymidylate kinase;arginine decarboxylase
TU907	2504263	2506800	-	FALSE	Cthe_2109	copper amine oxidase-like protein
TU908	2507125	2507898	+	FALSE	Cthe_2110	ABC transporter-like protein
TU909	2507888	2509945	+	FALSE	Cthe_2111	hypothetical protein
TU910	2509974	2511675	+	FALSE	Cthe_2112;Cthe_2113	two component transcriptional regulator;periplasmic sensor signal transduction histidine kinase
TU911	2511992	2516451	+	FALSE	Cthe_2114;Cthe_2115;Cthe_2116;Cthe_2117;Cthe_2118	integrase catalytic subunit;hypothetical protein;binding-protein-dependent transport systems inner membrane component;putative sulfonate transport system substrate-binding protein;ABC transporter-like protein
TU912	2516532	2520648	-	FALSE	Cthe_2119;Cthe_2120;Cthe_2121	glycoside hydrolase family protein;putative RNA polymerase sigma factor SigI;hypothetical protein
TU913	2520815	2521213	+	TRUE	Cthe_2122	hypothetical protein
TU914	2521210	2523986	-	FALSE	Cthe_2123;Cthe_2124	hypothetical protein;Cthe_2124
TU915	2524000	2524911	-	FALSE	Cthe_2125	binding-protein-dependent transport systems inner membrane component
TU916	2524942	2525796	-	FALSE	Cthe_2126	binding-protein-dependent transport systems inner membrane component
TU917	2525928	2528547	-	FALSE	Cthe_2127;Cthe_2128;Cthe_2129	ATPase;extracellular solute-binding protein;Cthe_2129
TU918	2528764	2530466	-	FALSE	Cthe_2130;Cthe_2131	hypothetical protein;hypothetical protein
TU919	2530911	2532820	+	FALSE	Cthe_2132;Cthe_2133	abortive infection protein;hypothetical protein
TU920	2532843	2535067	-	FALSE	Cthe_2134;Cthe_2135	Cthe_2134;transposase IS3/IS911 family protein
TU921	2535141	2537513	+	FALSE	Cthe_2137	dockerin type I cellulosome protein
TU922	2537843	2542593	+	FALSE	Cthe_2138;Cthe_2139	glycoside hydrolase family protein;alpha-L-arabinofuranosidase B
TU923	2542823	2545732	-	FALSE	Cthe_2140;Cthe_3381;Cthe_2141	hypothetical protein;hypothetical protein;metal-dependent phosphohydrolase
TU924	2546255	2547227	-	FALSE	Cthe_2142;Cthe_2143	recombination protein RecR;hypothetical protein
TU925	2547344	2548987	-	FALSE	Cthe_2144	DNA polymerase III subunits gamma and tau
TU926	2549167	2549272	-	FALSE	Cthe_R0033	Cthe_R0033
TU927	2549983	2553521	+	FALSE	Cthe_2145;Cthe_2146;Cthe_2147	Cthe_2145;copper amine oxidase-like protein;glycoside hydrolase family protein
TU928	2553636	2560166	-	FALSE	Cthe_2148;Cthe_2149;Cthe_2150;Cthe_2151;Cthe_2152	carbohydrate-binding, CenC-like protein;hypothetical protein;integral hypothetical protein;hypothetical protein;hypothetical protein
TU929	2560522	2561592	-	FALSE	Cthe_2153	integrase catalytic subunit
TU930	2561861	2562736	+	FALSE	Cthe_2154	type 11 methyltransferase
TU931	2562995	2565614	-	FALSE	Cthe_2155;Cthe_2156;Cthe_2157	S-layer-like domain-containing protein;hypothetical protein;hypothetical protein
TU932	2565983	2567202	+	FALSE	Cthe_2158	Cthe_2158
TU933	2567578	2570883	-	FALSE	Cthe_2159;Cthe_2160	hypothetical protein;hypothetical protein
TU934	2571195	2574201	-	FALSE	Cthe_3382;Cthe_3383;Cthe_2161;Cthe_2162;Cthe_2163	hypothetical protein;putative autoinducer prepeptide;hypothetical protein;peptidase C26;anti-sigma-factor antagonist
TU935	2574676	2574816	+	TRUE	Cthe_3384	hypothetical protein
TU936	2574877	2575035	-	FALSE	Cthe_2164	rubredoxin-type Fe(Cys)4 protein
TU937	2575187	2578312	-	FALSE	Cthe_2165;Cthe_2167	hypothetical protein;glycoside hydrolase family protein
TU938	2576033	2577169	+	FALSE	Cthe_2166	putative PAS/PAC sensor protein
TU939	2578458	2590062	-	FALSE	Cthe_2168;Cthe_2169;Cthe_2171;Cthe_2172;Cthe_2173;Cthe_2174;Cthe_3385	peptidase;metallophosphoesterase;type III restriction enzyme, res subunit;50S ribosomal protein L31P;integrase catalytic subunit;transcription termination factor Rho;hypothetical protein
TU940	2581757	2582866	+	TRUE	Cthe_2170	hypothetical protein
TU941	2590126	2590794	-	FALSE	Cthe_2175	hypothetical protein
TU942	2591107	2592891	+	FALSE	Cthe_2176;Cthe_2177;Cthe_2178	abortive infection protein;hypothetical protein;hypothetical protein
TU943	2593037	2593112	-	FALSE	Cthe_R0034	Cthe_R0034
TU944	2593348	2596116	-	FALSE	Cthe_2179	Pectate lyase/Amb allergen
TU945	2596517	2596592	-	FALSE	Cthe_R0035	Cthe_R0035
TU946	2596971	2598278	+	FALSE	Cthe_2180	Cl- channel, voltage gated
TU947	2598349	2598424	-	FALSE	Cthe_R0036	Cthe_R0036
TU948	2598692	2602235	+	FALSE	Cthe_2181;Cthe_2182	ATPase;hypothetical protein
TU949	2602443	2603312	-	FALSE	Cthe_2183	UDP-glucose pyrophosphorylase
TU950	2603534	2604364	+	TRUE	Cthe_2184	putative ribonuclease BN
TU951	2604434	2605497	-	FALSE	Cthe_2185;Cthe_2186;Cthe_2187	30S ribosomal protein S18;single-strand binding protein;30S ribosomal protein S6P
TU952	2605816	2606886	-	FALSE	Cthe_2188	integrase catalytic subunit
TU953	2607494	2612402	+	FALSE	Cthe_2189;Cthe_2191	GAF sensor-containing diguanylate cyclase;1,4-alpha-glucan branching protein
TU954	2608713	2609894	-	FALSE	Cthe_2190	N-acetylglucosamine 6-phosphate deacetylase
TU955	2612702	2613292	+	FALSE	Cthe_2192	hypothetical protein
TU956	2613733	2616579	-	FALSE	Cthe_2193	carbohydrate-binding family 6 protein
TU957	2616652	2618157	-	FALSE	Cthe_2194	carbohydrate-binding family 6 protein
TU958	2618279	2622804	-	FALSE	Cthe_2195;Cthe_2196	carbohydrate-binding family 6 protein;carbohydrate-binding family 6 protein
TU959	2625668	2627910	+	FALSE	Cthe_2198;Cthe_2199	transposase;IstB-like ATP-binding protein
TU960	2628882	2631630	-	FALSE	Cthe_2201;Cthe_2202;Cthe_2203	transposase, mutator type;hypothetical protein;GTP cyclohydrolase I
TU961	2631796	2634444	-	FALSE	Cthe_2204	cyanophycin synthetase
TU962	2634485	2636900	-	FALSE	Cthe_2205;Cthe_2206;Cthe_2207	cyanophycinase;hypothetical protein;isoaspartyl dipeptidase
TU963	2637297	2637884	+	FALSE	Cthe_2208	LexA DNA-binding region containing protein
TU964	2638003	2648769	-	FALSE	Cthe_2209;Cthe_2210;Cthe_2211;Cthe_2212;Cthe_2213;Cthe_2215;Cthe_2216;Cthe_2217;Cthe_2218	3-isopropylmalate dehydrogenase;3-isopropylmalate dehydratase, small subunit;3-isopropylmalate dehydratase large subunit;AraC family transcriptional regulator;hypothetical protein;Mg2+ transporter protein, CorA-like protein;hypothetical protein;flagellar protein FliS;flagellar hook-associated 2-like protein
TU965	2642982	2643923	+	FALSE	Cthe_2214	hypothetical protein
TU966	2648775	2657816	-	FALSE	Cthe_2219;Cthe_2220;Cthe_2221;Cthe_2222;Cthe_2223;Cthe_2224;Cthe_2225;Cthe_2226;Cthe_2227;Cthe_2228;Cthe_2229	flagellar protein FlaG protein;NAD-dependent epimerase/dehydratase;DegT/DnrJ/EryC1/StrS aminotransferase;glycosyltransferase 28-like protein;LmbE-like protein;putative methionyl-tRNA formyltransferase;methylmalonyl-CoA epimerase;FkbH like protein;phosphopantetheine-binding;MaoC-like dehydratase;N-acetylneuraminate synthase
TU967	2657874	2659290	-	FALSE	Cthe_2230;Cthe_2231	acylneuraminate cytidylyltransferase;type 11 methyltransferase
TU968	2659417	2661814	-	FALSE	Cthe_2232;Cthe_2233	polysaccharide biosynthesis protein CapD;hypothetical protein
TU969	2661795	2664988	-	FALSE	Cthe_2234;Cthe_2235;Cthe_2236	hypothetical protein;hypothetical protein;flagellin-like protein
TU970	2665061	2667518	-	FALSE	Cthe_2237;Cthe_2238	flagellin-like protein;aldehyde dehydrogenase
TU971	2667730	2669016	-	FALSE	Cthe_2239;Cthe_2240;Cthe_2241	carbon storage regulator CsrA;flagellar assembly protein FliW;hypothetical protein
TU972	2669060	2678136	-	FALSE	Cthe_2242;Cthe_2243;Cthe_2244;Cthe_2245;Cthe_2246;Cthe_2247;Cthe_2248;Cthe_2249;Cthe_2250	flagellar hook-associated protein FlgL;flagellar hook-associated protein FlgK;flagellar hook-associated protein FlgK;hypothetical protein;anti-sigma-28 factor, FlgM;regulatory protein MerR;phosphoribosyltransferase;ATP-dependent RecD/TraA family DNA helicase;hypothetical protein
TU973	2678392	2680340	-	FALSE	Cthe_2251;Cthe_2252	methionine adenosyltransferase;thioesterase superfamily protein
TU974	2680508	2682989	-	FALSE	Cthe_2253;Cthe_2254	ATP-dependent metalloprotease FtsH;hypoxanthine phosphoribosyltransferase
TU975	2683143	2686408	-	FALSE	Cthe_2255;Cthe_2256;Cthe_2257	tRNA(Ile)-lysidine synthetase;primary replicative DNA helicase;50S ribosomal protein L9
TU976	2686455	2688831	-	FALSE	Cthe_2258;Cthe_2259	phosphoesterase, RecJ-like protein;hypothetical protein
TU977	2688963	2689799	-	FALSE	Cthe_2260	prephenate dehydratase
TU978	2690184	2698952	+	FALSE	Cthe_2261;Cthe_2262;Cthe_2263;Cthe_2264;Cthe_2265;Cthe_2266;Cthe_2267;Cthe_2268;Cthe_2269	hypothetical protein;V-type ATPase, 116 kDa subunit;V-type ATP synthase subunit K;H+-transporting two-sector ATPase subunit E;V-type ATP synthase subunit C;V-type ATP synthase subunit F;V-type ATP synthase subunit A;V-type ATP synthase subunit B;V-type ATP synthase subunit D
TU979	2699010	2700632	-	FALSE	Cthe_2270	ABC transporter-like protein
TU980	2700975	2701511	-	FALSE	Cthe_2271	dockerin type I cellulosome protein
TU981	2701941	2702855	+	FALSE	Cthe_2272	hypothetical protein
TU982	2702860	2703981	+	FALSE	Cthe_2273	hypothetical protein
TU983	2704272	2706556	-	FALSE	Cthe_2274;Cthe_2275;Cthe_3386	Cthe_2274;Cthe_2275;Cthe_3386
TU984	2706755	2707933	+	FALSE	Cthe_2276	AAA ATPase, central region
TU985	2707977	2708804	-	FALSE	Cthe_2277	hypothetical protein
TU986	2709129	2711545	+	FALSE	Cthe_2278;Cthe_2279;Cthe_2280	extracellular solute-binding protein;polar amino acid ABC transporter inner membrane subunit;ABC transporter-like protein
TU987	2711568	2712653	-	FALSE	Cthe_2281	response regulator receiver modulated CheB methylesterase
TU988	2712653	2713465	-	FALSE	Cthe_2282	CheR-type MCP methyltransferase
TU989	2713629	2718056	-	FALSE	Cthe_2283	methyl-accepting chemotaxis sensory transducer
TU990	2718091	2720199	-	FALSE	Cthe_2284	CheA signal transduction histidine kinase
TU991	2720214	2720639	-	FALSE	Cthe_2285	CheW protein
TU992	2721580	2723380	+	FALSE	Cthe_2286;Cthe_2287	phage integrase;AraC family transcriptional regulator
TU993	2723353	2723907	-	FALSE	Cthe_2288	PEBP
TU994	2724057	2725435	-	FALSE	Cthe_2289;Cthe_2290	hypothetical protein;ABC transporter-like protein
TU995	2725445	2726214	-	FALSE	Cthe_2291;Cthe_2292	hypothetical protein;hypothetical protein
TU996	2726231	2729496	-	TRUE	Cthe_2293;Cthe_3387	Cthe_2293;Cthe_3387
TU997	2726779	2729021	+	FALSE	Cthe_2294;Cthe_2295	transposase;IstB-like ATP-binding protein
TU998	2741248	2741511	-	FALSE	Cthe_2296	CRISPR-associated Cas2 family protein
TU999	2741525	2742517	-	FALSE	Cthe_2297	CRISPR-associated Cas1 family protein
TU1000	2742531	2743043	-	FALSE	Cthe_2298	CRISPR-associated Cas4 family protein
TU1001	2743056	2745308	-	FALSE	Cthe_2299	CRISPR-associated helicase Cas3
TU1002	2745330	2749374	-	FALSE	Cthe_2300;Cthe_2301;Cthe_2302;Cthe_2303	CRISPR-associated Cas5 family protein;CRISPR-associated autoregulator DevR family protein;hypothetical protein;CRISPR-associated Cas family protein
TU1003	2749631	2750551	+	FALSE	Cthe_2304	hypothetical protein
TU1004	2750581	2752943	-	FALSE	Cthe_2305;Cthe_2306	undecaprenyl pyrophosphate phosphatase;MATE efflux family protein
TU1005	2753202	2754085	+	FALSE	Cthe_2307;Cthe_2308	hemerythrin-like metal-binding protein;CheC-like protein
TU1006	2754173	2754946	-	FALSE	Cthe_2309	Nitrilase/cyanide hydratase and apolipoprotein N-acyltransferase
TU1007	2755265	2755993	+	FALSE	Cthe_2310	hypothetical protein
TU1008	2756764	2756857	-	FALSE	Cthe_R0037	Cthe_R0037
TU1009	2757046	2758369	-	FALSE	Cthe_2311;Cthe_2312	hypothetical protein;hypothetical protein
TU1010	2758510	2760132	-	FALSE	Cthe_2313;Cthe_2314	hypothetical protein;hypothetical protein
TU1011	2760694	2761128	+	FALSE	Cthe_2315	T/G mismatch-specific endonuclease
TU1012	2761252	2761365	-	FALSE	Cthe_3393	hypothetical protein
TU1013	2761522	2763603	-	FALSE	Cthe_2316;Cthe_2317	hypothetical protein;response regulator receiver protein
TU1014	2764200	2764949	-	FALSE	Cthe_2318	hypothetical protein
TU1015	2765338	2765535	-	FALSE	Cthe_3394	hypothetical protein
TU1016	2765686	2767651	-	FALSE	Cthe_2319;Cthe_2320	restriction endonuclease (HaeIII);DNA-cytosine methyltransferase
TU1017	2767784	2768299	-	FALSE	Cthe_2321	hypothetical protein
TU1018	2768845	2769792	-	FALSE	Cthe_2323	transposase, IS4
TU1019	2770472	2775210	-	FALSE	Cthe_2325;Cthe_2326;Cthe_2327;Cthe_2328	recombinase;rRNA large subunit methyltransferase;beta-lactamase-like protein;UDP-N-acetylglucosamine 1-carboxyvinyltransferase
TU1020	2775348	2777656	-	FALSE	Cthe_2329;Cthe_2330	hypothetical protein;hypothetical protein
TU1021	2777672	2778202	-	FALSE	Cthe_2331	hypothetical protein
TU1022	2778314	2783342	-	FALSE	Cthe_2332;Cthe_2333;Cthe_2334	multi-sensor signal transduction histidine kinase;two component transcriptional regulator;polysaccharide biosynthesis protein CapD
TU1023	2781158	2781373	+	FALSE	Cthe_3395	putative TetR family transcriptional regulator
TU1024	2783469	2786170	-	FALSE	Cthe_2335;Cthe_2336	polysaccharide biosynthesis protein;group 1 glycosyl transferase
TU1025	2786148	2800163	-	FALSE	Cthe_2337;Cthe_2338;Cthe_2339;Cthe_2340;Cthe_2341;Cthe_2342;Cthe_2343;Cthe_2344;Cthe_2345;Cthe_2346;Cthe_2347	hypothetical protein;group 1 glycosyl transferase;group 1 glycosyl transferase;UDP-glucose/GDP-mannose dehydrogenase;glycosyl transferase family protein;hypothetical protein;acetyltransferase;undecaprenyl-phosphate galactose phosphotransferase;DegT/DnrJ/EryC1/StrS aminotransferase;O-antigen polymerase;lipopolysaccharide biosynthesis protein
TU1026	2800406	2803516	-	FALSE	Cthe_2348	hypothetical protein
TU1027	2803904	2804074	-	FALSE	Cthe_2349	small, acid-soluble spore proteins, alpha/be
TU1028	2804360	2804803	+	FALSE	Cthe_2350	cell wall hydrolase SleB
TU1029	2804859	2805308	+	FALSE	Cthe_2351	hypothetical protein
TU1030	2805481	2811124	-	FALSE	Cthe_2352;Cthe_2354;Cthe_2355;Cthe_2356	signal-transduction protein;nicotinate-nucleotide pyrophosphorylase;L-aspartate oxidase;quinolinate synthetase A
TU1031	2806134	2807282	+	FALSE	Cthe_2353	PGAP1-like protein
TU1032	2811392	2812564	+	FALSE	Cthe_2357	hypothetical protein
TU1033	2812608	2813261	-	FALSE	Cthe_2358	accessory gene regulator B
TU1034	2813417	2816530	-	FALSE	Cthe_R0038;Cthe_R0039	Cthe_R0038;Cthe_R0039
TU1035	2816730	2816805	-	FALSE	Cthe_R0040	Cthe_R0040
TU1036	2816913	2818433	-	FALSE	Cthe_R0041	Cthe_R0041
TU1037	2819070	2819687	+	FALSE	Cthe_2359	metal dependent phosphohydrolase
TU1038	2820240	2823026	+	FALSE	Cthe_2360	glycoside hydrolase family protein
TU1039	2823193	2825676	-	FALSE	Cthe_2361	DNA gyrase subunit A
TU1040	2826010	2831086	-	FALSE	Cthe_2362;Cthe_2363;Cthe_2364;Cthe_2365	ParB family protein;methyltransferase GidB;tRNA uridine 5-carboxymethylaminomethyl modification protein GidA;tRNA modification GTPase TrmE
TU1041	2831302	2833587	-	FALSE	Cthe_2366;Cthe_2367;Cthe_2368;Cthe_2369;Cthe_2370	single-stranded nucleic acid binding R3H;protein translocase subunit yidC;hypothetical protein;ribonuclease P;50S ribosomal protein L34
TU1042	2834293	2840779	+	FALSE	Cthe_2371;Cthe_2372;Cthe_2373;Cthe_2374;Cthe_2375;Cthe_2376	chromosomal replication initiation protein;DNA polymerase III subunit beta;RNA-binding S4 protein;DNA replication and repair protein RecF;hypothetical protein;DNA gyrase subunit B
TU1043	2841765	2847142	+	FALSE	Cthe_2377;Cthe_2378;Cthe_2379;Cthe_2380;Cthe_2381;Cthe_R0042;Cthe_R0043	chromosome segregation ATPase;chromosome segregation DNA-binding protein;hypothetical protein;TPR repeat-containing protein;seryl-tRNA synthetase;Cthe_R0042;Cthe_R0043
TU1044	2847193	2848593	-	FALSE	Cthe_2382	major facilitator transporter
TU1045	2848930	2849844	-	FALSE	Cthe_2383	hypothetical protein
TU1046	2850119	2850688	-	FALSE	Cthe_2384	S-layer-like domain-containing protein
TU1047	2850900	2851433	+	FALSE	Cthe_2385	hypothetical protein
TU1048	2851543	2853252	-	FALSE	Cthe_2386	VanW
TU1049	2853597	2854868	-	FALSE	Cthe_2387	gamma-D-glutamyl-{L}-meso-diaminopimelate peptidase I
TU1050	2855054	2855809	+	FALSE	Cthe_2388;Cthe_2389	hypothetical protein;sigmaK-factor processing regulatory BofA
TU1051	2856110	2859139	+	FALSE	Cthe_2390;Cthe_2391;Cthe_2392;Cthe_2393	pyruvate ferredoxin oxidoreductase subunit gamma;pyruvate ferredoxin oxidoreductase subunit delta;pyruvate ferredoxin oxidoreductase subunit alpha;thiamine pyrophosphate enzyme-like TPP-binding protein
TU1052	2859535	2861183	-	FALSE	Cthe_2394;Cthe_2395	hypothetical protein;XRE family transcriptional regulator
TU1053	2861868	2862143	+	FALSE	Cthe_2396	hypothetical protein
TU1054	2862320	2863540	+	FALSE	Cthe_2397	hypothetical protein
TU1055	2863682	2864671	+	FALSE	Cthe_2398	putative spore coat protein
TU1056	2864783	2866453	-	FALSE	Cthe_2399	formate-tetrahydrofolate ligase
TU1057	2866620	2867495	+	FALSE	Cthe_2400	peptidase U57, YabG
TU1058	2867730	2867996	+	FALSE	Cthe_2401	hypothetical protein
TU1059	2868273	2869841	+	FALSE	Cthe_2402	peptidoglycan-binding LysM
TU1060	2870084	2875197	+	FALSE	Cthe_2403;Cthe_2404;Cthe_2406;Cthe_2407;Cthe_2408	4-diphosphocytidyl-2-C-methyl-D-erythritol kinase;GntR family transcriptional regulator;hypothetical protein;AAA ATPase, central region;phage shock protein PspA
TU1061	2871745	2884000	-	TRUE	Cthe_2405;Cthe_2414	heavy metal transport/detoxification protein;monogalactosyldiacylglycerol synthase
TU1062	2875263	2882878	+	FALSE	Cthe_2409;Cthe_2410;Cthe_2411;Cthe_2412;Cthe_2413	hypothetical protein;hypothetical protein;metallophosphoesterase;SMC protein-like protein;NLP/P60
TU1063	2884231	2884932	+	FALSE	Cthe_2415	cell wall hydrolase SleB
TU1064	2884976	2886370	+	FALSE	Cthe_2416	peptidase
TU1065	2886534	2887622	+	FALSE	Cthe_2417	abortive infection protein
TU1066	2887674	2889727	-	FALSE	Cthe_2418;Cthe_2419	DNA replication protein DnaC;DNA replication protein DnaD
TU1067	2889966	2892354	+	FALSE	Cthe_R0044;Cthe_2420;Cthe_2421	Cthe_R0044;HD superfamily phosphohydrolase;hypothetical protein
TU1068	2892517	2897718	-	FALSE	Cthe_2422;Cthe_2423;Cthe_2424	hypothetical protein;hypothetical protein;copper amine oxidase-like protein
TU1069	2898177	2899830	+	FALSE	Cthe_2425;Cthe_2426	MotA/TolQ/ExbB proton channel;OmpA/MotB
TU1070	2900096	2901052	+	FALSE	Cthe_2427	hypothetical protein
TU1071	2901065	2901973	+	FALSE	Cthe_2428	HemK family modification methylase
TU1072	2901970	2903040	-	TRUE	Cthe_2429	hypothetical protein
TU1073	2903648	2908605	+	FALSE	Cthe_2430;Cthe_2431;Cthe_2432;Cthe_2433;Cthe_2434;Cthe_2435	RnfABCDGE type electron transport complex subunit C;RnfABCDGE type electron transport complex subunit D;RnfABCDGE type electron transport complex subunit G;RnfABCDGE type electron transport complex subunit E;RnfABCDGE type electron transport complex subunit A;RnfABCDGE type electron transport complex subunit B
TU1074	2908696	2908932	-	FALSE	Cthe_2436	hypothetical protein
TU1075	2909110	2911189	+	FALSE	Cthe_2437;Cthe_2438;Cthe_2439;Cthe_2440	shikimate kinase;hypothetical protein;GCN5-like N-acetyltransferase;hypothetical protein
TU1076	2911261	2912064	-	FALSE	Cthe_2441	DeoR family transcriptional regulator
TU1077	2912358	2921154	+	FALSE	Cthe_2442;Cthe_2443;Cthe_2444;Cthe_2445;Cthe_2446;Cthe_2447;Cthe_2448;Cthe_2449	carbohydrate kinase FGGY;transketolase subunit A;transketolase subunit B;alcohol dehydrogenase GroES-like protein;ABC-type sugar transport system periplasmic component-like protein;ABC transporter-like protein;inner-membrane translocator;phosphoglycerate mutase
TU1078	2921887	2925150	-	FALSE	Cthe_2451	SNF2-like protein
TU1079	2925365	2927582	-	FALSE	Cthe_2452;Cthe_2453	oligopeptidase F;hypothetical protein
TU1080	2927793	2930921	-	TRUE	Cthe_2454	fibronectin, type III
TU1081	2931114	2931190	+	FALSE	Cthe_R0045	Cthe_R0045
TU1082	2931283	2932395	-	FALSE	Cthe_2455	phage integrase
TU1083	2932453	2934514	-	FALSE	Cthe_2456;Cthe_2458;Cthe_2459;Cthe_2460	nuclease;hypothetical protein;hypothetical protein;XRE family transcriptional regulator
TU1084	2932954	2933160	+	FALSE	Cthe_2457	hypothetical protein
TU1085	2934642	2941743	+	FALSE	Cthe_2461;Cthe_2462;Cthe_2463;Cthe_3396;Cthe_3397;Cthe_3453;Cthe_2464;Cthe_2465;Cthe_3398;Cthe_3399;Cthe_2466;Cthe_2467;Cthe_2468;Cthe_2469;Cthe_3400	XRE family transcriptional regulator;BRO-like protein;DNA binding domain-containing protein;hypothetical protein;hypothetical protein;hypothetical protein;hypothetical protein;hypothetical protein;hypothetical protein;hypothetical protein;hypothetical protein;hypothetical protein;hypothetical protein;RinA family phage transcriptional regulator;hypothetical protein
TU1086	2941811	2953475	+	FALSE	Cthe_2470;Cthe_2471;Cthe_2472;Cthe_3401;Cthe_2473;Cthe_2474;Cthe_2475;Cthe_2476;Cthe_2477;Cthe_2478;Cthe_2479;Cthe_2480;Cthe_2481;Cthe_2482;Cthe_2483	DNA adenine methylase;hypothetical protein;hypothetical protein;hypothetical protein;terminase small subunit;PBSX family phage terminase large subunit;SPP1 family phage portal protein;SPP1 family phage head morphogenesis protein;hypothetical protein;phage minor structural GP20;Lj928 prophage protein;hypothetical protein;hypothetical protein;hypothetical protein;hypothetical protein
TU1087	2953638	2954927	-	TRUE	Cthe_2484	transposase IS116/IS110/IS902
TU1088	2955379	2960977	+	FALSE	Cthe_2485;Cthe_2486;Cthe_2487;Cthe_2488;Cthe_2489;Cthe_2490	hypothetical protein;hypothetical protein;hypothetical protein;phage tape measure protein;peptidoglycan-binding LysM;hypothetical protein
TU1089	2960974	2961599	+	FALSE	Cthe_3454;Cthe_2491	phage protein;hypothetical protein
TU1090	2961599	2965406	+	FALSE	Cthe_2492;Cthe_2493;Cthe_2494;Cthe_2495;Cthe_2496;Cthe_3402	baseplate J-like protein;phage-like element PBSX protein;hypothetical protein;hypothetical protein;hypothetical protein;phage protein, XkdX family
TU1091	2965495	2965785	+	TRUE	Cthe_2497	hypothetical protein
TU1092	2965801	2966896	+	FALSE	Cthe_2498;Cthe_2499	N-acetylmuramoyl-L-alanine amidase;hypothetical protein
TU1093	2967070	2970170	+	FALSE	Cthe_2500;Cthe_2501;Cthe_2502;Cthe_R0046;Cthe_3403;Cthe_2503	hypothetical protein;hypothetical protein;tRNA-adenosine deaminase;Cthe_R0046;methionyl-tRNA synthetase;cupin 2 barrel domain-containing protein
TU1094	2970199	2971488	-	FALSE	Cthe_2504	hypothetical protein
TU1095	2971533	2972561	-	FALSE	Cthe_2505	LacI family transcription regulator
TU1096	2973047	2976088	+	FALSE	Cthe_2506	S-layer-like domain-containing protein
TU1097	2976273	2977088	+	FALSE	Cthe_2507	peptidase U57, YabG
TU1098	2977232	2979190	+	FALSE	Cthe_3445	Cthe_3445
TU1099	2979440	2980297	+	FALSE	Cthe_2510	hypothetical protein
TU1100	2980727	2981575	+	FALSE	Cthe_2511	mechanosensitive ion channel MscS
TU1101	2981769	2983634	+	FALSE	Cthe_2512;Cthe_2513;Cthe_2514	hypothetical protein;peptidase S1 and S6, chymotrypsin/Hap;hypothetical protein
TU1102	2983784	2992290	+	FALSE	Cthe_2515;Cthe_2516;Cthe_2517;Cthe_2518;Cthe_2519;Cthe_2520;Cthe_2521;Cthe_2522	guanine deaminase;acetolactate synthase, large subunit;acetolactate synthase, small subunit;ketol-acid reductoisomerase;putative alpha-isopropylmalate/homocitrate synthase family transferase;hypothetical protein;putative RNA polymerase sigma factor SigI;membrane associated protein
TU1103	2992484	2992864	+	FALSE	Cthe_2523	hypothetical protein
TU1104	2993134	3000138	+	FALSE	Cthe_2524;Cthe_2525;Cthe_2526;Cthe_2527;Cthe_2528;Cthe_2529;Cthe_2530	BadM/Rrf2 family transcriptional regulator;glutamyl-tRNA reductase;precorrin-2 oxidase / ferrochelatase;porphobilinogen deaminase;uroporphyrinogen-III synthase / uroporphyrinogen-III C-methyltransferase;delta-aminolevulinic acid dehydratase;glutamate-1-semialdehyde aminotransferase
TU1105	3000447	3010860	+	FALSE	Cthe_2531;Cthe_2532;Cthe_2533;Cthe_2534;Cthe_2535;Cthe_2536;Cthe_2537;Cthe_2538;Cthe_2539;Cthe_2540;Cthe_2541;Cthe_2542	sulfate ABC transporter periplasmic sulfate-binding protein;sulfate ABC transporter inner membrane subunit CysT;sulfate ABC transporter inner membrane subunit CysW;sulfate ABC transporter ATPase;phosphoadenylylsulfate reductase (thioredoxin);sulfate adenylyltransferase subunit 2;adenylylsulfate kinase / sulfate adenylyltransferase subunit 1;thiamine biosynthesis protein ThiS;UBA/THIF-type NAD/FAD…
TU1106	3010934	3012897	-	FALSE	Cthe_2543;Cthe_2544	spore germination protein-like protein;ECF subfamily RNA polymerase sigma-24 factor
TU1107	3013237	3021206	-	TRUE	Cthe_2545;Cthe_2546;Cthe_2550;Cthe_2551	signal transduction histidine kinase regulating citrate/malate metabolism;Cthe_2546;glycosyl transferase;radical SAM family protein
TU1108	3015294	3015833	+	FALSE	Cthe_3404;Cthe_2547	hypothetical protein;hypothetical protein
TU1109	3016032	3017543	+	FALSE	Cthe_2548	alpha-N-arabinofuranosidase
TU1110	3017939	3018913	+	FALSE	Cthe_2549	dockerin type I cellulosome protein
TU1111	3021203	3023284	-	FALSE	Cthe_2552;Cthe_2553	radical SAM family protein;radical SAM family protein
TU1112	3023268	3028414	-	FALSE	Cthe_2554;Cthe_2555;Cthe_2556;Cthe_2557	group 1 glycosyl transferase;FkbM family methyltransferase;radical SAM family protein;glycosyl transferase family protein
TU1113	3028461	3036677	-	FALSE	Cthe_2558;Cthe_2561;Cthe_2562;Cthe_2563;Cthe_2564	NAD-dependent epimerase/dehydratase;CDP-glucose 4,6-dehydratase;glucose-1-phosphate cytidylyltransferase;hypothetical protein;hypothetical protein
TU1114	3029745	3031799	+	FALSE	Cthe_2559;Cthe_2560	DegT/DnrJ/EryC1/StrS aminotransferase;dTDP-4-dehydrorhamnose 3,5-epimerase
TU1115	3036925	3037422	-	FALSE	Cthe_2565	hypothetical protein
TU1116	3037597	3038922	-	FALSE	Cthe_2566	radical SAM family protein
TU1117	3039007	3039201	-	TRUE	Cthe_2567	hypothetical protein
TU1118	3039335	3040889	-	FALSE	Cthe_2568;Cthe_2569;Cthe_3406	hypothetical protein;hypothetical protein;hypothetical protein
TU1119	3041252	3044093	+	FALSE	Cthe_2570;Cthe_3407	hypothetical protein;hypothetical protein
TU1120	3044280	3045188	-	FALSE	Cthe_2571;Cthe_2572	Cthe_2571;hypothetical protein
TU1121	3045692	3046459	+	FALSE	Cthe_2573	ABC transporter-like protein
TU1122	3046452	3048321	+	FALSE	Cthe_2574;Cthe_2575	binding-protein-dependent transport systems inner membrane component;hypothetical protein
TU1123	3048471	3049763	+	FALSE	Cthe_2576	hypothetical protein
TU1124	3049795	3050265	-	FALSE	Cthe_2577	adenylate cyclase
TU1125	3050535	3052055	-	FALSE	Cthe_2578	Ppx/GppA phosphatase
TU1126	3052409	3060117	+	FALSE	Cthe_2579;Cthe_2580;Cthe_2581;Cthe_2582;Cthe_2583;Cthe_2584;Cthe_2585;Cthe_2586;Cthe_2587;Cthe_2588	iron-containing alcohol dehydrogenase;phosphodiesterase;dihydropteroate synthase;dihydroneopterin aldolase;2-amino-4-hydroxy-6-hydroxymethyldihydropteridine pyrophosphokinase;hypothetical protein;biotin--acetyl-CoA-carboxylase ligase;amidohydrolase 2;hypothetical protein;pantothenate kinase
TU1127	3060203	3061561	-	FALSE	Cthe_2589	hypothetical protein
TU1128	3061974	3063893	+	FALSE	Cthe_2590	glycoside hydrolase family protein
TU1129	3064119	3082032	+	FALSE	Cthe_2591;Cthe_2592;Cthe_2593;Cthe_2594;Cthe_2595;Cthe_2596;Cthe_2597;Cthe_2598;Cthe_2599;Cthe_2600;Cthe_2601;Cthe_2602;Cthe_2603;Cthe_2604;Cthe_2605;Cthe_2606;Cthe_2607;Cthe_2608;Cthe_2609;Cthe_2610	hypothetical protein;hypothetical protein;peptide chain release factor 1;zinc/iron permease;translation factor SUA5;protein tyrosine phosphatase;ribose-5-phosphate isomerase;uracil phosphoribosyltransferase;zinc-binding CMP/dCMP deaminase;glycosyl transferase family protein;UDP-N-acetylglucosamine 2-epimerase;F0F1 ATP synthase subunit A;ATP synthase F0 subunit C;ATP synthase F0 subunit B;ATP synt…
TU1130	3082209	3087095	+	FALSE	Cthe_2611	fibronectin, type III
TU1131	3087105	3090941	+	FALSE	Cthe_2612	fibronectin, type III
TU1132	3090992	3091852	+	FALSE	Cthe_2613	S-layer-like domain-containing protein
TU1133	3092279	3094365	+	FALSE	Cthe_2614;Cthe_2615	hypothetical protein;UDP-N-acetylglucosamine 1-carboxyvinyltransferase
TU1134	3094656	3095660	+	FALSE	Cthe_2616	SpoIID/LytB domain-containing protein
TU1135	3095742	3096662	+	FALSE	Cthe_2617	peptidase M23B
TU1136	3097005	3097268	+	FALSE	Cthe_2618	stage III sporulation protein D, SpoIIID
TU1137	3097438	3098472	+	FALSE	Cthe_2619	rod shape-determining protein Mbl
TU1138	3098687	3100280	+	FALSE	Cthe_2620;Cthe_2621	hypothetical protein;hypothetical protein
TU1139	3100348	3100698	+	FALSE	Cthe_2622	hypothetical protein
TU1140	3100750	3101898	+	FALSE	Cthe_2623	exopolysaccharide biosynthesis protein
TU1141	3101952	3102346	-	FALSE	Cthe_2624	Cthe_2624
TU1142	3103245	3103685	+	FALSE	Cthe_2625	(3R)-hydroxymyristoyl-ACP dehydratase
TU1143	3103788	3105197	-	FALSE	Cthe_2626	UDP-N-acetylmuramate--L-alanine ligase
TU1144	3105595	3106413	+	FALSE	Cthe_2627	pur operon repressor
TU1145	3106611	3114177	+	FALSE	Cthe_2628;Cthe_2629;Cthe_2630;Cthe_2631;Cthe_2632	hypothetical protein;bifunctional N-acetylglucosamine-1-phosphate uridyltransferase/glucosamine-1-phosphate acetyltransferase;ribose-phosphate pyrophosphokinase;peptidyl-tRNA hydrolase;transcription-repair coupling factor
TU1146	3114345	3115439	+	FALSE	Cthe_2633	hypothetical protein
TU1147	3115776	3116934	+	FALSE	Cthe_2634;Cthe_2635	AraC family transcriptional regulator;pyridoxamine 5'-phosphate oxidase-like FMN-binding protein
TU1148	3117237	3118775	-	TRUE	Cthe_2636	integral membrane protein MviN
TU1149	3118798	3121159	-	FALSE	Cthe_2637;Cthe_2638	group 1 glycosyl transferase;O-antigen polymerase
TU1150	3121204	3121896	-	FALSE	Cthe_2639	N-acylneuraminate cytidylyltransferase
TU1151	3121893	3130068	-	TRUE	Cthe_2640;Cthe_2641;Cthe_2642;Cthe_2643;Cthe_2644;Cthe_2645;Cthe_2646;Cthe_2647	UDP-N-acetylglucosamine 2-epimerase;N-acetylneuraminate synthase;hexapaptide repeat-containing transferase;nucleotidyl transferase;DegT/DnrJ/EryC1/StrS aminotransferase;NAD-dependent epimerase/dehydratase;hypothetical protein;hypothetical protein
TU1152	3130085	3130693	-	FALSE	Cthe_2648	sugar transferase
TU1153	3130705	3133571	-	FALSE	Cthe_2649;Cthe_2650	HpcH/HpaI aldolase;polysaccharide biosynthesis protein CapD
TU1154	3133879	3135047	+	FALSE	Cthe_2651;Cthe_2652	hypothetical protein;lipopolysaccharide biosynthesis protein
TU1155	3135060	3136512	+	FALSE	Cthe_2653;Cthe_2654	hypothetical protein;PHP-like protein
TU1156	3136848	3137399	+	FALSE	Cthe_2655	AbrB family transcriptional regulator
TU1157	3137630	3138841	+	FALSE	Cthe_2656;Cthe_2657	MazG family protein;nucleoid protein Hbs
TU1158	3138951	3139190	+	FALSE	Cthe_2658	RNA-binding S4 protein
TU1159	3139355	3140169	+	FALSE	Cthe_2659;Cthe_2660	YabP-like protein;hypothetical protein
TU1160	3140295	3141592	+	FALSE	Cthe_2661;Cthe_2662;Cthe_R0047;Cthe_R0048	septum formation initiator;RNA binding S1;Cthe_R0047;Cthe_R0048
TU1161	3141839	3143095	+	FALSE	Cthe_2663	methyl-accepting chemotaxis sensory transducer
TU1162	3143384	3145105	+	FALSE	Cthe_2664	2-octaprenylphenol hydroxylase
TU1163	3145106	3148170	-	FALSE	Cthe_2665;Cthe_2666	Zn-finger containing protein;P-type HAD superfamily ATPase
TU1164	3148454	3151113	+	FALSE	Cthe_2667;Cthe_2668;Cthe_2669;Cthe_2670	TetR family transcriptional regulator;hypothetical protein;hypothetical protein;hypothetical protein
TU1165	3151579	3154125	-	FALSE	Cthe_2671;Cthe_2672	transposase, mutator type;transposase, mutator type
TU1166	3154247	3157839	+	FALSE	Cthe_2673;Cthe_2674;Cthe_2675;Cthe_2676	Cthe_2673;hypothetical protein;hypothetical protein;GumN
TU1167	3158087	3158806	+	FALSE	Cthe_2677	histidine kinase
TU1168	3159114	3159647	-	FALSE	Cthe_2678	hypothetical protein
TU1169	3159652	3160737	-	FALSE	Cthe_2679	hypothetical protein
TU1170	3160920	3163157	-	FALSE	Cthe_2680	peptidase S41
TU1171	3163524	3166964	+	FALSE	Cthe_R0049;Cthe_R0050;Cthe_R0051;Cthe_2681;Cthe_2682	Cthe_R0049;Cthe_R0050;Cthe_R0051;serine phosphatase;hypothetical protein
TU1172	3167127	3171756	+	FALSE	Cthe_2683;Cthe_R0052;Cthe_2684;Cthe_2685;Cthe_2686;Cthe_2687	hypothetical protein;Cthe_R0052;hypothetical protein;nifR3 family TIM-barrel protein;type IV pilus assembly protein PilM;thioesterase superfamily protein
TU1173	3171893	3173446	+	FALSE	Cthe_2688	polysaccharide biosynthesis protein
TU1174	3173981	3174151	+	FALSE	Cthe_3408	hypothetical protein
TU1175	3174251	3175747	-	FALSE	Cthe_2689	GntR family transcriptional regulator
TU1176	3176029	3184357	+	FALSE	Cthe_2690;Cthe_2691;Cthe_2692;Cthe_2693;Cthe_2694;Cthe_2695;Cthe_2696;Cthe_2697	phosphoribose diphosphate:decaprenyl-phosphate phosphoribosyltransferase;galactoside O-acetyltransferase;group 1 glycosyl transferase;hypothetical protein;O-antigen polymerase;hypothetical protein;carbohydrate kinase, YjeF-like protein;alanine racemase
TU1177	3184869	3186014	+	FALSE	Cthe_2698;Cthe_2699;Cthe_2700	CopG family transcriptional regulator;transcriptional modulator of MazE/toxin, MazF;hypothetical protein
TU1178	3186279	3189296	-	FALSE	Cthe_2701;Cthe_2702	N-acetylmannosaminyltransferase;polysaccharide pyruvyl transferase
TU1179	3189622	3190527	+	FALSE	Cthe_2703	hypothetical protein
TU1180	3190643	3197530	+	FALSE	Cthe_2704;Cthe_2705;Cthe_2706;Cthe_2707;Cthe_2708;Cthe_2709	transketolase subunit A;transketolase subunit B;ABC transporter-like protein;ABC-type transport system involved in multi-copper enzyme maturation permease component;hypothetical protein;hypothetical protein
TU1181	3197608	3198717	+	FALSE	Cthe_2710	hypothetical protein
TU1182	3198798	3225192	+	FALSE	Cthe_2711;Cthe_2712;Cthe_2713;Cthe_2714;Cthe_2716;Cthe_2717;Cthe_2718;Cthe_2719;Cthe_2720;Cthe_2721;Cthe_2722;Cthe_2723;Cthe_2724;Cthe_2725;Cthe_2726;Cthe_2727;Cthe_2728;Cthe_2729;Cthe_2730;Cthe_2731;Cthe_2732	hypothetical protein;hypothetical protein;dihydroxy-acid dehydratase;acetolactate synthase, large subunit;integrase catalytic subunit;50S ribosomal protein L33;preprotein translocase subunit SecE;transcription antitermination protein nusG;50S ribosomal protein L11;50S ribosomal protein L1;50S ribosomal protein L10P;50S ribosomal protein L12P;DNA-directed RNA polymerase subunit beta;DNA-directed R…
TU1183	3204696	3205766	-	TRUE	Cthe_2715	integrase catalytic subunit
TU1184	3225303	3231353	+	FALSE	Cthe_2733;Cthe_2734;Cthe_2735;Cthe_2736;Cthe_2737;Cthe_2738	hypothetical protein;VanW;HPrNtr domain-containing protein;phosphoenolpyruvate--protein phosphotransferase;excinuclease ABC subunit C;metallophosphoesterase
TU1185	3231571	3232857	+	FALSE	Cthe_2739	trigger factor
TU1186	3232927	3234820	+	FALSE	Cthe_2740;Cthe_2741	ATP-dependent Clp protease proteolytic subunit;ATP-dependent protease ATP-binding subunit ClpX
TU1187	3235055	3236731	+	FALSE	Cthe_2742	endopeptidase La
TU1188	3236943	3237962	+	FALSE	Cthe_2743	putative DNA-binding/iron metalloprotein/AP endonuclease
TU1189	3238676	3239902	-	FALSE	Cthe_2744;Cthe_2745	lytic transglycosylase;hypothetical protein
TU1190	3240238	3241616	+	FALSE	Cthe_2746;Cthe_2747	hypothetical protein;PHP-like protein
TU1191	3241796	3242260	+	FALSE	Cthe_2748	SsrA-binding protein
TU1192	3242301	3242687	+	FALSE	Cthe_R0053	Cthe_R0053
TU1193	3242781	3246094	+	FALSE	Cthe_3409;Cthe_2749;Cthe_2750	hypothetical protein;hypothetical protein;IstB-like ATP-binding protein
TU1194	3246518	3250895	+	FALSE	Cthe_2751;Cthe_3410;Cthe_2752;Cthe_2753;Cthe_2754;Cthe_2755	hypothetical protein;hypothetical protein;beta-lactamase-like protein;hypothetical protein;beta-lactamase-like protein;ADP-ribosylation/crystallin J1
TU1195	3251168	3251440	-	FALSE	Cthe_3446	Cthe_3446
TU1196	3251706	3254604	+	FALSE	Cthe_2757;Cthe_2758;Cthe_2759	potassium/proton antiporter;hypothetical protein;AraC family transcriptional regulator
TU1197	3255101	3260274	+	FALSE	Cthe_2760;Cthe_2761	glycoside hydrolase family protein;glycoside hydrolase family protein
TU1198	3260724	3263097	+	FALSE	Cthe_2762;Cthe_2763	transcriptional regulator-like protein;hypothetical protein
TU1199	3263552	3270991	+	FALSE	Cthe_2764;Cthe_2765;Cthe_2766;Cthe_2767;Cthe_2768	TROVE domain-containing protein;hypothetical protein;hypothetical protein;type 12 methyltransferase;metallophosphoesterase
TU1200	3271107	3271808	-	FALSE	Cthe_2769	iron-sulfur cluster repair di-iron protein
TU1201	3272258	3273547	+	TRUE	Cthe_2770	transposase IS116/IS110/IS902
TU1202	3273730	3276415	-	FALSE	Cthe_2771	Cthe_2771
TU1203	3274895	3276047	+	TRUE	Cthe_2772	transposase IS3/IS911
TU1204	3276565	3277263	-	FALSE	Cthe_2775	Crp/FNR family transcriptional regulator
TU1205	3277477	3283817	+	FALSE	Cthe_2776;Cthe_3411;Cthe_3412;Cthe_2777;Cthe_2778;Cthe_2779;Cthe_2780;Cthe_2781;Cthe_2782	hypothetical protein;membrane spanning protein;Cthe_3412;nicotinamide mononucleotide transporter PnuC;cytidyltransferase-like protein;Cthe_2779;hypothetical protein;hypothetical protein;N-acetylmuramyl-L-alanine amidase, negative regulator of AmpC, AmpD
TU1206	3284105	3284266	+	FALSE	Cthe_2783	hypothetical protein
TU1207	3284334	3288847	+	FALSE	Cthe_2784;Cthe_2785;Cthe_2786;Cthe_2787	cobalamin B12-binding protein;MtaA/CmuA family methyltransferase;methylcobalamin:coenzyme M methyltransferase;ferredoxin
TU1208	3288861	3291451	+	FALSE	Cthe_2788;Cthe_2789;Cthe_2790	hypothetical protein;NLPA lipoprotein;ABC transporter-like protein
TU1209	3291477	3295753	+	FALSE	Cthe_2791;Cthe_2792;Cthe_2793;Cthe_2794;Cthe_2795	binding-protein-dependent transport systems inner membrane component;phenylacetate--CoA ligase;aminotransferase;pyruvate ferredoxin oxidoreductase subunit gamma;pyruvate ferredoxin/flavodoxin oxidoreductase subunit delta
TU1210	3295743	3296930	+	FALSE	Cthe_2796	pyruvate ferredoxin oxidoreductase subunit alpha
TU1211	3296923	3298135	+	FALSE	Cthe_2797;Cthe_3413	thiamine pyrophosphate enzyme-like TPP-binding protein;hypothetical protein
TU1212	3298248	3305755	+	FALSE	Cthe_2798;Cthe_2799;Cthe_2800;Cthe_2801;Cthe_2802;Cthe_2803;Cthe_2804	endoribonuclease L-PSP;cystathionine gamma-synthase;class I and II aminotransferase;carbon-monoxide dehydrogenase, catalytic subunit;NLPA lipoprotein;binding-protein-dependent transport systems inner membrane component;ABC transporter-like protein
TU1213	3305884	3308017	-	FALSE	Cthe_2805;Cthe_2806	carbohydrate-binding, CenC-like protein;hypothetical protein
TU1214	3308398	3314658	+	FALSE	Cthe_2807;Cthe_2808;Cthe_2809	glycoside hydrolase family protein;LacI family transcription regulator;glycoside hydrolase family protein
TU1215	3314844	3316598	+	FALSE	Cthe_2810	Na/Pi-cotransporter II-like protein
TU1216	3316953	3318728	+	FALSE	Cthe_2811	glycoside hydrolase family protein
TU1217	3319096	3323934	+	FALSE	Cthe_2812;Cthe_2813;Cthe_2814	glycoside hydrolase family protein;two component transcriptional regulator;periplasmic sensor signal transduction histidine kinase
TU1218	3324051	3325652	-	FALSE	Cthe_2815	lysyl-tRNA synthetase
TU1219	3325992	3327212	-	FALSE	Cthe_2816	transposase, mutator type
TU1220	3328547	3337273	+	FALSE	Cthe_2817;Cthe_2818;Cthe_2819;Cthe_2820;Cthe_2821	CheW protein;CheA signal transduction histidine kinase;methyl-accepting chemotaxis sensory transducer;CheR-type MCP methyltransferase;response regulator receiver modulated CheB methylesterase
TU1221	3337478	3339497	+	FALSE	Cthe_2822;Cthe_3414;Cthe_2823	oxidoreductase-like protein;Cthe_3414;Cthe_2823
TU1222	3339748	3340506	+	TRUE	Cthe_2824	Cthe_2824
TU1223	3340946	3344054	+	FALSE	Cthe_2825;Cthe_2826	hypothetical protein;hypothetical protein
TU1224	3344263	3345274	+	FALSE	Cthe_2827;Cthe_2828	Cthe_2827;hypothetical protein
TU1225	3345548	3349097	-	FALSE	Cthe_2829;Cthe_2830;Cthe_2831;Cthe_2832	ISDet4, transposase;IstB-like ATP-binding protein;transposase;transposase, mutator type
TU1226	3349712	3353019	+	FALSE	Cthe_2833;Cthe_2834;Cthe_2835;Cthe_2836	Cthe_2833;hypothetical protein;hypothetical protein;hypothetical protein
TU1227	3353276	3354081	+	FALSE	Cthe_2837	Cthe_2837
TU1228	3354477	3362559	+	FALSE	Cthe_2838;Cthe_2839;Cthe_2840;Cthe_2842;Cthe_2843;Cthe_2844;Cthe_3449;Cthe_2845;Cthe_2846	hypothetical protein;hypothetical protein;Cthe_2840;Cthe_2842;Cthe_2843;Cthe_2844;Cthe_3449;hypothetical protein;hypothetical protein
TU1229	3362822	3367121	+	TRUE	Cthe_2847;Cthe_2848;Cthe_2849	P4 family phage/plasmid primase;phage major capsid protein, HK97;hypothetical protein
TU1230	3367449	3368705	+	FALSE	Cthe_2850	transposase IS116/IS110/IS902
TU1231	3368814	3370946	+	FALSE	Cthe_3450;Cthe_2851;Cthe_2852;Cthe_2853	Cthe_3450;hypothetical protein;Cthe_2852;Cthe_2853
TU1232	3371390	3374499	+	FALSE	Cthe_2854;Cthe_2855	hypothetical protein;hypothetical protein
TU1233	3374708	3375718	+	FALSE	Cthe_2856;Cthe_2857	hypothetical protein;hypothetical protein
TU1234	3375991	3377127	-	FALSE	Cthe_2858	transposase, mutator type
TU1235	3377730	3382819	+	FALSE	Cthe_2859;Cthe_2860;Cthe_2861;Cthe_2862;Cthe_2863;Cthe_3451;Cthe_3417;Cthe_2864	Cthe_2859;Cthe_2860;hypothetical protein;hypothetical protein;Cthe_2863;Cthe_3451;hypothetical protein;hypothetical protein
TU1236	3383076	3387440	+	TRUE	Cthe_2865;Cthe_2866;Cthe_2867	P4 family phage/plasmid primase;phage major capsid protein, HK97;hypothetical protein
TU1237	3387793	3389049	+	FALSE	Cthe_2868	transposase IS116/IS110/IS902
TU1238	3389163	3389798	+	FALSE	Cthe_3418;Cthe_2869	Cthe_3418;hypothetical protein
TU1239	3390246	3392099	+	FALSE	Cthe_2870;Cthe_2871	hypothetical protein;TipAS antibiotic-recognition
TU1240	3392182	3393882	-	FALSE	Cthe_2872	glycoside hydrolase family protein
TU1241	3394185	3394886	-	FALSE	Cthe_2873	hypothetical protein
TU1242	3395284	3397101	+	FALSE	Cthe_2874	phosphoenolpyruvate carboxykinase
TU1243	3398376	3398909	+	FALSE	Cthe_2875	sigma 54 modulation protein / 30S ribosomal protein S30P
TU1244	3399024	3403154	+	FALSE	Cthe_2876;Cthe_2877	ATP-dependent DNA helicase PcrA;S-layer-like domain-containing protein
TU1245	3403324	3404217	+	FALSE	Cthe_2878	peptidase C39, bacteriocin processing
TU1246	3404469	3406004	-	FALSE	Cthe_2879	dockerin type I cellulosome protein
TU1247	3406523	3411061	+	FALSE	Cthe_2880;Cthe_2881;Cthe_2882;Cthe_2883	ATP phosphoribosyltransferase regulatory subunit;ATP phosphoribosyltransferase catalytic subunit;histidinol dehydrogenase;histidinol phosphate aminotransferase
TU1248	3411174	3416883	+	FALSE	Cthe_2884;Cthe_2885;Cthe_2886;Cthe_2887;Cthe_2888;Cthe_2889;Cthe_2890	imidazoleglycerol-phosphate dehydratase;phosphoribosylaminoimidazole-succinocarboxamide synthase;imidazole glycerol phosphate synthase subunit HisH;1-(5-phosphoribosyl)-5-[(5-phosphoribosylamino)methylideneamino] imidazole-4-carboxamide isomerase;imidazole glycerol phosphate synthase subunit HisF;bifunctional phosphoribosyl-AMP cyclohydrolase/phosphoribosyl-ATP pyrophosphatase protein;putative tr…
TU1249	3417106	3419064	+	FALSE	Cthe_2891;Cthe_2892	co-chaperonin GroES;chaperonin GroEL
TU1250	3419315	3423837	+	FALSE	Cthe_2893;Cthe_2894;Cthe_2895;Cthe_2896	response regulator receiver protein;hypothetical protein;glycoside hydrolase family protein;hypothetical protein
TU1251	3424166	3424645	+	FALSE	Cthe_2897	transcription elongation factor GreA
TU1252	3424994	3426474	+	FALSE	Cthe_2898;Cthe_2899;Cthe_2900	anti-sigma-factor antagonist;putative anti-sigma regulatory factor, serine/threonine protein kinase;RNA polymerase sigma 28 subunit
TU1253	3426641	3429113	+	FALSE	Cthe_2901;Cthe_R0054	putative anti-sigma regulatory factor, serine/threonine protein kinase;Cthe_R0054
TU1254	3429222	3432407	+	FALSE	Cthe_R0055;Cthe_R0056	Cthe_R0055;Cthe_R0056
TU1255	3432497	3449562	+	FALSE	Cthe_R0057;Cthe_3419;Cthe_2902;Cthe_2903;Cthe_2904;Cthe_2905;Cthe_2906;Cthe_2907;Cthe_2908;Cthe_2909;Cthe_2910;Cthe_2911;Cthe_2912;Cthe_2913;Cthe_2914;Cthe_2915;Cthe_2916;Cthe_2917;Cthe_2918;Cthe_2919;Cthe_2920;Cthe_2921;Cthe_2922;Cthe_2923;Cthe_2924;Cthe_2925;Cthe_2926;Cthe_2927;Cthe_2928;Cthe_2929;Cthe_2930;Cthe_2931;Cthe_2932;Cthe_2933	Cthe_R0057;hypothetical protein;30S ribosomal protein S10;50S ribosomal protein L3;50S ribosomal protein L4;50S ribosomal protein L23;50S ribosomal protein L2;30S ribosomal protein S19;50S ribosomal protein L22;30S ribosomal protein S3P;50S ribosomal protein L16;50S ribosomal protein L29;30S ribosomal protein S17;50S ribosomal protein L14;50S ribosomal protein L24;50S ribosomal protein L5;30S rib…
TU1256	3449604	3450503	+	FALSE	Cthe_2934	ABC transporter-like protein
TU1257	3450595	3451185	-	FALSE	Cthe_2935	methyltransferase small
TU1258	3451618	3455122	+	FALSE	Cthe_2936;Cthe_2937;Cthe_2938;Cthe_2939	cobalt transporter ATP-binding subunit;cobalt transport protein;glucokinase;tRNA pseudouridine synthase A
TU1259	3455515	3455991	+	FALSE	Cthe_2940	CarD family transcriptional regulator
TU1260	3456214	3462868	+	FALSE	Cthe_2941;Cthe_2942;Cthe_2943;Cthe_2944;Cthe_2945	2-C-methyl-D-erythritol 4-phosphate cytidylyltransferase;ABC transporter-like protein;ABC-2 type transporter;periplasmic sensor signal transduction histidine kinase;histidine kinase
TU1261	3462855	3463325	-	FALSE	Cthe_2946	2-C-methyl-D-erythritol 2,4-cyclodiphosphate synthase
TU1262	3463959	3465677	+	FALSE	Cthe_2947	prolyl-tRNA synthetase
TU1263	3465900	3466742	+	FALSE	Cthe_2948	Allergen V5/Tpx-1 related-like protein
TU1264	3466795	3468498	-	FALSE	Cthe_2949	pectinesterase
TU1265	3468753	3470417	-	FALSE	Cthe_2950	Pectate lyase/Amb allergen
TU1266	3470720	3471445	+	FALSE	Cthe_2951	hypothetical protein
TU1267	3471448	3473422	-	FALSE	Cthe_2952;Cthe_2953;Cthe_2954;Cthe_2955	IstB-like ATP-binding protein;hypothetical protein;hypothetical protein;hypothetical protein
TU1268	3473477	3476005	+	FALSE	Cthe_2956;Cthe_2957;Cthe_2958	hypothetical protein;hypothetical protein;transposase, mutator type
TU1269	3476234	3477727	+	FALSE	Cthe_2959;Cthe_2960	Cthe_2959;hypothetical protein
TU1270	3478233	3484209	-	FALSE	Cthe_2961;Cthe_2962;Cthe_2963;Cthe_2964;Cthe_2965	extracellular solute-binding protein;oligopeptide/dipeptide ABC transporter ATPase;oligopeptide/dipeptide ABC transporter ATPase;binding-protein-dependent transport systems inner membrane component;binding-protein-dependent transport systems inner membrane component
TU1271	3484611	3486854	+	FALSE	Cthe_2966;Cthe_2967	hypothetical protein;major facilitator transporter
TU1272	3487007	3487786	-	FALSE	Cthe_2968	4Fe-4S ferredoxin, iron-sulfur binding
TU1273	3488178	3490016	+	FALSE	Cthe_2969;Cthe_2970;Cthe_2971	GntR family transcriptional regulator;ABC transporter-like protein;hypothetical protein
TU1274	3490091	3492142	-	FALSE	Cthe_2972	glycoside hydrolase family protein
TU1275	3492514	3493215	+	FALSE	Cthe_2973	sugar fermentation stimulation protein
TU1276	3493240	3494451	-	FALSE	Cthe_2974	hypothetical protein
TU1277	3494458	3495222	-	FALSE	Cthe_2975	putative RNA polymerase sigma factor SigI
TU1278	3495574	3496701	+	FALSE	Cthe_2977	hypothetical protein
TU1279	3496891	3497598	+	FALSE	Cthe_2978	Crp/FNR family transcriptional regulator
TU1280	3497683	3497880	+	FALSE	Cthe_2979	4Fe-4S ferredoxin, iron-sulfur binding
TU1281	3497915	3502037	+	TRUE	Cthe_2980;Cthe_2982;Cthe_2983	hypothetical protein;hypothetical protein;methyl-accepting chemotaxis sensory transducer
TU1282	3498525	3499076	-	FALSE	Cthe_2981	hypothetical protein
TU1283	3502251	3502875	-	FALSE	Cthe_2984	Cthe_2984
TU1284	3502939	3505645	-	FALSE	Cthe_2985;Cthe_2986;Cthe_2987;Cthe_2988	Cthe_2985;hypothetical protein;hypothetical protein;hypothetical protein
TU1285	3506208	3509162	+	FALSE	Cthe_2989	glycosyltransferase
TU1286	3509253	3509474	-	TRUE	Cthe_3420	hypothetical protein
TU1287	3509627	3512273	+	FALSE	Cthe_2990;Cthe_2991	peptide methionine sulfoxide reductase;NADH:flavin oxidoreductase/NADH oxidase
TU1288	3512983	3517471	+	FALSE	Cthe_2992;Cthe_2993;Cthe_2994;Cthe_2995	ECF subfamily RNA polymerase sigma-24 factor;hypothetical protein;hypothetical protein;hypothetical protein
TU1289	3517814	3518392	+	FALSE	Cthe_2996	PfpI family intracellular peptidase
TU1290	3518700	3519479	+	FALSE	Cthe_2997	hypothetical protein
TU1291	3519775	3524917	+	FALSE	Cthe_2998;Cthe_3000;Cthe_3001;Cthe_3002	ABC transporter-like protein;phosphate transporter;hypothetical protein;hypothetical protein
TU1292	3521603	3522175	-	FALSE	Cthe_2999	hypothetical protein
TU1293	3525027	3528476	-	FALSE	Cthe_3003;Cthe_3004	hydrogenase, Fe-only;ferredoxin
TU1294	3528781	3530052	+	FALSE	Cthe_3005	peptidoglycan-binding LysM
TU1295	3530147	3532588	-	FALSE	Cthe_3006;Cthe_3007;Cthe_3008	ErfK/YbiS/YcfS/YnhG;ErfK/YbiS/YcfS/YnhG;superoxide dismutase
TU1296	3532815	3533123	-	FALSE	Cthe_3009	hypothetical protein
TU1297	3533273	3537028	+	FALSE	Cthe_3010;Cthe_3011;Cthe_3012	hypothetical protein;hypothetical protein;carbohydrate-binding family 6 protein
TU1298	3537193	3544667	-	FALSE	Cthe_3013;Cthe_3014;Cthe_3015;Cthe_3016;Cthe_3017;Cthe_3018;Cthe_3019;Cthe_3020;Cthe_3021	hydrogenase expression/formation protein HypE;hydrogenase formation HypD protein;hydrogenase assembly chaperone hypC/hupF;(NiFe) hydrogenase maturation protein HypF;hydrogenase accessory protein HypB;hydrogenase expression/synthesis, HypA;4Fe-4S ferredoxin, iron-sulfur binding;ech hydrogenase subunit E;ech hydrogenase subunit D
TU1299	3544741	3547970	-	FALSE	Cthe_3022;Cthe_3023;Cthe_3024	ech hydrogenase subunit C;ech hydrogenase subunit B;ech hydrogenase subunit A
TU1300	3548664	3549146	-	FALSE	Cthe_3026	GreA/GreB family elongation factor
TU1301	3549650	3551020	+	FALSE	Cthe_3027	citrate synthase
TU1302	3551120	3552316	-	FALSE	Cthe_3028	histidine decarboxylase
TU1303	3552839	3556380	+	FALSE	Cthe_3029;Cthe_3030;Cthe_3031	CheW protein;methyl-accepting chemotaxis sensory transducer;hypothetical protein
TU1304	3556592	3557026	+	FALSE	Cthe_3032	hypothetical protein
TU1305	3557201	3558072	+	FALSE	Cthe_3033;Cthe_3034	hypothetical protein;hypothetical protein
TU1306	3558127	3559302	-	FALSE	Cthe_3035	D-3-phosphoglycerate dehydrogenase
TU1307	3559919	3561631	+	FALSE	Cthe_3036	methyl-accepting chemotaxis sensory transducer
TU1308	3561719	3562357	+	FALSE	Cthe_3037	nitroreductase
TU1309	3562569	3563276	+	FALSE	Cthe_3038	hypothetical protein
TU1310	3563461	3569599	+	FALSE	Cthe_3039;Cthe_3040;Cthe_3041;Cthe_3042;Cthe_3043	cell division protein FtsK/SpoIIIE;hypothetical protein;1,4-dihydroxy-2-naphthoate octaprenyltransferase;hypothetical protein;hypothetical protein
TU1311	3569729	3574541	+	FALSE	Cthe_3044;Cthe_3045;Cthe_3046;Cthe_3047;Cthe_3048	hypothetical protein;FHA domain-containing protein;cell cycle protein;peptidoglycan glycosyltransferase;DNA repair protein RadC
TU1312	3575203	3576978	-	FALSE	Cthe_3049	TPR repeat-containing protein
TU1313	3577303	3591130	+	FALSE	Cthe_3050;Cthe_3051;Cthe_3052;Cthe_3053;Cthe_3054	fibronectin, type III;transposase, mutator type;YD repeat-containing protein;hypothetical protein;hypothetical protein
TU1314	3591381	3591581	+	TRUE	Cthe_3055	Cthe_3055
TU1315	3591687	3593467	+	FALSE	Cthe_3056	Cthe_3056
TU1316	3593906	3594385	-	FALSE	Cthe_3058	hypothetical protein
TU1317	3594609	3596096	+	FALSE	Cthe_3059;Cthe_3060;Cthe_3061	phosphotransferase KptA/Tpt1;hypothetical protein;CopY family transcriptional regulator
TU1318	3596342	3598806	+	FALSE	Cthe_3062;Cthe_3063	signal transduction histidine kinase regulating citrate/malate metabolism;acetyl xylan esterase
TU1319	3599368	3604283	+	FALSE	Cthe_R0058;Cthe_R0059;Cthe_R0060	Cthe_R0058;Cthe_R0059;Cthe_R0060
TU1320	3604489	3606096	+	FALSE	Cthe_3064	polysaccharide biosynthesis protein
TU1321	3606318	3612043	+	FALSE	Cthe_3065;Cthe_3066;Cthe_3067;Cthe_3068;Cthe_3069;Cthe_3070	hypothetical protein;ABC transporter-like protein;membrane spanning protein;periplasmic sensor signal transduction histidine kinase;two component transcriptional regulator;hypothetical protein
TU1322	3612340	3612516	+	FALSE	Cthe_3071	hypothetical protein
TU1323	3612982	3613743	-	FALSE	Cthe_3072	acyl-ACP thioesterase
TU1324	3613910	3617099	+	FALSE	Cthe_3073;Cthe_3074;Cthe_3075	HAD family hydrolase;Cof-like hydrolase;von Willebrand factor, type A
TU1325	3617293	3618585	+	FALSE	Cthe_3076	radical SAM family protein
TU1326	3619516	3625077	+	FALSE	Cthe_3077	cellulosome anchoring protein cohesin subunit
TU1327	3625229	3632170	+	FALSE	Cthe_3078	cellulosome anchoring protein cohesin subunit
TU1328	3632842	3636304	+	FALSE	Cthe_3079;Cthe_3080	cellulosome anchoring protein cohesin subunit;cellulosome anchoring protein cohesin subunit
TU1329	3636401	3637243	-	FALSE	Cthe_3081	transglutaminase-like protein
TU1330	3637818	3638503	+	FALSE	Cthe_3082;Cthe_3083	hypothetical protein;hypothetical protein
TU1331	3638500	3640681	-	FALSE	Cthe_3084;Cthe_3085	putative RNA methylase;response regulator receiver protein
TU1332	3640895	3643123	+	FALSE	Cthe_3086;Cthe_3087	3-phosphoshikimate 1-carboxyvinyltransferase;response regulator receiver protein
TU1333	3643183	3643407	-	FALSE	Cthe_3088	Cthe_3088
TU1334	3643649	3644041	-	FALSE	Cthe_3089	hypothetical protein
TU1335	3644371	3645213	+	FALSE	Cthe_3090	fumarate hydratase
TU1336	3645244	3646143	+	FALSE	Cthe_3091;Cthe_3092	tartrate/fumarate subfamily Fe-S type hydro-lyase beta subunit;hypothetical protein
TU1337	3646611	3648416	+	FALSE	Cthe_3093;Cthe_R0061;Cthe_R0062	adenylosuccinate synthetase;Cthe_R0061;Cthe_R0062
TU1338	3648505	3648794	+	FALSE	Cthe_R0063;Cthe_R0064;Cthe_R0065	Cthe_R0063;Cthe_R0064;Cthe_R0065
TU1339	3649007	3655158	-	FALSE	Cthe_3094;Cthe_3095;Cthe_3096;Cthe_3097	glycosyl transferase family protein;glycosyl transferase family protein;hypothetical protein;glycosyl transferase family protein
TU1340	3655287	3656349	-	FALSE	Cthe_3098;Cthe_3099	hypothetical protein;glycosyl transferase family protein
TU1341	3656550	3664895	+	FALSE	Cthe_3100;Cthe_3101;Cthe_3102;Cthe_3103;Cthe_3104;Cthe_3105;Cthe_3106;Cthe_3107;Cthe_3108;Cthe_3109	diaminopimelate epimerase;L,L-diaminopimelate aminotransferase;cell envelope-related transcriptional attenuator;2-hydroxyglutaryl-CoA dehydratase, D-component;putative CoA-substrate-specific enzyme activase;exsB protein;putative 6-pyruvoyl tetrahydropterin synthase;radical SAM family protein;phage SPO1 DNA polymerase-like protein;uracil-DNA glycosylase superfamily protein
TU1342	3665491	3667011	+	FALSE	Cthe_R0066	Cthe_R0066
TU1343	3667119	3667194	+	TRUE	Cthe_R0067	Cthe_R0067
TU1344	3667394	3670301	+	FALSE	Cthe_R0068	Cthe_R0068
TU1345	3670391	3670507	+	FALSE	Cthe_R0069	Cthe_R0069
TU1346	3670515	3677156	+	FALSE	Cthe_R0070;Cthe_3110;Cthe_3111;Cthe_3421;Cthe_3112;Cthe_3113;Cthe_3114;Cthe_3115	Cthe_R0070;UBA/THIF-type NAD/FAD binding fold protein;hypothetical protein;hypothetical protein;glycosidase;nucleotidyl transferase;group 1 glycosyl transferase;hypothetical protein
TU1347	3677281	3678372	+	FALSE	Cthe_3116	mannose-6-phosphate isomerase, class I
TU1348	3678493	3680494	+	FALSE	Cthe_3117;Cthe_3118;Cthe_3119	zinc/iron permease;hemerythrin-like metal-binding protein;FMN-binding flavin reductase-like protein
TU1349	3680605	3684141	+	FALSE	Cthe_3120	pyruvate flavodoxin/ferredoxin oxidoreductase-like protein
TU1350	3684239	3684406	-	TRUE	Cthe_3121	hypothetical protein
TU1351	3684732	3690736	+	FALSE	Cthe_3122;Cthe_3123	S-layer-like domain-containing protein;von Willebrand factor, type A
TU1352	3690976	3693411	+	FALSE	Cthe_3124;Cthe_3125	AMP-dependent synthetase and ligase;heat shock protein Hsp20
TU1353	3693630	3696056	+	FALSE	Cthe_3126;Cthe_3127	NUDIX hydrolase;peptidase M56, BlaR1
TU1354	3696535	3705015	+	FALSE	Cthe_3128;Cthe_3129;Cthe_3130;Cthe_3131;Cthe_3132;Cthe_3133;Cthe_3134;Cthe_3135	iron-sulfur flavoprotein;citrate transporter;hypothetical protein;von Willebrand factor, type A;dockerin type I cellulosome protein;alpha/beta hydrolase fold protein;hypothetical protein;hypothetical protein
TU1355	3705344	3707161	-	FALSE	Cthe_3136;Cthe_3137	peptidase S8/S53 subtilisin kexin sedolisin;hypothetical protein
TU1356	3707383	3708641	-	FALSE	Cthe_3138;Cthe_3139	hypothetical protein;hypothetical protein
TU1357	3708668	3713186	-	FALSE	Cthe_3140;Cthe_3143	TetR family transcriptional regulator;hypothetical protein
TU1358	3709573	3712774	+	FALSE	Cthe_3141;Cthe_3142	G-D-S-L lipolytic protein;hypothetical protein
TU1359	3713395	3714126	-	FALSE	Cthe_3144	AraC family transcriptional regulator
TU1360	3714353	3716904	+	FALSE	Cthe_3145;Cthe_3146	transcriptional regulator;peptidase M56, BlaR1
TU1361	3717291	3726018	+	FALSE	Cthe_3147;Cthe_3148;Cthe_3149;Cthe_3150;Cthe_3151;Cthe_3152;Cthe_3153	ABC transporter-like protein;ABC transporter-like protein;aminoacyl-histidine dipeptidase;adenosylcobinamide-phosphate synthase;adenosylcobinamide kinase/adenosylcobinamide-phosphate guanylyltransferase;cobalamin synthase;alpha-ribazole phosphatase
TU1362	3726159	3727585	+	FALSE	Cthe_3154;Cthe_3155	hypothetical protein;beta-lactamase-like protein
TU1363	3727818	3729068	-	FALSE	Cthe_3156	methyl-accepting chemotaxis sensory transducer
TU1364	3729405	3733463	+	FALSE	Cthe_3157;Cthe_3158;Cthe_3159	pyruvate carboxyltransferase;aconitate hydratase;GntR family transcriptional regulator
TU1365	3733544	3744863	+	FALSE	Cthe_3160;Cthe_3161;Cthe_3162;Cthe_3163;Cthe_3164;Cthe_3165;Cthe_3166;Cthe_3167;Cthe_3168	NOL1/NOP2/sun family RNA methylase;ribosomal small subunit pseudouridine synthase A;SAM dependent methyltransferase;carbohydrate-binding family 25 protein;two component AraC family transcriptional regulator;PpiC-type peptidyl-prolyl cis-trans isomerase;glucose-1-phosphate adenylyltransferase;glucose-1-phosphate adenylyltransferase, GlgD subunit;putative lipid kinase
TU1366	3744994	3745752	-	FALSE	Cthe_3169	enoyl-[acyl-carrier-protein] reductase [NADH]
TU1367	3746174	3750663	+	FALSE	Cthe_3170;Cthe_3171;Cthe_3172	ABC transporter-like protein;S-layer-like domain-containing protein;hypothetical protein
TU1368	3750762	3750838	-	FALSE	Cthe_R0071	Cthe_R0071
TU1369	3751054	3752052	+	FALSE	Cthe_3173	sodium/calcium exchanger membrane region
TU1370	3752131	3753205	-	FALSE	Cthe_3174;Cthe_3175	hypothetical protein;hypothetical protein
TU1371	3753411	3754976	-	FALSE	Cthe_3176;Cthe_3177	small acid-soluble spore protein, alpha/beta type;monogalactosyldiacylglycerol synthase
TU1372	3755283	3756872	-	FALSE	Cthe_3178	hypothetical protein
TU1373	3757051	3768183	+	FALSE	Cthe_3179;Cthe_3180;Cthe_3182;Cthe_3183;Cthe_3184;Cthe_3185;Cthe_3186	Serine-type D-Ala-D-Ala carboxypeptidase;hypothetical protein;integrase catalytic subunit;potassium transporter peripheral membrane component;cation transporter;tRNA-guanine transglycosylases;radical SAM family protein
TU1374	3759642	3760712	-	TRUE	Cthe_3181	integrase catalytic subunit
TU1375	3768205	3768627	-	FALSE	Cthe_3187	putative anti-sigma regulatory factor, serine/threonine protein kinase
TU1376	3768943	3770430	+	FALSE	Cthe_3188	copper amine oxidase-like protein
TU1377	3770664	3774857	+	FALSE	Cthe_3189;Cthe_3190;Cthe_3191	hypothetical protein;RecD/TraA family helicase;chromosome partitioning ATPase
TU1378	3775001	3775630	-	FALSE	Cthe_3192	hypothetical protein
TU1379	3775854	3776564	+	FALSE	Cthe_3193	phospholipase C zinc-binding
TU1380	3776837	3777487	-	FALSE	Cthe_3194	hypothetical protein
TU1381	3777695	3778120	+	FALSE	Cthe_3195	hypothetical protein
TU1382	3778203	3779564	-	FALSE	Cthe_3196	hypothetical protein
TU1383	3779817	3780561	+	FALSE	Cthe_3197;Cthe_3198	PRC-barrel domain-containing protein;hypothetical protein
TU1384	3780749	3781798	+	TRUE	Cthe_3199	hypothetical protein
TU1385	3782069	3784711	+	FALSE	Cthe_3200	alanyl-tRNA synthetase
TU1386	3791468	3812916	+	FALSE	Cthe_3201;Cthe_3202;Cthe_3203;Cthe_3204;Cthe_3205;Cthe_3207;Cthe_3210;Cthe_3211;Cthe_3212;Cthe_3213;Cthe_3214;Cthe_3215;Cthe_3216;Cthe_3217	CRISPR-associated Csh1 family protein;CRISPR-associated Csh2 family protein;CRISPR-associated Cas5 family Hmari subtype protein;CRISPR-associated helicase Cas3;hypothetical protein;transposase, mutator type;hypothetical protein;hypothetical protein;hypothetical protein;hypothetical protein;hypothetical protein;CRISPR-associated TM1812 family protein;transposase, mutator type;hypothetical protein
TU1387	3800183	3801253	-	TRUE	Cthe_3208	integrase catalytic subunit
TU1388	3816440	3817719	+	FALSE	Cthe_3218;Cthe_3219	CRISPR-associated Cas1 family protein;CRISPR-associated Cas2 family protein
TU1389	3817694	3818308	+	FALSE	Cthe_3220	CRISPR-associated Cas4 family protein
TU1390	3818367	3818585	-	TRUE	Cthe_3424	signal peptidase I
TU1391	3819665	3821794	+	FALSE	Cthe_3221;Cthe_3222;Cthe_3223	hypothetical protein;hypothetical protein;hypothetical protein
TU1392	3822304	3827282	+	FALSE	Cthe_3224;Cthe_3452;Cthe_3425;Cthe_3225;Cthe_3226;Cthe_3227;Cthe_3228	hypothetical protein;Cthe_3452;Cthe_3425;hypothetical protein;copper amine oxidase-like protein;copper amine oxidase-like protein;copper amine oxidase-like protein
TU1393	3827465	3831610	+	FALSE	Cthe_3229;Cthe_3230	transposase, IS4;hypothetical protein
TU1394	3831881	3832360	+	FALSE	Cthe_3231	hypothetical protein
TU1395	3832532	3837541	+	FALSE	Cthe_3232	YD repeat-containing protein
TU1396	3838252	3838992	+	FALSE	Cthe_3233	hypothetical protein
TU1397	3839035	3840922	-	FALSE	Cthe_3234;Cthe_3235	hypothetical protein;hypothetical protein
TU1398	3841317	3843276	+	FALSE	Cthe_3236;Cthe_3237;Cthe_3238	hypothetical protein;relaxase/mobilization nuclease domain-containing protein;hypothetical protein

## Sheet: dataset3
	FinalTUOnePosStart	FinalTUOnePosEnd	Strand	LowExpressionWithCoveredReadsLessThanOne	allNames	allProducts
TU1	104	3528	+	FALSE	Cthe_0001;Cthe_0002;Cthe_0003	recombinase;hypothetical protein;ankyrin repeat-containing protein
TU2	3874	22656	+	FALSE	Cthe_0004;Cthe_0005;Cthe_0006;Cthe_0007;Cthe_0008;Cthe_0009;Cthe_0010;Cthe_3426;Cthe_3427;Cthe_3428;Cthe_0015	YD repeat-containing protein;hypothetical protein;hypothetical protein;hypothetical protein;hypothetical protein;YD repeat-containing protein;hypothetical protein;Cthe_3426;Cthe_3427;Cthe_3428;alpha-L-arabinofuranosidase B
TU3	23020	23499	+	FALSE	Cthe_0016	Ferritin and Dps
TU4	24056	26602	+	FALSE	Cthe_0017;Cthe_0018;Cthe_0019	hypothetical protein;hypothetical protein;P-II family regulatory protein
TU5	26797	27759	+	FALSE	Cthe_0020	biotin synthase
TU6	27756	28490	+	FALSE	Cthe_0021	dethiobiotin synthase
TU7	28483	32632	+	FALSE	Cthe_0022;Cthe_0023;Cthe_0024;Cthe_0025	2-amino-3-ketobutyrate coenzyme A ligase;pimeloyl-CoA synthesis;biotin biosynthesis protein BioC;adenosylmethionine-8-amino-7-oxononanoate aminotransferase
TU8	32629	34502	+	FALSE	Cthe_3429;Cthe_3430	Cthe_3429;Cthe_3430
TU9	34615	40085	-	FALSE	Cthe_0028	hypothetical protein
TU10	36062	38208	+	FALSE	Cthe_0029;Cthe_0030;Cthe_0031	hypothetical protein;phosphatidate cytidylyltransferase;putative membrane transporter
TU11	38313	40085	-	FALSE	Cthe_0032	glycoside hydrolase family protein
TU12	40454	43120	+	FALSE	Cthe_0033	small GTP-binding protein
TU13	43237	43896	-	FALSE	Cthe_0034	cyclic nucleotide-binding protein
TU14	44011	44715	+	FALSE	Cthe_0035	4Fe-4S ferredoxin, iron-sulfur binding
TU15	44775	46403	+	FALSE	Cthe_0036	hydroxylamine reductase
TU16	46505	46933	-	FALSE	Cthe_0037	heat shock protein Hsp20
TU17	47035	49216	+	FALSE	Cthe_0038;Cthe_0039	chemotaxis protein cheW;methyl-accepting chemotaxis sensory transducer
TU18	49460	52123	+	FALSE	Cthe_0040	cellulose 1,4-beta-cellobiosidase
TU19	52125	52559	-	TRUE	Cthe_0041	hypothetical protein
TU20	52784	53986	+	FALSE	Cthe_0042	small GTP-binding protein
TU21	54373	56601	+	FALSE	Cthe_0043	glycoside hydrolase family protein
TU22	56725	58326	-	FALSE	Cthe_0044	dockerin type I cellulosome protein
TU23	58680	64871	+	FALSE	Cthe_0045;Cthe_0046;Cthe_0047;Cthe_0048;Cthe_0049	copper amine oxidase-like protein;hypothetical protein;copper amine oxidase-like protein;copper amine oxidase-like protein;XRE family transcriptional regulator
TU24	65172	66131	+	FALSE	Cthe_0050	hypothetical protein
TU25	66312	67571	+	FALSE	Cthe_0051	hypothetical protein
TU26	67772	71693	+	FALSE	Cthe_0052;Cthe_0053	hypothetical protein;ribonucleotide-diphosphate reductase subunit alpha
TU27	71948	74137	+	FALSE	Cthe_0054	hypothetical protein
TU28	74158	74376	+	FALSE	Cthe_3300	hypothetical protein
TU29	74379	74915	+	FALSE	Cthe_0055	hypothetical protein
TU30	75394	93061	+	FALSE	Cthe_0056;Cthe_0058;Cthe_0059;Cthe_0060	hypothetical protein;putative RNA polymerase sigma factor SigI;type 3a, cellulose-binding;hypothetical protein
TU31	89362	89994	-	TRUE	Cthe_0057	hypothetical protein
TU32	93207	93755	-	FALSE	Cthe_0061	BioY protein
TU33	93965	95854	-	FALSE	Cthe_0062	sulfatase
TU34	96121	96456	+	FALSE	Cthe_0063	rubredoxin-type Fe(Cys)4 protein
TU35	96477	97433	-	TRUE	Cthe_0064	Na/Pi-cotransporter II-like protein
TU36	97629	102650	+	FALSE	Cthe_0065;Cthe_0066;Cthe_0067;Cthe_0069;Cthe_0070	hypothetical protein;hypothetical protein;NAD-dependent deacetylase;asparagine synthetase AsnA;asparaginyl-tRNA synthetase
TU37	99295	99906	-	FALSE	Cthe_0068	peptidylprolyl isomerase
TU38	102852	105668	-	FALSE	Cthe_0071	cellulose 1,4-beta-cellobiosidase
TU39	105911	108454	+	FALSE	Cthe_0072;Cthe_0073;Cthe_3431;Cthe_0075	phage shock protein PspC;hypothetical protein;Cthe_3431;hypothetical protein
TU40	108653	109588	+	FALSE	Cthe_0076;Cthe_0077	hypothetical protein;hypothetical protein
TU41	109725	109865	-	FALSE	Cthe_0078	Cthe_0078
TU42	110150	110665	+	FALSE	Cthe_0079	hypothetical protein
TU43	110717	112628	-	FALSE	Cthe_0080;Cthe_0081	CheW protein;N-acetylglutamate synthase / glutamate N-acetyltransferase
TU44	113271	115718	+	FALSE	Cthe_0082	Lon-A peptidase
TU45	116031	117710	+	FALSE	Cthe_0083	serine phosphatase
TU46	117726	119241	-	FALSE	Cthe_0084;Cthe_0085	hypothetical protein;negative regulator of genetic competence
TU47	119622	120506	+	FALSE	Cthe_0086	hypothetical protein
TU48	120774	123356	+	FALSE	Cthe_0087;Cthe_0088;Cthe_0089	maf protein;rod shape-determining protein MreB;rod shape-determining protein MreC
TU49	123353	130031	+	FALSE	Cthe_0090;Cthe_0091;Cthe_0092;Cthe_0093;Cthe_0094;Cthe_0095;Cthe_0097	hypothetical protein;peptidoglycan glycosyltransferase;septum formation inhibitor;septum site-determining protein MinD;cell division topological specificity factor MinE;methylglyoxal synthase;peptidase M23B
TU50	128662	128925	-	FALSE	Cthe_0096	hypothetical protein
TU51	130163	130972	+	FALSE	Cthe_0098	peptidase M50
TU52	131036	131911	-	FALSE	Cthe_0099	5,10-methylenetetrahydrofolate reductase
TU53	132322	134289	+	FALSE	Cthe_0100;Cthe_0101	hypothetical protein;iron-containing alcohol dehydrogenase
TU54	134377	135033	-	FALSE	Cthe_0102	tRNA (guanine-N(7)-)-methyltransferase
TU55	135290	135682	+	FALSE	Cthe_0103	hypothetical protein
TU56	136030	139600	+	FALSE	Cthe_0104;Cthe_0105;Cthe_0106;Cthe_0107	5-amino-6-(5-phosphoribosylamino)uracil reductase / diaminohydroxyphosphoribosylaminopyrimidine deaminase;riboflavin synthase subunit alpha;GTP cyclohydrolase II;6,7-dimethyl-8-ribityllumazine synthase
TU57	139692	140333	-	FALSE	Cthe_0108	type IV pilus assembly PilZ
TU58	140862	141121	+	FALSE	Cthe_R0001;Cthe_R0002	Cthe_R0001;Cthe_R0002
TU59	141502	141819	+	FALSE	Cthe_0109	dockerin type I cellulosome protein
TU60	142033	150308	+	FALSE	Cthe_0110;Cthe_0111;Cthe_0112;Cthe_0113;Cthe_0114;Cthe_0115;Cthe_0116;Cthe_0117	HPr kinase;putative hydrolase;UDP-N-acetylenolpyruvoylglucosamine reductase;hypothetical protein;hypothetical protein;glycogen debranching protein;hypothetical protein;HPrNtr domain-containing protein
TU61	150499	152074	+	FALSE	Cthe_0118;Cthe_0119;Cthe_0120	anti-sigma-factor antagonist;anti-sigma F factor;RNA polymerase sigma 28 subunit
TU62	152189	152446	+	FALSE	Cthe_0121	hypothetical protein
TU63	152466	152909	+	TRUE	Cthe_0122	SpoVA protein
TU64	153001	153990	+	FALSE	Cthe_0123	stage V sporulation protein AD
TU65	154049	154405	+	TRUE	Cthe_0124	SpoVA protein
TU66	154482	173625	+	FALSE	Cthe_0125;Cthe_0126;Cthe_0127;Cthe_0128;Cthe_0129;Cthe_0130;Cthe_0131;Cthe_0132;Cthe_0133;Cthe_0134;Cthe_0135;Cthe_0136	stage V sporulation AE;CheC-like protein;RNA methyltransferase;integrase catalytic subunit;metal dependent phosphohydrolase;3-oxoacyl-(acyl-carrier-protein) synthase;hypothetical protein;3-oxoacyl-(acyl-carrier-protein) synthase;AMP-dependent synthetase and ligase;hypothetical protein;beta-ketoacyl synthase;4'-phosphopantetheinyl transferase
TU67	173889	177196	+	FALSE	Cthe_0137;Cthe_0138;Cthe_0139	glyceraldehyde-3-phosphate dehydrogenase;phosphoglycerate kinase;triosephosphate isomerase
TU68	177383	180204	+	FALSE	Cthe_0140;Cthe_0141	phosphoglyceromutase;integrase catalytic subunit
TU69	180470	182107	+	FALSE	Cthe_0142	metal dependent phosphohydrolase
TU70	182307	184023	+	FALSE	Cthe_0143;Cthe_0144	phosphopyruvate hydratase;preprotein translocase subunit SecG
TU71	184305	184856	+	FALSE	Cthe_0145	metal dependent phosphohydrolase
TU72	185048	191171	+	FALSE	Cthe_0146;Cthe_0147;Cthe_0148;Cthe_0150	ribonuclease R;hypothetical protein;transposase, mutator type;RNA modification protein
TU73	189481	189738	-	FALSE	Cthe_0149	HPrNtr domain-containing protein
TU74	191386	191658	+	FALSE	Cthe_0151	hypothetical protein
TU75	191736	193230	+	FALSE	Cthe_0152;Cthe_0153	aldo/keto reductase;Holliday junction resolvase-like protein
TU76	193333	193623	+	FALSE	Cthe_0154	hypothetical protein
TU77	193793	194854	+	FALSE	Cthe_0155	hypothetical protein
TU78	195093	201548	+	FALSE	Cthe_0156;Cthe_0157;Cthe_0158;Cthe_0159;Cthe_0160;Cthe_0161;Cthe_0162	radical SAM family protein;hypothetical protein;ribonuclease G;integrase catalytic subunit;50S ribosomal protein L21;hypothetical protein;50S ribosomal protein L27
TU79	201657	202931	+	FALSE	Cthe_0163	GTP1/OBG subdomain-containing protein
TU80	203045	203269	+	FALSE	Cthe_3301	hypothetical protein
TU81	203363	206213	+	FALSE	Cthe_0164;Cthe_0166;Cthe_0167;Cthe_0168	hypothetical protein;4Fe-4S ferredoxin, iron-sulfur binding;response regulator receiver protein;hypothetical protein
TU82	203739	204296	-	FALSE	Cthe_0165	hypothetical protein
TU83	206225	207307	-	TRUE	Cthe_0169	dehydrogenase
TU84	207398	207871	-	FALSE	Cthe_0170	hypothetical protein
TU85	207897	208136	-	TRUE	Cthe_0171	hypothetical protein
TU86	208163	208405	-	TRUE	Cthe_0172	hypothetical protein
TU87	208546	209640	+	FALSE	Cthe_0173	dehydrogenase
TU88	209822	213034	+	FALSE	Cthe_0174;Cthe_0175	sulfatase;polysaccharide deacetylase
TU89	213315	213665	+	FALSE	Cthe_0176	hypothetical protein
TU90	213836	214033	+	FALSE	Cthe_0177	hypothetical protein
TU91	214159	216762	-	FALSE	Cthe_0178;Cthe_0179	argininosuccinate lyase;argininosuccinate synthase
TU92	216998	221089	+	FALSE	Cthe_0180;Cthe_0181;Cthe_0182;Cthe_0183;Cthe_0184	Holliday junction resolvase;Holliday junction DNA helicase RuvA;Holliday junction DNA helicase RuvB;hypothetical protein;type IV pilus assembly protein PilM
TU93	221399	224245	+	FALSE	Cthe_0185	cell wall hydrolase/autolysin
TU94	224385	230358	+	FALSE	Cthe_0186;Cthe_0187;Cthe_0188;Cthe_0189;Cthe_0190	UDP-galactose 4-epimerase;hypothetical protein;ribonuclease PH;RdgB/HAM1 family non-canonical purine NTP pyrophosphatase;proteinase inhibitor I4, serpin
TU95	230789	233878	+	FALSE	Cthe_0191;Cthe_0192	proteinase inhibitor I4, serpin;integrase catalytic subunit
TU96	234188	235724	+	FALSE	Cthe_R0003;Cthe_R0004;Cthe_0193	Cthe_R0003;Cthe_R0004;sodium/hydrogen exchanger
TU97	235814	236859	+	FALSE	Cthe_0194;Cthe_0195	hypothetical protein;Cthe_0195
TU98	237071	239164	-	FALSE	Cthe_0196	glutamine synthetase, catalytic region
TU99	239756	246708	+	FALSE	Cthe_0197;Cthe_0198;Cthe_0199;Cthe_0200;Cthe_0201;Cthe_0202;Cthe_0203	glutamate synthase (NADPH) GltB1 subunit;glutamate synthase (NADPH) GltB2 subunit;4Fe-4S ferredoxin, iron-sulfur binding;FAD-dependent pyridine nucleotide-disulfide oxidoreductase;glutamate synthase (NADPH) GltB3 subunit;L-glutamine synthetase;response regulator receiver/ANTAR domain-containing protein
TU100	246987	255304	+	FALSE	Cthe_0204;Cthe_0205;Cthe_0206;Cthe_0207;Cthe_0208;Cthe_0209	hypothetical protein;hypothetical protein;UvrD/REP helicase;hypothetical protein;single-stranded-DNA-specific exonuclease RecJ;glycosyltransferase
TU101	255476	256537	-	FALSE	Cthe_0210	LacI family transcription regulator
TU102	256900	257904	+	FALSE	Cthe_0211	glycoside hydrolase family protein
TU103	258194	258385	+	FALSE	Cthe_3303	hypothetical protein
TU104	258469	259884	-	FALSE	Cthe_0212	beta-glucosidase
TU105	260094	260867	+	FALSE	Cthe_0213	hypothetical protein
TU106	261339	266778	+	FALSE	Cthe_0214;Cthe_0215;Cthe_0217	phenylalanyl-tRNA synthetase subunit alpha;phenylalanyl-tRNA synthetase subunit beta;glucose-6-phosphate isomerase
TU107	264858	265145	-	FALSE	Cthe_0216	small acid-soluble spore protein, alpha/beta type
TU108	266918	267724	-	FALSE	Cthe_0218	metallophosphoesterase
TU109	267941	268313	+	FALSE	Cthe_3304;Cthe_R0005	hypothetical protein;Cthe_R0005
TU110	268582	269055	-	FALSE	Cthe_0219	5-nitroimidazole antibiotic resistance protein
TU111	270022	270969	-	FALSE	Cthe_0220	transposase, IS4
TU112	271287	281845	+	FALSE	Cthe_0221;Cthe_0222;Cthe_0223;Cthe_3432;Cthe_0226;Cthe_0227;Cthe_0228;Cthe_0229;Cthe_0230;Cthe_0231;Cthe_0232;Cthe_0233	hypothetical protein;hypothetical protein;hypothetical protein;Cthe_3432;hypothetical protein;hypothetical protein;hypothetical protein;NAD-dependent epimerase/dehydratase;hypothetical protein;radical SAM family protein;hypothetical protein;GCN5-like N-acetyltransferase
TU113	282265	284796	+	FALSE	Cthe_0234	AMP-dependent synthetase and ligase
TU114	285049	285279	+	FALSE	Cthe_0235	YruB family glutaredoxin-like protein
TU115	285730	286860	+	FALSE	Cthe_0236	aldo/keto reductase
TU116	286825	287217	-	FALSE	Cthe_0237	response regulator receiver protein
TU117	287308	290726	+	FALSE	Cthe_0238;Cthe_0239	hypothetical protein;dockerin type I cellulosome protein
TU118	290782	292202	+	FALSE	Cthe_0240;Cthe_0241	hypothetical protein;hypothetical protein
TU119	292248	293147	-	FALSE	Cthe_0242	hypothetical protein
TU120	293795	294643	+	FALSE	Cthe_0243	copper amine oxidase-like protein
TU121	294822	297324	-	FALSE	Cthe_0244;Cthe_0245	heavy metal translocating P-type ATPase;ArsR family transcriptional regulator
TU122	297573	316014	+	FALSE	Cthe_0246;Cthe_0247;Cthe_0249;Cthe_0250;Cthe_0251;Cthe_0252;Cthe_0253;Cthe_0254;Cthe_0255;Cthe_0256	carbohydrate-binding family 6 protein;DNA mismatch repair protein MutS-like protein;peptidase C11, clostripain;hypothetical protein;transglutaminase-like protein;hypothetical protein;ATPase;hypothetical protein;hypothetical protein;histidine kinase
TU123	302272	303219	-	TRUE	Cthe_0248	transposase, IS4
TU124	316137	317189	+	FALSE	Cthe_0257	twitching motility protein
TU125	317319	319336	+	FALSE	Cthe_0258;Cthe_0259	dockerin type I cellulosome protein;rhomboid-like protein
TU126	319559	321682	+	FALSE	Cthe_0260	peptidase S1 and S6, chymotrypsin/Hap
TU127	321846	322499	+	FALSE	Cthe_0261	HAD family hydrolase
TU128	322558	323853	+	FALSE	Cthe_0262	gamma-glutamyl phosphate reductase
TU129	324119	325016	+	FALSE	Cthe_0263;Cthe_0264	hypothetical protein;hypothetical protein
TU130	325267	328101	+	FALSE	Cthe_0265;Cthe_0266	class V aminotransferase;methyl-accepting chemotaxis sensory transducer
TU131	328214	331028	-	FALSE	Cthe_0267;Cthe_0268	type 3a, cellulose-binding;putative RNA polymerase sigma factor SigI
TU132	331571	335747	+	FALSE	Cthe_0269;Cthe_0270;Cthe_0271	glycoside hydrolase family protein;glycoside hydrolase family protein;type 3a, cellulose-binding
TU133	335877	338777	-	FALSE	Cthe_0272;Cthe_0273	penicillin-binding protein 6;metal dependent phosphohydrolase
TU134	339019	340710	-	FALSE	Cthe_0274	glycoside hydrolase family protein
TU135	341280	343715	+	FALSE	Cthe_0275	cellobiose phosphorylase
TU136	343980	344939	+	FALSE	Cthe_0276	2-hydroxyacid dehydrogenase
TU137	345043	345156	-	TRUE	Cthe_3305	hypothetical protein
TU138	345499	347372	+	FALSE	Cthe_0277;Cthe_0278;Cthe_0279	hypothetical protein;ribosomal large subunit pseudouridine synthase D;hypothetical protein
TU139	347375	347683	+	FALSE	Cthe_0280	coat F domain-containing protein
TU140	347719	347970	+	FALSE	Cthe_0281	hypothetical protein
TU141	347990	349432	+	FALSE	Cthe_0282	ADP-glucose type glycogen/starch synthase
TU142	349657	350604	-	FALSE	Cthe_0283	aldo/keto reductase
TU143	350817	352175	+	FALSE	Cthe_0284	hypothetical protein
TU144	352376	363681	+	FALSE	Cthe_0285;Cthe_3306;Cthe_0286;Cthe_0287;Cthe_0288;Cthe_0289;Cthe_0290	isocitrate dehydrogenase;hypothetical protein;response regulator receiver sensor signal transduction histidine kinase;GAF sensor hybrid histidine kinase;CheR-type MCP methyltransferase;DEAD_2;homoserine dehydrogenase
TU145	363973	366015	-	FALSE	Cthe_0291	hypothetical protein
TU146	366400	368135	+	FALSE	Cthe_0292;Cthe_0293	transposase, mutator type;hypothetical protein
TU147	368350	368784	+	FALSE	Cthe_3433	Cthe_3433
TU148	368998	370116	-	FALSE	Cthe_0295	phosphoserine aminotransferase
TU149	370827	376096	+	FALSE	Cthe_0296;Cthe_0297;Cthe_0298;Cthe_0299	hypothetical protein;hypothetical protein;methyl-accepting chemotaxis sensory transducer;MATE efflux family protein
TU150	376196	376813	-	FALSE	Cthe_0300	Allergen V5/Tpx-1 related-like protein
TU151	376994	378209	+	FALSE	Cthe_0301;Cthe_0302	hypothetical protein;hypothetical protein
TU152	378255	378982	-	FALSE	Cthe_3307;Cthe_0303	hypothetical protein;hypothetical protein
TU153	379307	380377	+	FALSE	Cthe_0304	integrase catalytic subunit
TU154	380737	384980	+	FALSE	Cthe_0305;Cthe_0306	DNA topoisomerase;DNA gyrase/topoisomerase IV subunit A
TU155	385137	388001	+	FALSE	Cthe_0307;Cthe_0308;Cthe_0309	hypothetical protein;hypothetical protein;excinuclease ABC subunit B
TU156	388027	389073	-	FALSE	Cthe_0310	hypothetical protein
TU157	389538	395125	+	FALSE	Cthe_0311;Cthe_0312	excinuclease ABC subunit A;ATPase AAA-2
TU158	395407	400599	+	FALSE	Cthe_0313;Cthe_0314;Cthe_0315;Cthe_0316	hypothetical protein;glycosyltransferase 28-like protein;putative RNA polymerase sigma factor SigI;PA14
TU159	400705	401376	-	FALSE	Cthe_0317	hypothetical protein
TU160	401518	402210	-	TRUE	Cthe_0318	ErfK/YbiS/YcfS/YnhG
TU161	402462	405716	+	FALSE	Cthe_0319;Cthe_0320;Cthe_0321	class II aldolase/adducin-like protein;hypothetical protein;TPR repeat-containing protein
TU162	405713	407047	-	FALSE	Cthe_0322	glycoside hydrolase family protein
TU163	407624	412535	+	FALSE	Cthe_0323;Cthe_0324;Cthe_0325	hypothetical protein;valyl-tRNA synthetase;NAD synthetase
TU164	412605	412808	-	FALSE	Cthe_0326	hypothetical protein
TU165	412886	413059	+	FALSE	Cthe_3308	hypothetical protein
TU166	413218	413377	+	FALSE	Cthe_R0006;Cthe_R0007	Cthe_R0006;Cthe_R0007
TU167	413383	413458	+	FALSE	Cthe_R0008	Cthe_R0008
TU168	413675	416248	+	FALSE	Cthe_0327	S-layer-like domain-containing protein
TU169	416428	418029	-	FALSE	Cthe_0328	peptide chain release factor 3
TU170	418591	426703	+	FALSE	Cthe_3309;Cthe_3310;Cthe_0329;Cthe_0330;Cthe_0331;Cthe_0332;Cthe_0333;Cthe_0334;Cthe_0335;Cthe_0336;Cthe_0337	hypothetical protein;hypothetical protein;hypothetical protein;hypothetical protein;hypothetical protein;phosphoribulokinase/uridine kinase;hypothetical protein;putative anti-sigma regulatory factor, serine/threonine protein kinase;hydrogenase large subunit-like protein;DRTGG domain-containing protein;PHP-like protein
TU171	426965	432826	+	FALSE	Cthe_0338;Cthe_0339;Cthe_0340;Cthe_0341;Cthe_0342;Cthe_0343	NADH-quinone oxidoreductase subunit E;histidine kinase;ferredoxin;NADH dehydrogenase (quinone);hydrogenase, Fe-only;FMN-binding flavin reductase-like protein
TU172	432885	435066	-	FALSE	Cthe_0344;Cthe_0345	malate dehydrogenase;malate dehydrogenase (NAD)
TU173	435595	435948	+	FALSE	Cthe_0346	hypothetical protein
TU174	436020	437267	-	FALSE	Cthe_0347	6-phosphofructokinase
TU175	437610	438680	-	FALSE	Cthe_0348	integrase catalytic subunit
TU176	438913	439842	+	FALSE	Cthe_0349	fructose-bisphosphate aldolase
TU177	439924	442167	+	FALSE	Cthe_0350;Cthe_0351	signal peptidase I;PpiC-type peptidyl-prolyl cis-trans isomerase
TU178	442226	447887	+	FALSE	Cthe_0352;Cthe_0353;Cthe_0354;Cthe_0355;Cthe_0356	hypothetical protein;hypothetical protein;putative CoA-substrate-specific enzyme activase;hypothetical protein;transposase, mutator type
TU179	448123	450690	-	FALSE	Cthe_0357	alpha-glucan phosphorylases
TU180	451014	451547	-	FALSE	Cthe_0358	hypothetical protein
TU181	451785	452186	+	FALSE	Cthe_0359	hypothetical protein
TU182	452538	453656	+	FALSE	Cthe_0360;Cthe_0361	thioredoxin;hypothetical protein
TU183	454172	455820	+	FALSE	Cthe_0362;Cthe_0363	AsnC family transcriptional regulator;aminotransferase
TU184	456551	457246	+	FALSE	Cthe_0364	XRE family transcriptional regulator
TU185	457554	458627	+	FALSE	Cthe_0365	peptide chain release factor 2
TU186	458737	461514	-	FALSE	Cthe_0366	hypothetical protein
TU187	461825	465634	+	FALSE	Cthe_0367;Cthe_0368;Cthe_0369;Cthe_0370	NADP oxidoreductase, coenzyme F420-dependent;NCAIR mutase (PurE)-like protein;hypothetical protein;putative radical SAM protein
TU188	466065	469692	-	FALSE	Cthe_0371;Cthe_0372;Cthe_0373	transposase, mutator type;sulfide dehydrogenase (flavoprotein) subunit SudA;ferredoxin-NADP(+) reductase subunit alpha
TU189	470198	471532	+	FALSE	Cthe_0374	glutamate dehydrogenase
TU190	471732	473267	+	FALSE	Cthe_0375	GMP synthase
TU191	473437	475327	+	FALSE	Cthe_0376;Cthe_0377;Cthe_0378	CopY family transcriptional regulator;peptidase M56, BlaR1;hypothetical protein
TU192	475324	476286	+	FALSE	Cthe_0379	hypothetical protein
TU193	476412	477390	+	FALSE	Cthe_0380;Cthe_0381	hypothetical protein;hypothetical protein
TU194	477637	478119	+	FALSE	Cthe_0382	hypothetical protein
TU195	478183	478779	+	TRUE	Cthe_0383	hypothetical protein
TU196	478779	479492	+	FALSE	Cthe_0384	ABC transporter-like protein
TU197	479575	479998	-	TRUE	Cthe_3434	Cthe_3434
TU198	480314	481208	+	FALSE	Cthe_3312;Cthe_0386	hypothetical protein;hypothetical protein
TU199	481555	483681	+	FALSE	Cthe_0387;Cthe_0388	transposase, IS4;alcohol dehydrogenase GroES-like protein
TU200	483719	491529	+	FALSE	Cthe_0389;Cthe_0390;Cthe_0391;Cthe_0392;Cthe_0393;Cthe_0394;Cthe_0395	PfkB;ROK domain-containing protein;ABC transporter-like protein;inner-membrane translocator;sugar ABC transporter sugar-binding protein;iron-containing alcohol dehydrogenase;RbsD or FucU transport
TU201	491956	495442	+	FALSE	Cthe_0396;Cthe_0397	ABC transporter-like protein;ABC transporter-like protein
TU202	495575	495895	+	FALSE	Cthe_0398	hypothetical protein
TU203	496035	497883	-	FALSE	Cthe_0399;Cthe_0400	hypothetical protein;hypothetical protein
TU204	498519	503241	+	FALSE	Cthe_0401;Cthe_0402	methyl-accepting chemotaxis sensory transducer;copper amine oxidase-like protein
TU205	503401	507456	+	FALSE	Cthe_0403;Cthe_0404;Cthe_0405	putative RNA polymerase sigma factor SigI;type 3a, cellulose-binding;glycoside hydrolase family protein
TU206	507482	509556	-	FALSE	Cthe_0406;Cthe_0407	hypothetical protein;radical SAM family protein
TU207	509847	514144	+	FALSE	Cthe_0408;Cthe_0409;Cthe_0410	PAS/PAC sensor-containing diguanylate cyclase/phosphodiesterase;hypothetical protein;hypothetical protein
TU208	514315	515349	-	FALSE	Cthe_0411	hypothetical protein
TU209	516253	518940	+	FALSE	Cthe_0412	glycoside hydrolase family protein
TU210	519467	523141	+	FALSE	Cthe_0413	glycoside hydrolase family protein
TU211	523249	523860	-	TRUE	Cthe_0414	manganese containing catalase
TU212	523923	524168	-	TRUE	Cthe_0415	spore coat protein CotJB
TU213	524181	524438	-	TRUE	Cthe_0416	hypothetical protein
TU214	524713	528705	+	FALSE	Cthe_0417;Cthe_0418;Cthe_0419	30S ribosomal protein S15;polynucleotide phosphorylase/polyadenylase;peptidase M16-like protein
TU215	528909	530370	+	FALSE	Cthe_0420;Cthe_0421	dipicolinate synthase subunit A;dipicolinate synthase subunit B
TU216	530687	531370	+	FALSE	Cthe_0422	redox-sensing transcriptional repressor Rex
TU217	531351	533972	+	FALSE	Cthe_0423	bifunctional acetaldehyde-CoA/alcohol dehydrogenase
TU218	533969	536699	+	FALSE	Cthe_0424;Cthe_0425;Cthe_0426	aminoglycoside phosphotransferase;hypothetical protein;putative PAS/PAC sensor protein
TU219	536692	542189	+	FALSE	Cthe_0427;Cthe_0428;Cthe_0429;Cthe_0430;Cthe_0431	serine phosphatase;NADH dehydrogenase (ubiquinone), 24 kDa subunit;NADH dehydrogenase (quinone);hydrogenase, Fe-only;hypothetical protein
TU220	542312	542989	-	FALSE	Cthe_0432	hypothetical protein
TU221	543569	545938	+	FALSE	Cthe_0433	glycoside hydrolase family protein
TU222	546107	547207	+	FALSE	Cthe_0434	ATPase
TU223	547412	552447	+	FALSE	Cthe_0435;Cthe_0436;Cthe_0437	dockerin type I cellulosome protein;hypothetical protein;hypothetical protein
TU224	552740	553126	+	FALSE	Cthe_0438	dockerin type I cellulosome protein
TU225	553844	555995	-	FALSE	Cthe_0439;Cthe_0440	CobB/CobQ-like glutamine amidotransferase;hypothetical protein
TU226	556327	561281	+	FALSE	Cthe_0441;Cthe_0442;Cthe_0443;Cthe_0444;Cthe_0445	UDP-N-acetylglucosamine 1-carboxyvinyltransferase;cell division protein FtsQ;hypothetical protein;cell division protein FtsA;cell division protein FtsZ
TU227	561517	562410	+	FALSE	Cthe_0446	peptidase U4, sporulation factor SpoIIGA
TU228	562463	563197	+	FALSE	Cthe_0447	sporulation sigma factor SigE
TU229	563358	564131	+	TRUE	Cthe_0448	sporulation sigma factor SigG
TU230	564388	564648	+	FALSE	Cthe_0449	hypothetical protein
TU231	564796	568037	+	FALSE	Cthe_0450;Cthe_0451;Cthe_0452	transcriptional regulator NrdR;hypothetical protein;cellulosome anchoring protein cohesin subunit
TU232	568197	568637	+	FALSE	Cthe_0453	hypothetical protein
TU233	568703	569107	-	TRUE	Cthe_0454	hypothetical protein
TU234	569434	571797	+	FALSE	Cthe_0455;Cthe_0456;Cthe_0457	Mg chelatase subunit ChlI;hypothetical protein;hypothetical protein
TU235	572004	577565	+	FALSE	Cthe_0458;Cthe_0459;Cthe_0460;Cthe_0461	exodeoxyribonuclease III Xth;DNA protecting protein DprA;DNA topoisomerase I;tRNA (uracil-5-)-methyltransferase Gid
TU236	578005	609279	+	FALSE	Cthe_0462;Cthe_0463;Cthe_0464;Cthe_0465;Cthe_0466;Cthe_0467;Cthe_0468;Cthe_0469;Cthe_0470;Cthe_0471;Cthe_0472;Cthe_0473;Cthe_0474;Cthe_0475;Cthe_0476;Cthe_0477;Cthe_0478;Cthe_0479;Cthe_0480;Cthe_0481;Cthe_0482;Cthe_0483;Cthe_0484;Cthe_0485;Cthe_0486;Cthe_0487;Cthe_0488;Cthe_0489;Cthe_0490;Cthe_0491;Cthe_0492;Cthe_0493;Cthe_0494;Cthe_0496	flagellar basal-body rod protein FlgB;flagellar basal-body rod protein FlgC;flagellar hook-basal body complex subunit FliE;flagellar M-ring protein FliF;flagellar motor switch protein G;flagellar biosynthesis/type III secretory pathway protein-like protein;flagellar protein export ATPase FliI;flagellar export protein FliJ;hypothetical protein;flagellar hook-length control protein;flagellar hook c…
TU237	609535	612782	+	FALSE	Cthe_0498;Cthe_0499;Cthe_0500;Cthe_0501	hypothetical protein;hypothetical protein;hypothetical protein;hypothetical protein
TU238	612945	615851	+	FALSE	Cthe_0502;Cthe_0503;Cthe_0504	hypothetical protein;2'-5' RNA ligase;poly-gamma-glutamate biosynthesis protein
TU239	616237	618465	+	FALSE	Cthe_0505	formate acetyltransferase
TU240	618492	620541	+	FALSE	Cthe_0506;Cthe_0508	pyruvate formate-lyase activating enzyme;hypothetical protein
TU241	619228	619875	-	FALSE	Cthe_0507	exonuclease, RNase T and DNA polymerase III
TU242	620839	621918	-	FALSE	Cthe_0509	sodium ion-translocating decarboxylase subunit beta
TU243	622373	623443	-	FALSE	Cthe_0510	integrase catalytic subunit
TU244	623795	625117	+	FALSE	Cthe_0511	histidine kinase
TU245	625142	625217	-	FALSE	Cthe_R0009	Cthe_R0009
TU246	625599	625685	+	FALSE	Cthe_R0010	Cthe_R0010
TU247	625728	627248	-	FALSE	Cthe_0512	phage integrase
TU248	627359	627568	-	TRUE	Cthe_0513	DNA binding domain-containing protein
TU249	627622	628737	+	FALSE	Cthe_0514	DNA methylase N-4/N-6
TU250	628908	629288	-	FALSE	Cthe_3313	helix-turn-helix domain-containing protein
TU251	630040	631575	-	FALSE	Cthe_0515	transposase IS66
TU252	631673	632029	-	FALSE	Cthe_0516	IS66 Orf2 like
TU253	632019	632387	-	FALSE	Cthe_0517	hypothetical protein
TU254	632700	641807	-	FALSE	Cthe_0518;Cthe_0519;Cthe_0520;Cthe_0521;Cthe_0522	type III restriction enzyme, res subunit;DNA methylase N-4/N-6;hypothetical protein;helicase-like protein;hypothetical protein
TU255	642188	644240	+	FALSE	Cthe_0523;Cthe_0524;Cthe_0525;Cthe_0526	resolvase-like protein;hypothetical protein;hypothetical protein;hypothetical protein
TU256	644418	644663	-	FALSE	Cthe_0527	hypothetical protein
TU257	645143	645538	+	FALSE	Cthe_0528	hypothetical protein
TU258	645761	645919	+	TRUE	Cthe_0529	Cthe_0529
TU259	645935	646549	+	FALSE	Cthe_0530	hypothetical protein
TU260	646750	653672	+	FALSE	Cthe_0531;Cthe_0532;Cthe_0533;Cthe_0534	hypothetical protein;HAD superfamily hydrolase-like protein;radical SAM family protein;bacteriocin-processing peptidase
TU261	653775	654047	+	FALSE	Cthe_0535	hypothetical protein
TU262	654353	656044	+	FALSE	Cthe_0536	glycoside hydrolase family protein
TU263	656118	666007	+	FALSE	Cthe_0537;Cthe_0538;Cthe_0539;Cthe_0540;Cthe_0541;Cthe_0542;Cthe_0543	two component transcriptional regulator;periplasmic sensor signal transduction histidine kinase;ABC transporter-like protein;hypothetical protein;peptidase M24;hypothetical protein;glycoside hydrolase family protein
TU264	666202	672937	+	FALSE	Cthe_0544;Cthe_0545;Cthe_0546;Cthe_0547;Cthe_0548;Cthe_0549;Cthe_0550	protein serine/threonine phosphatases;prepilin peptidase CpaA;ferric uptake regulator family protein;periplasmic solute binding protein;ABC transporter-like protein;hypothetical protein;heat shock protein 90
TU265	673111	675342	-	FALSE	Cthe_0551;Cthe_0552	AMP-dependent synthetase and ligase;transcriptional regulator
TU266	675495	676394	-	FALSE	Cthe_0553	LysR family transcriptional regulator
TU267	676514	680284	+	FALSE	Cthe_0554	phosphoribosylformylglycinamidine synthase
TU268	680567	681808	+	FALSE	Cthe_0555	PpiC-type peptidyl-prolyl cis-trans isomerase
TU269	681871	683712	-	TRUE	Cthe_0556	asparagine synthase
TU270	684019	684789	+	TRUE	Cthe_0557	polysaccharide deacetylase
TU271	684901	686620	+	FALSE	Cthe_0558;Cthe_0559	hypothetical protein;single-stranded DNA-binding protein
TU272	686740	688515	-	FALSE	Cthe_0560	FAD-dependent pyridine nucleotide-disulfide oxidoreductase
TU273	688931	691919	+	FALSE	Cthe_0561;Cthe_0562;Cthe_0563;Cthe_0564	ApbE-like lipoprotein;hypothetical protein;heptaprenyl diphosphate synthase component I;trans-hexaprenyltranstransferase
TU274	691999	695724	+	FALSE	Cthe_0565;Cthe_0566;Cthe_0567	hypothetical protein;replication restart DNA helicase PriA;peptide deformylase
TU275	695783	705941	+	FALSE	Cthe_0568;Cthe_0569;Cthe_0570;Cthe_0571;Cthe_0572;Cthe_0573;Cthe_0574;Cthe_0575;Cthe_0576;Cthe_0577	methionyl-tRNA formyltransferase;hypothetical protein;peptidase, membrane zinc metallopeptidase;sun protein;ribosomal RNA large subunit methyltransferase N;protein serine/threonine phosphatases;serine/threonine protein kinase;ribosome small subunit-dependent GTPase A;ribulose-5-phosphate 3-epimerase;thiamine pyrophosphokinase
TU276	706080	708290	-	FALSE	Cthe_0578	glycoside hydrolase family protein
TU277	708844	709365	+	FALSE	Cthe_0579	nitroreductase
TU278	709432	712405	-	FALSE	Cthe_0580;Cthe_0581	aspartate aminotransferase;fibronectin-binding A-like protein
TU279	712662	714425	-	FALSE	Cthe_0582	PAS/PAC sensor signal transduction histidine kinase
TU280	714453	715637	-	FALSE	Cthe_0583	response regulator receiver protein
TU281	715767	716227	+	FALSE	Cthe_0584;Cthe_R0011	hypothetical protein;Cthe_R0011
TU282	720606	723139	-	FALSE	Cthe_0585;Cthe_0587	transposase IS3/IS911 family protein;transposase, mutator type
TU283	723750	724820	+	FALSE	Cthe_0588	integrase catalytic subunit
TU284	725011	726079	+	FALSE	Cthe_0589	Cthe_0589
TU285	726133	727285	+	FALSE	Cthe_0590	transposase IS3/IS911 family protein
TU286	727660	728325	+	FALSE	Cthe_0592	type 11 methyltransferase
TU287	728648	729646	+	FALSE	Cthe_0593	copper amine oxidase-like protein
TU288	729768	730341	-	FALSE	Cthe_3319;Cthe_3320	Cthe_3319;Cthe_3320
TU289	730556	731776	+	FALSE	Cthe_0594	transposase, mutator type
TU290	731947	733014	+	FALSE	Cthe_0595	hypothetical protein
TU291	733087	733710	+	FALSE	Cthe_0596	ribosome biogenesis GTP-binding protein YsxC
TU292	733975	739274	+	FALSE	Cthe_0597;Cthe_0598;Cthe_0599;Cthe_0600;Cthe_0601;Cthe_0602	thiamine biosynthesis protein ThiS;thiazole synthase;thiazole biosynthesis protein ThiH;thiamine biosynthesis protein ThiF;thiamine-phosphate pyrophosphorylase;thiamine biosynthesis protein ThiC
TU293	739755	740279	+	FALSE	Cthe_0603	GCN5-like N-acetyltransferase
TU294	740304	740561	+	FALSE	Cthe_0604	hypothetical protein
TU295	740565	741677	+	FALSE	Cthe_0605	peptidase PgdS
TU296	741757	744093	+	FALSE	Cthe_0606	DNA internalization-related competence protein ComEC/Rec2
TU297	744284	747400	+	FALSE	Cthe_0607;Cthe_0608;Cthe_0609	peptidase M42;peptidase M42;peptidase M42
TU298	747663	750466	+	FALSE	Cthe_0610;Cthe_0611	histidinol-phosphate aminotransferase;RNA-metabolising metallo-beta-lactamase
TU299	750623	757993	+	FALSE	Cthe_0612;Cthe_0613;Cthe_0614;Cthe_0615;Cthe_0616;Cthe_0617	SSS family solute/sodium (Na+) symporter;thiamine pyrophosphate enzyme-like TPP-binding protein;indolepyruvate oxidoreductase subunit beta;phenylacetate-CoA ligase;ACT domain-containing protein;recombination factor protein RarA
TU300	758314	763443	-	FALSE	Cthe_0618;Cthe_0619;Cthe_0621;Cthe_0622	ferrous iron transport protein B;hypothetical protein;translation initiation factor 2B subunit I;methylthioadenosine phosphorylase
TU301	761095	761487	+	FALSE	Cthe_0620	DtxR family iron dependent repressor
TU302	763713	772533	+	FALSE	Cthe_0623;Cthe_0624;Cthe_0625	TraR/DksA family transcriptional regulator;glycoside hydrolase family protein;glycoside hydrolase family protein
TU303	772747	779340	+	FALSE	Cthe_0626;Cthe_0627;Cthe_0628;Cthe_0629;Cthe_0630;Cthe_0631	hypothetical protein;hypothetical protein;hypothetical protein;type II secretion system protein E;hypothetical protein;hypothetical protein
TU304	779402	780781	+	FALSE	Cthe_3321;Cthe_0632;Cthe_0633	hypothetical protein;hypothetical protein;hypothetical protein
TU305	780812	782899	-	FALSE	Cthe_0634	serine/threonine protein kinase
TU306	783022	783852	-	FALSE	Cthe_0635	protein serine/threonine phosphatases
TU307	783988	784236	-	FALSE	Cthe_0636	hypothetical protein
TU308	784388	784690	-	FALSE	Cthe_0637	hypothetical protein
TU309	784827	790914	-	FALSE	Cthe_0638;Cthe_0639	FHA domain-containing protein;glycoside hydrolase family protein
TU310	791133	793332	+	FALSE	Cthe_0640;Cthe_3322	dockerin type I cellulosome protein;hypothetical protein
TU311	793440	793884	-	FALSE	Cthe_0641;Cthe_0642	coat F domain-containing protein;hypothetical protein
TU312	794108	795181	+	FALSE	Cthe_0643	hypothetical protein
TU313	795276	798327	+	FALSE	Cthe_0644;Cthe_0645	vitamin B12 dependent methionine synthase, activation region;methionine synthase (B12-dependent)
TU314	798912	801688	+	FALSE	Cthe_0646;Cthe_0647	anaerobic ribonucleoside triphosphate reductase;anaerobic ribonucleoside-triphosphate reductase activating protein
TU315	801866	803675	-	FALSE	Cthe_0648;Cthe_R0012	glutamyl-tRNA synthetase;Cthe_R0012
TU316	804017	805726	+	FALSE	Cthe_0649;Cthe_0650;Cthe_3323;Cthe_0651;Cthe_0652	hypothetical protein;hypothetical protein;Cthe_3323;Cthe_0651;4-oxalocrotonate tautomerase
TU317	805854	810982	+	FALSE	Cthe_0653;Cthe_0654;Cthe_0655;Cthe_0656;Cthe_3324	CopG family transcriptional regulator;thiamine biosynthesis protein ThiH;cysteine desulfurase family protein;type IV pilus assembly protein PilM;hypothetical protein
TU318	811069	811668	-	FALSE	Cthe_0657	hypothetical protein
TU319	811881	812432	+	FALSE	Cthe_3436	Cthe_3436
TU320	812448	812837	-	TRUE	Cthe_0659	hypothetical protein
TU321	813278	815599	+	FALSE	Cthe_0660	glycoside hydrolase family protein
TU322	815804	817825	+	FALSE	Cthe_0661;Cthe_0662	Ricin B lectin;Cthe_0662
TU323	817835	818404	-	FALSE	Cthe_0663	hypothetical protein
TU324	818604	818681	-	FALSE	Cthe_R0013	Cthe_R0013
TU325	818815	819627	+	FALSE	Cthe_0664	hypothetical protein
TU326	819807	821646	+	FALSE	Cthe_0665;Cthe_0666	HflK protein;HflC protein
TU327	821833	823602	+	FALSE	Cthe_0667	GerA spore germination protein
TU328	823636	824745	+	TRUE	Cthe_0668	spore germination protein
TU329	824735	826045	+	FALSE	Cthe_0669	spore germination B3 GerAC like
TU330	826240	827337	+	FALSE	Cthe_0670	spore germination protein
TU331	827339	827818	-	FALSE	Cthe_0671	hypothetical protein
TU332	828290	828365	-	FALSE	Cthe_R0014	Cthe_R0014
TU333	828499	830440	+	FALSE	Cthe_0672;Cthe_0673;Cthe_0674	pyrroline-5-carboxylate reductase;ribonuclease H;NUDIX hydrolase
TU334	830754	831308	+	FALSE	Cthe_0675	hypothetical protein
TU335	831659	837374	+	FALSE	Cthe_0676;Cthe_0677;Cthe_0678;Cthe_0679;Cthe_0680	tyrosine recombinase XerD subunit;phosphopentomutase;thymidine phosphorylase;Serine-type D-Ala-D-Ala carboxypeptidase;lysine exporter protein LysE/YggA
TU336	837592	839085	+	FALSE	Cthe_0681	inosine 5-monophosphate dehydrogenase
TU337	839395	840372	-	FALSE	Cthe_0682	hypothetical protein
TU338	840619	841932	+	FALSE	Cthe_0683	diaminopimelate decarboxylase
TU339	842138	845548	+	FALSE	Cthe_0684;Cthe_0685	polynucleotide adenylyltransferase region;peptidase M50
TU340	845641	848679	+	FALSE	Cthe_0686;Cthe_0687;Cthe_0688;Cthe_0689	tryptophanyl-tRNA synthetase;condensin subunit ScpA;condensin subunit ScpB;RDD domain-containing protein
TU341	848784	849924	+	FALSE	Cthe_0690;Cthe_0691	hypothetical protein;hypothetical protein
TU342	850174	851244	-	TRUE	Cthe_0692	integrase catalytic subunit
TU343	851521	854768	+	FALSE	Cthe_0693;Cthe_0694;Cthe_0695;Cthe_0696	ribosomal large subunit pseudouridine synthase B;spermidine synthase;agmatinase;putative rRNA methylase
TU344	854855	855589	-	FALSE	Cthe_0697	type IV pilus assembly PilZ
TU345	855856	856926	+	FALSE	Cthe_0698	integrase catalytic subunit
TU346	857350	859523	+	FALSE	Cthe_0699;Cthe_3326;Cthe_0700	carboxyl transferase;sodium pump decarboxylase gamma subunit;biotin/lipoyl attachment protein
TU347	859667	861064	+	FALSE	Cthe_0701	oxaloacetate decarboxylase
TU348	861318	861845	+	FALSE	Cthe_0702	hypothetical protein
TU349	861963	866676	+	FALSE	Cthe_0703;Cthe_0705;Cthe_0706;Cthe_0707;Cthe_0708;Cthe_0709	hypothetical protein;hypothetical protein;RpiR family transcriptional regulator;phosphoglycerate mutase;FAD dependent oxidoreductase;hypothetical protein
TU350	862266	862913	-	FALSE	Cthe_0704	hypothetical protein
TU351	866814	871125	+	FALSE	Cthe_0710;Cthe_0711;Cthe_0712;Cthe_0713;Cthe_0714	hypothetical protein;chorismate mutase;cytidylate kinase;1-acyl-sn-glycerol-3-phosphate acyltransferase;4-hydroxy-3-methylbut-2-enyl diphosphate reductase/S1 RNA-binding domain-containing protein
TU352	871478	871852	+	FALSE	Cthe_0715	S-adenosylmethionine decarboxylase proenzyme
TU353	872069	873946	+	FALSE	Cthe_0716;Cthe_0717;Cthe_3327;Cthe_0718	nucleoside diphosphate kinase;CheR-type MCP methyltransferase;hypothetical protein;hypothetical protein
TU354	874096	874527	+	FALSE	Cthe_0719	BadM/Rrf2 family transcriptional regulator
TU355	874656	876291	+	FALSE	Cthe_0720;Cthe_0721	class V aminotransferase;nitrogen-fixing NifU-like protein
TU356	876310	877389	+	FALSE	Cthe_0722	tRNA-specific 2-thiouridylase MnmA
TU357	877816	879042	+	FALSE	Cthe_0723	tyrosyl-tRNA synthetase
TU358	879241	880038	-	FALSE	Cthe_0724	HisJ family histidinol phosphate phosphatase
TU359	880415	883526	+	FALSE	Cthe_0725;Cthe_0726	response regulator receiver modulated metal dependent phosphohydrolase;putative aminopeptidase 1
TU360	883592	885679	-	FALSE	Cthe_0727;Cthe_0728	cell envelope-related transcriptional attenuator;site-specific tyrosine recombinase XerC
TU361	885954	890360	+	FALSE	Cthe_0729;Cthe_0730;Cthe_0731;Cthe_0732	dockerin type I cellulosome protein;hypothetical protein;shikimate kinase;chorismate synthase
TU362	890454	891110	-	FALSE	Cthe_0733	type IV pilus assembly PilZ
TU363	891758	893807	-	FALSE	Cthe_0734;Cthe_0735	peptidase M23B;cellulosome anchoring protein cohesin subunit
TU364	893987	897904	-	FALSE	Cthe_0736	cellulosome anchoring protein cohesin subunit
TU365	898706	899335	-	FALSE	Cthe_0737	phosphopantethiene-protein transferase
TU366	899614	899739	+	TRUE	Cthe_3328	hypothetical protein
TU367	899994	900206	-	FALSE	Cthe_0738	copper ion binding protein
TU368	900407	902131	+	FALSE	Cthe_0739	hypothetical protein
TU369	902146	902883	-	FALSE	Cthe_0740	GntR family transcriptional regulator
TU370	903102	909805	-	FALSE	Cthe_0741;Cthe_0742;Cthe_0743;Cthe_0744	adenylosuccinate lyase;hypothetical protein;MATE efflux family protein;copper amine oxidase-like protein
TU371	910112	912304	+	FALSE	Cthe_0745	glycoside hydrolase family protein
TU372	912459	917716	-	FALSE	Cthe_0746;Cthe_0747;Cthe_0748;Cthe_0749;Cthe_0750;Cthe_0751	signal peptide prediction;extracellular solute-binding protein;binding-protein-dependent transport systems inner membrane component;binding-protein-dependent transport systems inner membrane component;spermidine/putrescine ABC transporter ATPase subunit;XRE family transcriptional regulator
TU373	918058	920177	-	FALSE	Cthe_0752;Cthe_0753;Cthe_0754	hypothetical protein;hypothetical protein;hypothetical protein
TU374	920548	921735	-	FALSE	Cthe_0755	aspartate aminotransferase
TU375	922460	924240	-	FALSE	Cthe_0756;Cthe_0757	thermostable dipeptidase;DNA repair protein RadC
TU376	924382	929848	-	FALSE	Cthe_0758;Cthe_0759;Cthe_0760;Cthe_0761;Cthe_0762;Cthe_0763;Cthe_0764	hypothetical protein;flagellar biosynthesis;hypothetical protein;ribonuclease HII;hypothetical protein;GTP-binding protein YlqF;signal peptidase I
TU377	930003	931753	-	FALSE	Cthe_0765;Cthe_0766;Cthe_0767	50S ribosomal protein L19;tRNA (Guanine37-N1) methyltransferase;16S rRNA-processing protein RimM
TU378	931870	945201	-	FALSE	Cthe_0768;Cthe_0769;Cthe_0770;Cthe_0771;Cthe_0772;Cthe_0774;Cthe_0775;Cthe_0776;Cthe_0777;Cthe_0778;Cthe_0779;Cthe_0780;Cthe_0781	nucleic acid binding protein;30S ribosomal protein S16;signal recognition particle subunit FFH/SRP54 (srp54);putative helix-turn-helix protein, YlxM/p13-like protein;peptidoglycan-binding LysM;RNA chaperone Hfq;tRNA delta(2)-isopentenylpyrophosphate transferase;DNA mismatch repair protein MutL;DNA mismatch repair protein MutS;hypothetical protein;copper amine oxidase-like protein;HAD family hydro…
TU379	934908	935549	+	FALSE	Cthe_0773	SOS-response transcriptional repressor LexA
TU380	945374	945778	-	FALSE	Cthe_0782	Cthe_0782
TU381	946308	948687	-	FALSE	Cthe_0783;Cthe_0784	RNA modification protein;hypothetical protein
TU382	949138	949440	+	FALSE	Cthe_0785	hypothetical protein
TU383	949649	953605	-	FALSE	Cthe_0786;Cthe_0787	3-dehydroquinate synthase;isoleucyl-tRNA synthetase
TU384	954006	955275	-	FALSE	Cthe_0788;Cthe_0789	hypothetical protein;RNA-binding S4 protein
TU385	955302	955586	-	FALSE	Cthe_0790	hypothetical protein
TU386	955606	961351	-	FALSE	Cthe_0791;Cthe_0792;Cthe_0793;Cthe_0794;Cthe_0795	hypothetical protein;hypothetical protein;hypothetical protein;aluminium resistance protein;alpha amylase, catalytic region
TU387	961597	964041	-	FALSE	Cthe_0797	glycoside hydrolase family protein
TU388	964391	965977	-	FALSE	Cthe_0798	G-D-S-L lipolytic protein
TU389	966229	968119	+	FALSE	Cthe_0799;Cthe_0800	two component transcriptional regulator;periplasmic sensor signal transduction histidine kinase
TU390	968387	969610	-	FALSE	Cthe_0801	transposase, mutator type
TU391	969730	969903	-	FALSE	Cthe_3329	hypothetical protein
TU392	969956	970243	-	FALSE	Cthe_0802	hypothetical protein
TU393	970588	972324	+	FALSE	Cthe_0803;Cthe_0804	RluA family pseudouridine synthase;MerR family transcriptional regulator
TU394	972371	972781	-	FALSE	Cthe_0805	response regulator receiver protein
TU395	972830	980104	-	FALSE	Cthe_0806;Cthe_0807;Cthe_0808;Cthe_0809;Cthe_0810	PAS/PAC sensor hybrid histidine kinase;response regulator receiver modulated CheB methylesterase;CheR-type MCP methyltransferase;CheW protein;CheA signal transduction histidine kinase
TU396	980146	980499	-	FALSE	Cthe_0811	response regulator receiver protein
TU397	980973	983486	-	FALSE	Cthe_0812;Cthe_0813	response regulator receiver protein;SpoIVB peptidase
TU398	983728	986828	-	FALSE	Cthe_0814;Cthe_0815;Cthe_0816	DNA repair protein RecN;ArgR family transcriptional regulator;NAD(+) kinase
TU399	987181	992661	+	FALSE	Cthe_0817	diguanylate cyclase
TU400	993134	996709	-	FALSE	Cthe_0818;Cthe_0819;Cthe_0820	hypothetical protein;ABC transporter-like protein;hypothetical protein
TU401	997660	999336	-	FALSE	Cthe_0821	coagulation factor 5/8 type-like protein
TU402	999688	1001921	-	FALSE	Cthe_0822;Cthe_0823	IstB-like ATP-binding protein;hypothetical protein
TU403	1002382	1004157	+	FALSE	Cthe_0824	copper amine oxidase-like protein
TU404	1004283	1016746	-	FALSE	Cthe_0825;Cthe_0826;Cthe_0827;Cthe_0828;Cthe_0829;Cthe_0830;Cthe_0831;Cthe_0832;Cthe_0833;Cthe_0834;Cthe_0835;Cthe_0836;Cthe_0837	glycoside hydrolase family protein;hypothetical protein;hemolysin A;1-deoxy-D-xylulose-5-phosphate synthase;hypothetical protein;acid phosphatase/vanadium-dependent haloperoxidase-like protein;farnesyl-diphosphate synthase;exodeoxyribonuclease VII small subunit;exodeoxyribonuclease VII large subunit;NusB antitermination factor;hypothetical protein;hypothetical protein;hypothetical protein
TU405	1016847	1017494	-	FALSE	Cthe_0838	hypothetical protein
TU406	1017601	1020119	-	FALSE	Cthe_0839;Cthe_0840;Cthe_0841	stage III sporulation protein AG;hypothetical protein;mutants block sporulation after engulfment
TU407	1020184	1020573	-	FALSE	Cthe_0842	stage III sporulation protein AD
TU408	1020599	1021417	-	FALSE	Cthe_0843;Cthe_0844	stage III sporulation AC;stage III sporulation protein spoIIIAB
TU409	1021420	1022430	-	FALSE	Cthe_0845	stage III sporulation protein spoIIIAA
TU410	1022634	1023733	-	FALSE	Cthe_0846;Cthe_0847	hypothetical protein;elongation factor P
TU411	1023949	1027813	-	FALSE	Cthe_0848;Cthe_0849;Cthe_0850;Cthe_0851;Cthe_0852	peptidase M24;3-dehydroquinate dehydratase;Cthe_0850;hypothetical protein;type 4 prepilin peptidase 1
TU412	1027899	1031124	-	FALSE	Cthe_0853;Cthe_0854;Cthe_0855	type II secretion system protein E;shikimate dehydrogenase;HAD family phosphatase
TU413	1031425	1034968	+	FALSE	Cthe_0856;Cthe_0857;Cthe_0858;Cthe_0859	branched chain amino acid aminotransferase;hypothetical protein;hypothetical protein;hypothetical protein
TU414	1035112	1035705	-	FALSE	Cthe_0860	rubrerythrin
TU415	1035988	1039968	+	FALSE	Cthe_0861;Cthe_0862;Cthe_0863	cell envelope-related transcriptional attenuator;hypothetical protein;L-glutamine synthetase
TU416	1040174	1045086	-	FALSE	Cthe_0864;Cthe_0865;Cthe_0866;Cthe_0867;Cthe_0868;Cthe_0869;Cthe_0870	2-oxoglutarate ferredoxin oxidoreductase subunit gamma;3-methyl-2-oxobutanoate dehydrogenase (ferredoxin);pyruvate flavodoxin/ferredoxin oxidoreductase-like protein;2-oxoglutarate ferredoxin oxidoreductase subunit delta;type IV pilus assembly PilZ;hypothetical protein;NADPH-dependent FMN reductase
TU417	1045182	1049888	-	FALSE	Cthe_0871;Cthe_0872;Cthe_0873;Cthe_0874;Cthe_0875	phosphoribosylanthranilate isomerase;indole-3-glycerol-phosphate synthase;anthranilate phosphoribosyltransferase;anthranilate synthase, component II;anthranilate synthase, component I
TU418	1050392	1052927	+	FALSE	Cthe_0876;Cthe_0877	glycosyl transferase family protein;GTP-dependent nucleic acid-binding protein EngD
TU419	1053055	1053633	-	FALSE	Cthe_0878	CheW protein
TU420	1054277	1055347	+	FALSE	Cthe_0879	integrase catalytic subunit
TU421	1056027	1057043	+	FALSE	Cthe_0880	3-deoxy-D-arabinoheptulosonate-7-phosphate synthase
TU422	1057225	1058355	-	FALSE	Cthe_0881	diguanylate cyclase
TU423	1058453	1064392	-	FALSE	Cthe_0882;Cthe_0884;Cthe_0885;Cthe_0886;Cthe_0887	hypothetical protein;lytic transglycosylase;dephospho-CoA kinase;DNA polymerase I;hypothetical protein
TU424	1059594	1060013	+	FALSE	Cthe_0883	flagellar protein
TU425	1064617	1067120	-	FALSE	Cthe_0888;Cthe_0889;Cthe_0890	type IV pilus assembly PilZ;putative transmembrane anti-sigma factor;ECF subfamily RNA polymerase sigma-24 factor
TU426	1067294	1067737	+	FALSE	Cthe_0891	response regulator receiver protein
TU427	1067832	1068144	-	FALSE	Cthe_R0015	Cthe_R0015
TU428	1068243	1070067	-	FALSE	Cthe_0892;Cthe_0893	hypothetical protein;hypothetical protein
TU429	1070184	1070354	+	TRUE	Cthe_3330	hypothetical protein
TU430	1070393	1076673	-	FALSE	Cthe_R0016;Cthe_R0017;Cthe_0894;Cthe_0895;Cthe_0896;Cthe_3331;Cthe_0897;Cthe_0898	Cthe_R0016;Cthe_R0017;hypothetical protein;RNA polymerase sigma factor RpoD;DNA primase;hypothetical protein;deoxyguanosinetriphosphate triphosphohydrolase-like protein;metal dependent phosphohydrolase
TU431	1077050	1077322	+	FALSE	Cthe_0899	hypothetical protein
TU432	1077363	1079506	-	FALSE	Cthe_0900;Cthe_0901;Cthe_0902	aspartate alpha-decarboxylase;pantoate--beta-alanine ligase;3-methyl-2-oxobutanoate hydroxymethyltransferase
TU433	1079881	1084378	-	FALSE	Cthe_0903;Cthe_0904;Cthe_0905;Cthe_0906	protein translocase subunit secF;protein-export membrane protein SecD;metal dependent phosphohydrolase;radical SAM family protein
TU434	1084529	1084669	-	FALSE	Cthe_0907	hypothetical protein
TU435	1084767	1088962	-	FALSE	Cthe_0908;Cthe_0909;Cthe_0910;Cthe_0911	ribosomal large subunit pseudouridine synthase D;lipoprotein signal peptidase;extracellular solute-binding protein;hypothetical protein
TU436	1089285	1092518	-	FALSE	Cthe_0912	glycoside hydrolase family protein
TU437	1092828	1094048	+	FALSE	Cthe_0913	transposase IS116/IS110/IS902
TU438	1094627	1099335	+	FALSE	Cthe_0914;Cthe_0915;Cthe_0916	hypothetical protein;hypothetical protein;hypothetical protein
TU439	1099458	1101200	-	FALSE	Cthe_0917	glutaminyl-tRNA synthetase
TU440	1101624	1109213	-	FALSE	Cthe_0918;Cthe_0919;Cthe_0922	Cthe_0918;transposase IS3/IS911 family protein;diaminopimelate dehydrogenase
TU441	1107876	1108064	+	TRUE	Cthe_0921	hypothetical protein
TU442	1109409	1116426	-	FALSE	Cthe_0923;Cthe_0924;Cthe_0925;Cthe_0926;Cthe_0927	hypothetical protein;hypothetical protein;hypothetical protein;signal recognition particle-docking protein FtsY;condensin subunit Smc
TU443	1116555	1117577	-	FALSE	Cthe_0928	4-hydroxythreonine-4-phosphate dehydrogenase
TU444	1117753	1118013	-	FALSE	Cthe_0929	stage V sporulation protein S
TU445	1118172	1119188	-	FALSE	Cthe_0930	radical SAM family protein
TU446	1119409	1121506	-	FALSE	Cthe_0931;Cthe_0932	ribonuclease III;3-oxoacyl-[acyl-carrier-protein] synthase II
TU447	1121656	1121880	-	FALSE	Cthe_0933	acyl carrier protein
TU448	1121968	1126368	-	FALSE	Cthe_0934;Cthe_0935;Cthe_0936;Cthe_0937;Cthe_0938	3-oxoacyl-[acyl-carrier-protein] reductase;[Acyl-carrier-protein] S-malonyltransferase;3-oxoacyl-[acyl-carrier-protein] synthase III;phosphate:acyl-[acyl carrier protein] acyltransferase;fatty acid biosynthesis transcriptional regulator
TU449	1126975	1144964	-	FALSE	Cthe_0939;Cthe_0940;Cthe_0941;Cthe_0942;Cthe_0943;Cthe_0944;Cthe_0945;Cthe_0946;Cthe_0947;Cthe_0948;Cthe_0949;Cthe_0950;Cthe_0951;Cthe_0952;Cthe_0953;Cthe_3332;Cthe_0954;Cthe_0955	hypothetical protein;hypothetical protein;CDP-diacylglycerol--glycerol-3-phosphate 3-phosphatidyltransferase;MiaB-like tRNA modifying protein YliG;hypothetical protein;SMC protein-like protein;metallophosphoesterase;phosphoglycerate mutase;dihydroorotate oxidase B, catalytic subunit;dihydroorotate oxidase B, electron transfer subunit;carbamoyl phosphate synthase large subunit;carbamoyl-phosphate …
TU450	1145255	1145728	+	FALSE	Cthe_0956	hypothetical protein
TU451	1145774	1148389	-	FALSE	Cthe_0957;Cthe_0958;Cthe_0959	protein translocase subunit yajC;queuine tRNA-ribosyltransferase;S-adenosylmethionine:tRNA ribosyltransferase-isomerase
TU452	1148613	1150325	-	FALSE	Cthe_0960	SpoIID/LytB domain-containing protein
TU453	1151063	1154358	+	FALSE	Cthe_0961;Cthe_0962;Cthe_0963;Cthe_0964	aspartate semialdehyde dehydrogenase;dihydrodipicolinate synthase;dihydrodipicolinate reductase;amino acid-binding ACT
TU454	1154445	1154975	-	FALSE	Cthe_0965	cob(I)yrinic acid a,c-diamide adenosyltransferase
TU455	1155216	1155650	+	FALSE	Cthe_0966	hypothetical protein
TU456	1155900	1155982	+	FALSE	Cthe_R0018	Cthe_R0018
TU457	1156585	1157532	-	FALSE	Cthe_0967	transposase, IS4
TU458	1157710	1159830	-	FALSE	Cthe_0968	UvrD/REP helicase
TU459	1160466	1161689	+	FALSE	Cthe_0970	transposase, mutator type
TU460	1162238	1162846	-	FALSE	Cthe_0972	hypothetical protein
TU461	1163087	1163461	-	FALSE	Cthe_0973	UDP-N-acetylglucosamine 1-carboxyvinyltransferase
TU462	1163659	1172877	-	FALSE	Cthe_0974;Cthe_0975;Cthe_0976;Cthe_0977;Cthe_0978;Cthe_0979;Cthe_0980	undecaprenyldiphospho-muramoylpentapeptide beta-N- acetylglucosaminyltransferase;stage V sporulation protein E;phospho-N-acetylmuramoyl-pentapeptide-transferase;UDP-N-acetylmuramoyl-tripeptide--D-alanyl-D-alanine ligase;UDP-N-acetylmuramoylalanyl-D-glutamate--2,6-diaminopimelate ligase;peptidoglycan glycosyltransferase;cell division protein FtsL
TU463	1173316	1174738	-	FALSE	Cthe_0981;Cthe_0982	S-adenosyl-methyltransferase MraW;cell division protein MraZ
TU464	1174987	1176479	-	FALSE	Cthe_0983;Cthe_3333	cell cycle protein;hypothetical protein
TU465	1176662	1189535	-	FALSE	Cthe_0984;Cthe_0985;Cthe_0986;Cthe_0987;Cthe_0988;Cthe_0989;Cthe_0990;Cthe_0991;Cthe_0992;Cthe_0993;Cthe_0994;Cthe_0995	prolipoprotein diacylglyceryl transferase;peptidase M16-like protein;peptidase M16-like protein;riboflavin kinase / FMN adenylyltransferase;tRNA pseudouridine synthase B;phosphoesterase, RecJ-like protein;ribosome-binding factor A;translation initiation factor 2;50S ribosomal protein L7AE;hypothetical protein;NusA antitermination factor;hypothetical protein
TU466	1180425	1180592	+	FALSE	Cthe_3334	hypothetical protein
TU467	1189887	1201356	-	FALSE	Cthe_0996;Cthe_0997;Cthe_0998;Cthe_0999;Cthe_1000;Cthe_1001;Cthe_1002;Cthe_1003;Cthe_1004	DNA polymerase III PolC;4-hydroxy-3-methylbut-2-en-1-yl diphosphate synthase;peptidase RseP;1-deoxy-D-xylulose 5-phosphate reductoisomerase;phosphatidate cytidylyltransferase;undecaprenyl pyrophosphate synthetase;hypothetical protein;ribosome recycling factor;uridylate kinase
TU468	1201497	1203098	-	FALSE	Cthe_1005;Cthe_1006	elongation factor Ts;30S ribosomal protein S2
TU469	1203392	1208575	+	FALSE	Cthe_1007;Cthe_1008;Cthe_1009;Cthe_1010	GTP-binding protein TypA;aminodeoxychorismate lyase;O-methyltransferase family protein;peptidase U32
TU470	1208873	1211317	+	FALSE	Cthe_1011;Cthe_1012	peptidoglycan glycosyltransferase;sporulation sigma factor SigK
TU471	1211382	1221641	-	FALSE	Cthe_1013;Cthe_1014;Cthe_1015;Cthe_1016;Cthe_1017;Cthe_1018;Cthe_1019;Cthe_1020	hypothetical protein;MutS2 family protein;hypothetical protein;cell wall hydrolase/autolysin;hypothetical protein;binding-protein-dependent transport systems inner membrane component;binding-protein-dependent transport systems inner membrane component;extracellular solute-binding protein
TU472	1215405	1215617	+	TRUE	Cthe_3335	hypothetical protein
TU473	1222325	1223803	-	FALSE	Cthe_1021	stage IV sporulation protein A
TU474	1224150	1228548	-	FALSE	Cthe_1022;Cthe_1023;Cthe_1024;Cthe_1025	glycerol-3-phosphate dehydrogenase (NAD(P)(+));acyl-phosphate glycerol-3-phosphate acyltransferase;GTP-binding protein EngA;hypothetical protein
TU475	1228639	1229445	-	FALSE	Cthe_1026;Cthe_1027	50S ribosomal protein L32P;hypothetical protein
TU476	1229687	1236391	-	FALSE	Cthe_1028;Cthe_1029;Cthe_1030;Cthe_1031;Cthe_1032;Cthe_1033	acetate kinase;phosphotransacetylase;TPR repeat-containing protein;aspartyl/glutamyl-tRNA amidotransferase subunit B;aspartyl/glutamyl-tRNA amidotransferase subunit A;aspartyl/glutamyl-tRNA amidotransferase subunit C
TU477	1236627	1237321	-	FALSE	Cthe_1034;Cthe_3336	hypothetical protein;hypothetical protein
TU478	1237457	1240250	-	FALSE	Cthe_1035;Cthe_1036	DNA ligase, NAD-dependent;hypothetical protein
TU479	1240486	1241334	-	FALSE	Cthe_1037	cell wall hydrolase/autolysin
TU480	1241562	1242587	-	FALSE	Cthe_1038	germination protease
TU481	1242708	1243055	+	FALSE	Cthe_1039	ribosomal protein S20
TU482	1243141	1244169	-	FALSE	Cthe_1040	DNA polymerase III subunit delta
TU483	1244397	1244702	+	FALSE	Cthe_R0019;Cthe_R0020;Cthe_R0021	Cthe_R0019;Cthe_R0020;Cthe_R0021
TU484	1244775	1246861	-	FALSE	Cthe_1041;Cthe_1042	UDP-N-acetylmuramoyl-L-alanyl-D-glutamate synthetase;hypothetical protein
TU485	1247191	1248550	+	FALSE	Cthe_R0022;Cthe_1043;Cthe_1044;Cthe_1045	Cthe_R0022;hypothetical protein;hypothetical protein;hypothetical protein
TU486	1248913	1250253	-	FALSE	Cthe_1046	extracellular solute-binding protein
TU487	1250539	1251084	-	FALSE	Cthe_1047	hypothetical protein
TU488	1251329	1253521	-	FALSE	Cthe_1048;Cthe_1049	rhomboid family protein;regulatory protein RecX
TU489	1253935	1254984	-	FALSE	Cthe_1050	recA protein
TU490	1255085	1257948	-	FALSE	Cthe_1051;Cthe_1052	integral membrane protein MviN;competence/damage-inducible protein CinA
TU491	1258185	1261411	+	FALSE	Cthe_1053;Cthe_1054;Cthe_1055	L-lactate dehydrogenase;ATPase;hypothetical protein
TU492	1261445	1264117	+	FALSE	Cthe_1056	transglutaminase-like protein
TU493	1264253	1264447	-	FALSE	Cthe_1057	phage shock protein PspC
TU494	1264583	1271966	-	FALSE	Cthe_1058;Cthe_1060;Cthe_1061;Cthe_1062;Cthe_1063;Cthe_1064	serine hydroxymethyltransferase;AIR synthase-like protein;hypothetical protein;VanW;thiamine biosynthesis/tRNA modification protein ThiI;class V aminotransferase
TU495	1272242	1272904	-	FALSE	Cthe_1065	type IV pilus assembly PilZ
TU496	1273444	1281090	-	FALSE	Cthe_1066;Cthe_3337;Cthe_1067;Cthe_1068;Cthe_1069;Cthe_1070;Cthe_1071;Cthe_1072	DNA replication and repair protein RecO;hypothetical protein;GTP-binding protein Era;cytidine deaminase;hypothetical protein;metal dependent phosphohydrolase;PhoH-like protein;putative stage IV sporulation YqfD
TU497	1281106	1281423	-	FALSE	Cthe_1073	hypothetical protein
TU498	1281519	1282481	-	FALSE	Cthe_1074	polysaccharide deacetylase
TU499	1282714	1284128	-	FALSE	Cthe_1075;Cthe_1076	hypothetical protein;hypothetical protein
TU500	1284358	1284987	+	FALSE	Cthe_1077	hypothetical protein
TU501	1285124	1285441	+	FALSE	Cthe_1078	hypothetical protein
TU502	1285501	1287963	-	FALSE	Cthe_1079	nucleotidyl transferase
TU503	1288334	1288657	+	FALSE	Cthe_1080	carbohydrate-binding family 25 protein
TU504	1288867	1289334	+	FALSE	Cthe_1081	hypothetical protein
TU505	1289498	1290919	+	FALSE	Cthe_1082;Cthe_1083	hypothetical protein;putative homoserine kinase type II (protein kinase fold)-like protein
TU506	1290925	1291962	+	FALSE	Cthe_1084	spore coat protein
TU507	1291979	1294329	+	FALSE	Cthe_1085;Cthe_1086	group 1 glycosyl transferase;dTDP-glucose 4,6-dehydratase
TU508	1294407	1295479	-	FALSE	Cthe_1087;Cthe_1088	hypothetical protein;hypothetical protein
TU509	1295751	1296965	-	FALSE	Cthe_1089;Cthe_1090	stage V sporulation protein S;hypothetical protein
TU510	1297090	1298664	-	FALSE	Cthe_1091	metal dependent phosphohydrolase
TU511	1298782	1304957	-	FALSE	Cthe_1092;Cthe_1093;Cthe_1094;Cthe_1095	hypothetical protein;methenyltetrahydrofolate cyclohydrolase;hypothetical protein;cell division protein FtsK/SpoIIIE
TU512	1305131	1306125	-	FALSE	Cthe_1096;Cthe_1097	hypothetical protein;ATP-dependent Clp protease proteolytic subunit ClpP
TU513	1306276	1319125	-	FALSE	Cthe_1098;Cthe_1099;Cthe_1100;Cthe_1101;Cthe_1102;Cthe_1103;Cthe_1104;Cthe_1105;Cthe_1106;Cthe_1107	hypothetical protein;hypothetical protein;prepilin-type cleavage/methylation;hypothetical protein;fimbrial assembly protein;prepilin-type cleavage/methylation;prepilin-type cleavage/methylation;type II secretion system protein;twitching motility protein;type II secretion system protein E
TU514	1319451	1319790	-	TRUE	Cthe_3437	Cthe_3437
TU515	1320465	1323443	-	FALSE	Cthe_1109;Cthe_1110;Cthe_1111;Cthe_1112	permease;protein tyrosine phosphatase;bile acid:sodium symporter;ArsR family transcriptional regulator
TU516	1325435	1327291	-	FALSE	Cthe_1113	SecC motif-containing protein
TU517	1327372	1329258	-	FALSE	Cthe_1114	Tn7-like transposition protein D
TU518	1329264	1333077	-	FALSE	Cthe_1115;Cthe_1116	Tn7-like transposition protein C;HMG-I and HMG-Y, DNA-binding
TU519	1333074	1333919	-	FALSE	Cthe_1117	Tn7-like transposition protein A
TU520	1334225	1334416	+	TRUE	Cthe_3338	tRNA-processing ribonuclease BN
TU521	1334484	1336532	-	FALSE	Cthe_1118;Cthe_1119;Cthe_1120	hypothetical protein;hypothetical protein;hypothetical protein
TU522	1336697	1337176	-	FALSE	Cthe_1121;Cthe_1122	hypothetical protein;hypothetical protein
TU523	1337353	1340231	-	FALSE	Cthe_3339;Cthe_1123;Cthe_1124;Cthe_3340;Cthe_1125	hypothetical protein;hypothetical protein;PhzF family phenazine biosynthesis protein;hypothetical protein;hypothetical protein
TU524	1340388	1340606	-	TRUE	Cthe_3341	hypothetical protein
TU525	1340800	1341273	-	FALSE	Cthe_1126	hypothetical protein
TU526	1342013	1342918	+	FALSE	Cthe_1127	phage integrase
TU527	1343150	1343353	-	FALSE	Cthe_3342	hypothetical protein
TU528	1343625	1344011	-	FALSE	Cthe_1128	hypothetical protein
TU529	1344136	1344408	+	FALSE	Cthe_1129	Cthe_1129
TU530	1344785	1345090	+	TRUE	Cthe_1130	hypothetical protein
TU531	1345163	1367891	-	FALSE	Cthe_1131;Cthe_1132;Cthe_1133;Cthe_1134;Cthe_1135;Cthe_1136;Cthe_1137;Cthe_1138;Cthe_1139;Cthe_1140;Cthe_1141;Cthe_1142;Cthe_1143;Cthe_1144;Cthe_1145;Cthe_1146;Cthe_1147;Cthe_1148;Cthe_1149;Cthe_1150	hypothetical protein;hypothetical protein;hypothetical protein;hypothetical protein;SEFIR domain-containing protein;TPR repeat-containing serine/threonin protein kinase;hypothetical protein;hypothetical protein;hypothetical protein;hypothetical protein;hypothetical protein;hypothetical protein;hypothetical protein;restriction modification system DNA specificity subunit;N-6 DNA methylase;hypotheti…
TU532	1368803	1369870	-	FALSE	Cthe_1151	hypothetical protein
TU533	1370193	1370831	+	FALSE	Cthe_1152	hypothetical protein
TU534	1370898	1371797	-	FALSE	Cthe_1153	diguanylate cyclase
TU535	1371893	1372147	+	FALSE	Cthe_1154	XRE family transcriptional regulator
TU536	1372398	1372688	-	FALSE	Cthe_1155	hypothetical protein
TU537	1373054	1375117	+	TRUE	Cthe_1156	CHC2-type zinc finger protein
TU538	1375216	1375503	+	FALSE	Cthe_1157	hypothetical protein
[truncated: 1,007 more rows]

## Sheet: dataset4
	FinalTUOnePosStart	FinalTUOnePosEnd	Strand	LowExpressionWithCoveredReadsLessThanOne	allNames	allProducts
[truncated: 1,604 more rows]
