# Supplementary material for: Analysis of strand-specific RNA-seq data using machine learning reveals the structures of transcription units in Clostridium thermocellum
Source: Nucleic Acids Res. 2015 Mar 12;43(10):e67. doi: 10.1093/nar/gkv177 (PMC4446414; doi:10.1093/nar/gkv177)
Supplement: SUPPLEMENTARY DATA [file supp_gkv177_nar-03206-met-n-2014-File007.xlsx]

## Sheet: DC-TUs
TU	strand	gene_number	product	similar_primer	TUexpressionFoldChange
Cthe_3006	-	1	ErfK/YbiS/YcfS/YnhG	3	208.53
Cthe_1808	+	1	transposase IS116/IS110/IS902	3	166.531
Cthe_1087;Cthe_1088	-	2	hypothetical protein;hypothetical protein	3	61.3318
Cthe_1660	-	1	transposase, IS4	3	59.4624
Cthe_1882	-	1	hypothetical protein	3	59.3345
Cthe_1819;Cthe_1820;Cthe_1821;Cthe_1822;Cthe_1823	-	5	ABC transporter-like protein;ABC transporter-like protein;inner-membrane translocator;inner-membrane translocator;extracellular ligand-binding receptor	5	37.9283
Cthe_2219	-	1	flagellar protein FlaG protein	3	35.7552
Cthe_2940	+	1	CarD family transcriptional regulator	5	30.3218
Cthe_2094	-	1	hypothetical protein	3	27.5814
Cthe_3038	+	1	hypothetical protein	5	25.1649
Cthe_3308	+	1	hypothetical protein	3	23.9825
Cthe_1282	-	1	GAF sensor-containing diguanylate cyclase	3	17.8831
Cthe_0923	-	1	hypothetical protein	3	15.9994
Cthe_0422	+	1	redox-sensing transcriptional repressor Rex	5	15.5859
Cthe_0502	+	1	hypothetical protein	5	15.575
Cthe_2776;Cthe_3411;Cthe_3412;Cthe_2777;Cthe_2778;Cthe_2779;Cthe_2780;Cthe_2781;Cthe_2782	+	9	hypothetical protein;membrane spanning protein;Cthe_3412;nicotinamide mononucleotide transporter PnuC;cytidyltransferase-like protein;Cthe_2779;hypothetical protein;hypothetical protein;N-acetylmuramyl-L-alanine amidase, negative regulator of AmpC, AmpD	5|3	15.2353
Cthe_2502;Cthe_R0046;Cthe_3403;Cthe_2503	+	4	tRNA-adenosine deaminase;Cthe_R0046;methionyl-tRNA synthetase;cupin 2 barrel domain-containing protein	5|3	15.0963
Cthe_3409;Cthe_2749;Cthe_2750;Cthe_2751;Cthe_3410	+	5	hypothetical protein;hypothetical protein;IstB-like ATP-binding protein;hypothetical protein;hypothetical protein	5|3	14.8087
Cthe_2185;Cthe_2186;Cthe_2187;Cthe_2188	-	4	30S ribosomal protein S18;single-strand binding protein;30S ribosomal protein S6P;integrase catalytic subunit	3|5	14.4246
Cthe_3383;Cthe_2161;Cthe_2162;Cthe_2163;Cthe_2164	-	5	putative autoinducer prepeptide;hypothetical protein;peptidase C26;anti-sigma-factor antagonist;rubredoxin-type Fe(Cys)4 protein	5	14.2451
Cthe_3099	-	1	glycosyl transferase family protein	3	14.2388
Cthe_2561;Cthe_2562	-	2	CDP-glucose 4,6-dehydratase;glucose-1-phosphate cytidylyltransferase	3	13.6287
Cthe_R0016;Cthe_R0017;Cthe_0894;Cthe_0895;Cthe_0896;Cthe_3331;Cthe_0897;Cthe_0898	-	8	Cthe_R0016;Cthe_R0017;hypothetical protein;RNA polymerase sigma factor RpoD;DNA primase;hypothetical protein;deoxyguanosinetriphosphate triphosphohydrolase-like protein;metal dependent phosphohydrolase	5	13.2338
Cthe_1283;Cthe_1284;Cthe_1285	-	3	DNA-(apurinic or apyrimidinic site) lyase / endonuclease III;ADP-glucose type glycogen/starch synthase;metal dependent phosphohydrolase	5	12.5026
Cthe_3013	-	1	hydrogenase expression/formation protein HypE	3	12.3323
Cthe_1439	-	1	hypothetical protein	3	11.651
Cthe_0558	+	1	hypothetical protein	5	10.435
Cthe_1981	-	1	hypothetical protein	3	10.311
Cthe_0455;Cthe_0456;Cthe_0457	+	3	Mg chelatase subunit ChlI;hypothetical protein;hypothetical protein	5	10.1918
Cthe_0355;Cthe_0356	+	2	hypothetical protein;transposase, mutator type	3	10.0937
Cthe_1726;Cthe_1727;Cthe_1728;Cthe_1729;Cthe_1730;Cthe_1731	-	6	hypothetical protein;hypothetical protein;DNA-cytosine methyltransferase;DNA methylase N-4/N-6;hypothetical protein;HNH endonuclease	3	9.69887
Cthe_1403	+	1	hypothetical protein	5	9.53671
Cthe_0952;Cthe_0953;Cthe_3332;Cthe_0954;Cthe_0955	-	5	dihydroorotase;aspartate carbamoyltransferase catalytic subunit;helicase-like protein;Uracil phosphoribosyltransferase;hypothetical protein	5	9.17343
Cthe_1474;Cthe_3358;Cthe_1475;Cthe_1477	-	4	hypothetical protein;hypothetical protein;hypothetical protein;dCTP deaminase	5|3	9.08414
Cthe_2661;Cthe_2662;Cthe_R0047;Cthe_R0048;Cthe_2663	+	5	septum formation initiator;RNA binding S1;Cthe_R0047;Cthe_R0048;methyl-accepting chemotaxis sensory transducer	3|5	8.97949
Cthe_1536;Cthe_1537;Cthe_1538;Cthe_1539	-	4	ABC transporter-like protein;hypothetical protein;XRE family transcriptional regulator;L-glutamine synthetase	5	8.87289
Cthe_2466;Cthe_2467;Cthe_2468;Cthe_2469;Cthe_3400	+	5	hypothetical protein;hypothetical protein;hypothetical protein;RinA family phage transcriptional regulator;hypothetical protein	3	8.62469
Cthe_2556;Cthe_2557;Cthe_2558	-	3	radical SAM family protein;glycosyl transferase family protein;NAD-dependent epimerase/dehydratase	5	8.52638
Cthe_2310	+	1	hypothetical protein	3	8.52133
Cthe_2622	+	1	hypothetical protein	5	8.49464
Cthe_0197;Cthe_0198;Cthe_0199;Cthe_0200;Cthe_0201;Cthe_0202;Cthe_0203;Cthe_0204;Cthe_0205;Cthe_0206;Cthe_0207;Cthe_0208	+	12	glutamate synthase (NADPH) GltB1 subunit;glutamate synthase (NADPH) GltB2 subunit;4Fe-4S ferredoxin, iron-sulfur binding;FAD-dependent pyridine nucleotide-disulfide oxidoreductase;glutamate synthase (NADPH) GltB3 subunit;L-glutamine synthetase;response regulator receiver/ANTAR domain-containing protein;hypothetical protein;hypothetical protein;UvrD/REP helicase;hypothetical protein;single-strande…	5	8.47732
Cthe_2412;Cthe_2413	+	2	SMC protein-like protein;NLP/P60	3	8.27004
Cthe_1170	-	1	dihydrodipicolinate reductase	3	7.85458
Cthe_0151	+	1	hypothetical protein	5	7.44452
Cthe_3157;Cthe_3158;Cthe_3159	+	3	pyruvate carboxyltransferase;aconitate hydratase;GntR family transcriptional regulator	5	7.16892
Cthe_2145;Cthe_2146;Cthe_2147	+	3	Cthe_2145;copper amine oxidase-like protein;glycoside hydrolase family protein	5|3	7.00893
Cthe_2030;Cthe_2031;Cthe_2032;Cthe_2033;Cthe_2034;Cthe_2035;Cthe_2036	-	7	hypothetical protein;transposase IS200-like protein;hypothetical protein;hypothetical protein;serine/threonine protein kinase;Cthe_2035;amidohydrolase 2	3|5	6.76252
Cthe_1256;Cthe_1257;Cthe_1258;Cthe_1259;Cthe_1260;Cthe_1261;Cthe_1262;Cthe_1263	-	8	glycoside hydrolase family protein;carbohydrate-binding, CenC-like protein;copper amine oxidase-like protein;CDP-alcohol phosphatidyltransferase;4-hydroxybenzoyl-CoA thioesterase;6-phosphofructokinase;hypothetical protein;transcription attenuation protein MtrB	3	6.73351
Cthe_2550;Cthe_2551;Cthe_2552;Cthe_2553;Cthe_2554;Cthe_2555	-	6	glycosyl transferase;radical SAM family protein;radical SAM family protein;radical SAM family protein;group 1 glycosyl transferase;FkbM family methyltransferase	3	6.68792
Cthe_1272;Cthe_1273	+	2	putative RNA polymerase sigma factor SigI;alpha-L-arabinofuranosidase B	3|5	6.4867
Cthe_1057	-	1	phage shock protein PspC	3	6.47146
Cthe_0603	+	1	GCN5-like N-acetyltransferase	5	6.43398
Cthe_2242	-	1	flagellar hook-associated protein FlgL	3	6.39354
Cthe_0155	+	1	hypothetical protein	5	6.34094
Cthe_0408;Cthe_0409;Cthe_0410	+	3	PAS/PAC sensor-containing diguanylate cyclase/phosphodiesterase;hypothetical protein;hypothetical protein	5|3	6.28968
Cthe_2470;Cthe_2471;Cthe_2472;Cthe_3401;Cthe_2473;Cthe_2474;Cthe_2475;Cthe_2476;Cthe_2477;Cthe_2478;Cthe_2479;Cthe_2480;Cthe_2481;Cthe_2482	+	14	DNA adenine methylase;hypothetical protein;hypothetical protein;hypothetical protein;terminase small subunit;PBSX family phage terminase large subunit;SPP1 family phage portal protein;SPP1 family phage head morphogenesis protein;hypothetical protein;phage minor structural GP20;Lj928 prophage protein;hypothetical protein;hypothetical protein;hypothetical protein	5	6.22648
Cthe_0401;Cthe_0402	+	2	methyl-accepting chemotaxis sensory transducer;copper amine oxidase-like protein	5|3	5.97592
Cthe_3368;Cthe_1743;Cthe_1744;Cthe_1745	-	4	hypothetical protein;hypothetical protein;hypothetical protein;XRE family transcriptional regulator	3	5.90633
Cthe_0516	-	1	IS66 Orf2 like	3	5.85836
Cthe_2353	+	1	PGAP1-like protein	3	5.72806
Cthe_3221;Cthe_3222;Cthe_3223	+	3	hypothetical protein;hypothetical protein;hypothetical protein	5	5.71529
Cthe_1176;Cthe_1177;Cthe_1178;Cthe_1179	-	4	CheC-like protein;nicotinate phosphoribosyltransferase;isochorismatase hydrolase;hypothetical protein	3|5	5.70834
Cthe_2018;Cthe_2019	-	2	hypothetical protein;hypothetical protein	5	5.57328
Cthe_2168;Cthe_2169;Cthe_2171;Cthe_2172;Cthe_2173;Cthe_2174;Cthe_3385	-	7	peptidase;metallophosphoesterase;type III restriction enzyme, res subunit;50S ribosomal protein L31P;integrase catalytic subunit;transcription termination factor Rho;hypothetical protein	5|3	5.54717
Cthe_0156;Cthe_0157;Cthe_0158;Cthe_0159;Cthe_0160;Cthe_0161;Cthe_0162	+	7	radical SAM family protein;hypothetical protein;ribonuclease G;integrase catalytic subunit;50S ribosomal protein L21;hypothetical protein;50S ribosomal protein L27	3	5.52336
Cthe_3304;Cthe_R0005	+	2	hypothetical protein;Cthe_R0005	5|3	5.4833
Cthe_3380;Cthe_2075	-	2	hypothetical protein;hypothetical protein	3|5	5.38171
Cthe_3382	-	1	hypothetical protein	3	5.30393
Cthe_1735	-	1	phage DNA polymerase	3	5.30025
Cthe_1987;Cthe_1988;Cthe_1989;Cthe_1990	-	4	hypothetical protein;hypothetical protein;Cthe_1989;Cthe_1990	3|5	5.26445
Cthe_2232	-	1	polysaccharide biosynthesis protein CapD	3	5.25825
Cthe_2880	+	1	ATP phosphoribosyltransferase regulatory subunit	5	5.16392
Cthe_0269	+	1	glycoside hydrolase family protein	5	5.15587
Cthe_2678;Cthe_2679	-	2	hypothetical protein;hypothetical protein	5|3	5.07146
Cthe_2140;Cthe_3381;Cthe_2141	-	3	hypothetical protein;hypothetical protein;metal-dependent phosphohydrolase	3	5.0517
Cthe_1611	-	1	peptidoglycan-binding LysM	3	5.03063
Cthe_2430;Cthe_2431;Cthe_2432;Cthe_2433;Cthe_2434;Cthe_2435	+	6	RnfABCDGE type electron transport complex subunit C;RnfABCDGE type electron transport complex subunit D;RnfABCDGE type electron transport complex subunit G;RnfABCDGE type electron transport complex subunit E;RnfABCDGE type electron transport complex subunit A;RnfABCDGE type electron transport complex subunit B	5	5.02788
Cthe_1851	-	1	hypothetical protein	3	4.7232
Cthe_1368;Cthe_1369;Cthe_1370;Cthe_1371;Cthe_1372;Cthe_1373;Cthe_1374	-	7	S-layer domain-containing protein;histidine triad (HIT) protein;hypothetical protein;YD repeat-containing protein;hypothetical protein;YD repeat-containing protein;copper amine oxidase-like protein	5|3	4.6355
Cthe_0191;Cthe_0192	+	2	proteinase inhibitor I4, serpin;integrase catalytic subunit	3|5	4.52257
Cthe_2784	+	1	cobalamin B12-binding protein	5	4.43796
Cthe_3056	+	1	Cthe_3056	5	4.41916
Cthe_1810;Cthe_1811;Cthe_1812;Cthe_1813;Cthe_1814;Cthe_1815;Cthe_1816;Cthe_1817;Cthe_1818	-	9	peptidase M56, BlaR1;CopY family transcriptional regulator;urease accessory protein UreD;urease accessory protein UreG;urease accessory protein UreF;urease accessory protein UreE;urease subunit alpha;urease subunit beta;urease subunit gamma	3	4.37217
Cthe_3022;Cthe_3023	-	2	ech hydrogenase subunit C;ech hydrogenase subunit B	3	4.26837
Cthe_1667;Cthe_1668	-	2	ABC-2 type transporter;ABC transporter-like protein	3	4.19304
Cthe_3126;Cthe_3127	+	2	NUDIX hydrolase;peptidase M56, BlaR1	5|3	4.07422
Cthe_0771;Cthe_0772	-	2	putative helix-turn-helix protein, YlxM/p13-like protein;peptidoglycan-binding LysM	5	4.06632
Cthe_0746;Cthe_0747;Cthe_0748;Cthe_0749;Cthe_0750;Cthe_0751;Cthe_0752;Cthe_0753;Cthe_0754	-	9	signal peptide prediction;extracellular solute-binding protein;binding-protein-dependent transport systems inner membrane component;binding-protein-dependent transport systems inner membrane component;spermidine/putrescine ABC transporter ATPase subunit;XRE family transcriptional regulator;hypothetical protein;hypothetical protein;hypothetical protein	3|5	4.01386
Cthe_0261	+	1	HAD family hydrolase	5	3.98691
Cthe_0364;Cthe_0365	+	2	XRE family transcriptional regulator;peptide chain release factor 2	3|5	3.96979
Cthe_1118;Cthe_1119;Cthe_1120	-	3	hypothetical protein;hypothetical protein;hypothetical protein	3	3.9627
Cthe_3218;Cthe_3219	+	2	CRISPR-associated Cas1 family protein;CRISPR-associated Cas2 family protein	3	3.95109
Cthe_0684;Cthe_0685	+	2	polynucleotide adenylyltransferase region;peptidase M50	5	3.94463
Cthe_0596;Cthe_0597;Cthe_0598;Cthe_0599;Cthe_0600;Cthe_0601;Cthe_0602	+	7	ribosome biogenesis GTP-binding protein YsxC;thiamine biosynthesis protein ThiS;thiazole synthase;thiazole biosynthesis protein ThiH;thiamine biosynthesis protein ThiF;thiamine-phosphate pyrophosphorylase;thiamine biosynthesis protein ThiC	3|5	3.9313
Cthe_1903	-	1	polysaccharide deacetylase	3	3.93028
Cthe_1231	+	1	Serine-type D-Ala-D-Ala carboxypeptidase	5	3.90093
Cthe_0433	+	1	glycoside hydrolase family protein	3	3.83443
Cthe_2073;Cthe_2074	+	2	amidohydrolase;hypothetical protein	5	3.83343
Cthe_0029	+	1	hypothetical protein	5	3.81565
Cthe_0033;Cthe_0035	+	2	small GTP-binding protein;4Fe-4S ferredoxin, iron-sulfur binding	3|5	3.8107
Cthe_0653;Cthe_0654;Cthe_0655;Cthe_0656;Cthe_3324	+	5	CopG family transcriptional regulator;thiamine biosynthesis protein ThiH;cysteine desulfurase family protein;type IV pilus assembly protein PilM;hypothetical protein	3|5	3.79602
Cthe_2613	+	1	S-layer-like domain-containing protein	5	3.7916
Cthe_1305	-	1	cupin 2 barrel domain-containing protein	3	3.77111
Cthe_2394	-	1	hypothetical protein	3	3.70601
Cthe_0702	+	1	hypothetical protein	5	3.6978
Cthe_0765;Cthe_0766;Cthe_0767	-	3	50S ribosomal protein L19;tRNA (Guanine37-N1) methyltransferase;16S rRNA-processing protein RimM	3|5	3.69755
Cthe_2628;Cthe_2629;Cthe_2630	+	3	hypothetical protein;bifunctional N-acetylglucosamine-1-phosphate uridyltransferase/glucosamine-1-phosphate acetyltransferase;ribose-phosphate pyrophosphokinase	5	3.63396
Cthe_2209;Cthe_2210;Cthe_2211;Cthe_2212;Cthe_2213;Cthe_2215;Cthe_2216;Cthe_2217;Cthe_2218	-	9	3-isopropylmalate dehydrogenase;3-isopropylmalate dehydratase, small subunit;3-isopropylmalate dehydratase large subunit;AraC family transcriptional regulator;hypothetical protein;Mg2+ transporter protein, CorA-like protein;hypothetical protein;flagellar protein FliS;flagellar hook-associated 2-like protein	5|3	3.59636
Cthe_3170;Cthe_3171;Cthe_3172	+	3	ABC transporter-like protein;S-layer-like domain-containing protein;hypothetical protein	5|3	3.58033
Cthe_1113	-	1	SecC motif-containing protein	3	3.57516
Cthe_2716;Cthe_2717;Cthe_2718;Cthe_2719;Cthe_2720;Cthe_2721;Cthe_2722;Cthe_2723;Cthe_2724;Cthe_2725;Cthe_2726;Cthe_2727;Cthe_2728;Cthe_2729;Cthe_2730;Cthe_2731;Cthe_2732	+	17	integrase catalytic subunit;50S ribosomal protein L33;preprotein translocase subunit SecE;transcription antitermination protein nusG;50S ribosomal protein L11;50S ribosomal protein L1;50S ribosomal protein L10P;50S ribosomal protein L12P;DNA-directed RNA polymerase subunit beta;DNA-directed RNA polymerase subunit beta';50S ribosomal protein L7AE;30S ribosomal protein S12;30S ribosomal protein S7;…	5|3	3.55739
Cthe_1151	-	1	hypothetical protein	3	3.54166
Cthe_2463	+	1	DNA binding domain-containing protein	5	3.52935
Cthe_1911	-	1	carbohydrate-binding family 6 protein	3	3.44625
Cthe_2752;Cthe_2753;Cthe_2754;Cthe_2755;Cthe_2757;Cthe_2758;Cthe_2759	+	7	beta-lactamase-like protein;hypothetical protein;beta-lactamase-like protein;ADP-ribosylation/crystallin J1;potassium/proton antiporter;hypothetical protein;AraC family transcriptional regulator	3|5	3.3678
Cthe_1540	-	1	aspartyl/glutamyl-tRNA(Asn/Gln) amidotransferase subunit B	3	3.35041
Cthe_1084	+	1	spore coat protein	5	3.34978
Cthe_2112;Cthe_2113;Cthe_2114	+	3	two component transcriptional regulator;periplasmic sensor signal transduction histidine kinase;integrase catalytic subunit	5	3.34584
Cthe_2838;Cthe_2839;Cthe_2840;Cthe_2842;Cthe_2843;Cthe_2844;Cthe_3449;Cthe_2845;Cthe_2846	+	9	hypothetical protein;hypothetical protein;Cthe_2840;Cthe_2842;Cthe_2843;Cthe_2844;Cthe_3449;hypothetical protein;hypothetical protein	5|3	3.30555
Cthe_2239;Cthe_2240;Cthe_2241	-	3	carbon storage regulator CsrA;flagellar assembly protein FliW;hypothetical protein	5|3	3.2976
Cthe_2350	+	1	cell wall hydrolase SleB	5	3.27871
Cthe_2092	-	1	dimethyladenosine transferase	3	3.27653
Cthe_2805;Cthe_2806	-	2	carbohydrate-binding, CenC-like protein;hypothetical protein	3|5	3.23905
Cthe_2270	-	1	ABC transporter-like protein	3	3.2243
Cthe_2974	-	1	hypothetical protein	3	3.14123
Cthe_1048;Cthe_1049;Cthe_1050	-	3	rhomboid family protein;regulatory protein RecX;recA protein	5|3	3.11947
Cthe_2076	+	1	periplasmic sensor signal transduction histidine kinase	3	3.09622
Cthe_2296	-	1	CRISPR-associated Cas2 family protein	3	3.06241
Cthe_1018;Cthe_1019;Cthe_1020	-	3	binding-protein-dependent transport systems inner membrane component;binding-protein-dependent transport systems inner membrane component;extracellular solute-binding protein	5|3	3.06105
Cthe_2985	-	1	Cthe_2985	3	3.03833
Cthe_2872	-	1	glycoside hydrolase family protein	3	3.03325
Cthe_3312	+	1	hypothetical protein	3	3.02908
Cthe_0448	+	1	sporulation sigma factor SigG	5	3.01075
Cthe_0917	-	1	glutaminyl-tRNA synthetase	3	2.99953
Cthe_0169	-	1	dehydrogenase	3	2.99829
Cthe_0038	+	1	chemotaxis protein cheW	5	2.98729
Cthe_1669	+	1	DNA recombinase	5	2.95952
Cthe_1016;Cthe_1017	-	2	cell wall hydrolase/autolysin;hypothetical protein	5	2.95869
Cthe_0313;Cthe_0314	+	2	hypothetical protein;glycosyltransferase 28-like protein	5	2.94616
Cthe_1919	-	1	MgtC/SapB transporter	3	2.93955
Cthe_2807;Cthe_2808;Cthe_2809;Cthe_2810	+	4	glycoside hydrolase family protein;LacI family transcription regulator;glycoside hydrolase family protein;Na/Pi-cotransporter II-like protein	5|3	2.91471
Cthe_2859;Cthe_2860;Cthe_2861;Cthe_2862	+	4	Cthe_2859;Cthe_2860;hypothetical protein;hypothetical protein	5	2.91408
Cthe_1104;Cthe_1105;Cthe_1106;Cthe_1107	-	4	prepilin-type cleavage/methylation;type II secretion system protein;twitching motility protein;type II secretion system protein E	5|3	2.90269
Cthe_1330;Cthe_1331;Cthe_1332	-	3	thylakoidal processing peptidase;aspartyl-tRNA synthetase;histidyl-tRNA synthetase	3	2.8732
Cthe_2004	+	1	transposase	5	2.87255
Cthe_2497	+	1	hypothetical protein	5	2.86518
Cthe_0496;Cthe_0498;Cthe_0499;Cthe_0500;Cthe_0501	+	5	integrase catalytic subunit;hypothetical protein;hypothetical protein;hypothetical protein;hypothetical protein	3	2.86141
Cthe_0957;Cthe_0958;Cthe_0959	-	3	protein translocase subunit yajC;queuine tRNA-ribosyltransferase;S-adenosylmethionine:tRNA ribosyltransferase-isomerase	3	2.85979
Cthe_3313	-	1	helix-turn-helix domain-containing protein	3	2.85777
Cthe_1535	-	1	hypothetical protein	3	2.83712
Cthe_3201;Cthe_3202;Cthe_3203;Cthe_3204;Cthe_3205;Cthe_3207;Cthe_3210;Cthe_3211;Cthe_3212;Cthe_3213;Cthe_3214;Cthe_3215;Cthe_3216;Cthe_3217	+	14	CRISPR-associated Csh1 family protein;CRISPR-associated Csh2 family protein;CRISPR-associated Cas5 family Hmari subtype protein;CRISPR-associated helicase Cas3;hypothetical protein;transposase, mutator type;hypothetical protein;hypothetical protein;hypothetical protein;hypothetical protein;hypothetical protein;CRISPR-associated TM1812 family protein;transposase, mutator type;hypothetical protein	5	2.82605
Cthe_1237;Cthe_1238;Cthe_1239;Cthe_1240;Cthe_1241;Cthe_1242;Cthe_1243	-	7	leucyl-tRNA synthetase;iojap-like protein;hypothetical protein;metal dependent phosphohydrolase;nicotinate-nucleotide adenylyltransferase;integrase catalytic subunit;GCN5-like N-acetyltransferase	3|5	2.81573
Cthe_0374	+	1	glutamate dehydrogenase	5	2.80591
Cthe_1129	+	1	Cthe_1129	5	2.79339
Cthe_2442;Cthe_2443;Cthe_2444;Cthe_2445	+	4	carbohydrate kinase FGGY;transketolase subunit A;transketolase subunit B;alcohol dehydrogenase GroES-like protein	3	2.79184
Cthe_2455;Cthe_2456	-	2	phage integrase;nuclease	3	2.76612
Cthe_2021;Cthe_2022;Cthe_2023;Cthe_2024	-	4	hypothetical protein;hypothetical protein;Cthe_2023;transposase IS116/IS110/IS902	5|3	2.75607
Cthe_0236	+	1	aldo/keto reductase	5	2.75577
Cthe_0387;Cthe_0388	+	2	transposase, IS4;alcohol dehydrogenase GroES-like protein	5	2.74527
Cthe_1469	+	1	integrase catalytic subunit	5	2.7153
Cthe_1696;Cthe_1697;Cthe_1698	-	3	hypothetical protein;ArsR family transcriptional regulator;hypothetical protein	3	2.69741
Cthe_0140;Cthe_0141	+	2	phosphoglyceromutase;integrase catalytic subunit	3|5	2.68235
Cthe_3091	+	1	tartrate/fumarate subfamily Fe-S type hydro-lyase beta subunit	5	2.67041
Cthe_2952;Cthe_2953	-	2	IstB-like ATP-binding protein;hypothetical protein	3	2.65486
Cthe_3450;Cthe_2851;Cthe_2852	+	3	Cthe_3450;hypothetical protein;Cthe_2852	3|5	2.64225
Cthe_1964	-	1	FAD-dependent pyridine nucleotide-disulfide oxidoreductase	3	2.63427
Cthe_0768;Cthe_0769;Cthe_0770	-	3	nucleic acid binding protein;30S ribosomal protein S16;signal recognition particle subunit FFH/SRP54 (srp54)	3	2.60746
Cthe_3121	-	1	hypothetical protein	5	2.60671
Cthe_0588;Cthe_0589	+	2	integrase catalytic subunit;Cthe_0589	5	2.60589
Cthe_3347;Cthe_1295;Cthe_1296;Cthe_1297;Cthe_1298;Cthe_1299	-	6	hypothetical protein;5-formyltetrahydrofolate cyclo-ligase;hypothetical protein;nicotinate-nucleotide--dimethylbenzimidazole phosphoribosyltransferase;50S ribosomal protein L25P;hypothetical protein	5	2.58452
Cthe_1109;Cthe_1110;Cthe_1111;Cthe_1112	-	4	permease;protein tyrosine phosphatase;bile acid:sodium symporter;ArsR family transcriptional regulator	3|5	2.57937
Cthe_1575	+	1	purine nucleoside phosphorylase	5	2.57688
Cthe_2667;Cthe_2668;Cthe_2669;Cthe_2670;Cthe_2673;Cthe_2674;Cthe_2675;Cthe_2676	+	8	TetR family transcriptional regulator;hypothetical protein;hypothetical protein;hypothetical protein;Cthe_2673;hypothetical protein;hypothetical protein;GumN	3|5	2.57661
Cthe_3232	+	1	YD repeat-containing protein	5	2.56721
Cthe_2026;Cthe_2027;Cthe_2028;Cthe_2029	-	4	hypothetical protein;Cthe_2027;Cthe_2028;hypothetical protein	5|3	2.56117
Cthe_2425	+	1	MotA/TolQ/ExbB proton channel	5	2.51469
Cthe_0511	+	1	histidine kinase	5	2.51253
Cthe_0623;Cthe_0624	+	2	TraR/DksA family transcriptional regulator;glycoside hydrolase family protein	5	2.50406
Cthe_1789;Cthe_1790;Cthe_1791;Cthe_1792;Cthe_1793	-	5	ATPase AAA-2;ATP:guanido phosphotransferase;UvrB/UvrC protein;Firmicute transcriptional repressor of class III stress genes;hypothetical protein	5|3	2.50091
Cthe_0713;Cthe_0714	+	2	1-acyl-sn-glycerol-3-phosphate acyltransferase;4-hydroxy-3-methylbut-2-enyl diphosphate reductase/S1 RNA-binding domain-containing protein	3	2.49779
Cthe_0733;Cthe_0734;Cthe_0735	-	3	type IV pilus assembly PilZ;peptidase M23B;cellulosome anchoring protein cohesin subunit	3	2.47862
Cthe_1772;Cthe_1773;Cthe_1774;Cthe_1775;Cthe_1776;Cthe_1777;Cthe_1778	-	7	hypothetical protein;peptidase S16, lon-like protein;30S ribosomal protein S18P alanine acetyltransferase;peptidase M22, glycoprotease;hypothetical protein;amidohydrolase;copper amine oxidase-like protein	3	2.47488
Cthe_1028;Cthe_1029;Cthe_1030;Cthe_1031;Cthe_1032;Cthe_1033	-	6	acetate kinase;phosphotransacetylase;TPR repeat-containing protein;aspartyl/glutamyl-tRNA amidotransferase subunit B;aspartyl/glutamyl-tRNA amidotransferase subunit A;aspartyl/glutamyl-tRNA amidotransferase subunit C	3	2.46949
Cthe_2847	+	1	P4 family phage/plasmid primase	5	2.46364
Cthe_1405;Cthe_1406;Cthe_1407	-	3	spore coat assembly protein-like protein;hypothetical protein;hypothetical protein	5|3	2.46171
Cthe_1896;Cthe_1897	-	2	metallophosphoesterase;hypothetical protein	5|3	2.4489
Cthe_1677	-	1	abortive infection protein	5	2.44427
Cthe_3147;Cthe_3148;Cthe_3149;Cthe_3150;Cthe_3151;Cthe_3152;Cthe_3153;Cthe_3154;Cthe_3155	+	9	ABC transporter-like protein;ABC transporter-like protein;aminoacyl-histidine dipeptidase;adenosylcobinamide-phosphate synthase;adenosylcobinamide kinase/adenosylcobinamide-phosphate guanylyltransferase;cobalamin synthase;alpha-ribazole phosphatase;hypothetical protein;beta-lactamase-like protein	3|5	2.42362
Cthe_3138	-	1	hypothetical protein	3	2.40841
Cthe_2300;Cthe_2301;Cthe_2302;Cthe_2303;Cthe_2305;Cthe_2306	-	6	CRISPR-associated Cas5 family protein;CRISPR-associated autoregulator DevR family protein;hypothetical protein;CRISPR-associated Cas family protein;undecaprenyl pyrophosphate phosphatase;MATE efflux family protein	3	2.40267
Cthe_R0003;Cthe_R0004	+	2	Cthe_R0003;Cthe_R0004	5	2.39553
Cthe_2636	-	1	integral membrane protein MviN	3	2.38384
Cthe_2681;Cthe_2682;Cthe_2683;Cthe_R0052	+	4	serine phosphatase;hypothetical protein;hypothetical protein;Cthe_R0052	5	2.38087
Cthe_2565	-	1	hypothetical protein	3	2.34784
Cthe_0786;Cthe_0787;Cthe_0788;Cthe_0789;Cthe_0790;Cthe_0791;Cthe_0792	-	7	3-dehydroquinate synthase;isoleucyl-tRNA synthetase;hypothetical protein;RNA-binding S4 protein;hypothetical protein;hypothetical protein;hypothetical protein	3	2.33144
Cthe_1985	-	1	Cthe_1985	3	2.32553
Cthe_0150	+	1	RNA modification protein	3	2.30456
Cthe_0353;Cthe_0354	+	2	hypothetical protein;putative CoA-substrate-specific enzyme activase	5	2.30451
Cthe_2458;Cthe_2459;Cthe_2460	-	3	hypothetical protein;hypothetical protein;XRE family transcriptional regulator	5	2.30157
Cthe_2833;Cthe_2834;Cthe_2835;Cthe_2836	+	4	Cthe_2833;hypothetical protein;hypothetical protein;hypothetical protein	3|5	2.29359
Cthe_2198	+	1	transposase	5	2.28958
Cthe_0518;Cthe_0519;Cthe_0520;Cthe_0521;Cthe_0522	-	5	type III restriction enzyme, res subunit;DNA methylase N-4/N-6;hypothetical protein;helicase-like protein;hypothetical protein	3|5	2.28646
Cthe_3032	+	1	hypothetical protein	5	2.24179
Cthe_2388	+	1	hypothetical protein	5	2.24102
Cthe_2446;Cthe_2447	+	2	ABC-type sugar transport system periplasmic component-like protein;ABC transporter-like protein	5	2.24054
Cthe_2901;Cthe_R0054	+	2	putative anti-sigma regulatory factor, serine/threonine protein kinase;Cthe_R0054	5	2.22392
Cthe_1398	-	1	dockerin type I cellulosome protein	3	2.2188
Cthe_2652;Cthe_2653;Cthe_2654	+	3	lipopolysaccharide biosynthesis protein;hypothetical protein;PHP-like protein	3	2.21793
Cthe_0292;Cthe_0293	+	2	transposase, mutator type;hypothetical protein	5	2.19001
Cthe_1287;Cthe_1288;Cthe_1289	-	3	periplasmic sensor signal transduction histidine kinase;two component transcriptional regulator;hypothetical protein	3	2.17774
Cthe_2743	+	1	putative DNA-binding/iron metalloprotein/AP endonuclease	5	2.17187
Cthe_3370	+	1	Cthe_3370	5	2.16314
Cthe_0663	-	1	hypothetical protein	3	2.16043
Cthe_1114;Cthe_1115;Cthe_1116;Cthe_1117	-	4	Tn7-like transposition protein D;Tn7-like transposition protein C;HMG-I and HMG-Y, DNA-binding;Tn7-like transposition protein A	5	2.15711
Cthe_2977	+	1	hypothetical protein	5	2.15288
Cthe_0023;Cthe_0024;Cthe_0025	+	3	pimeloyl-CoA synthesis;biotin biosynthesis protein BioC;adenosylmethionine-8-amino-7-oxononanoate aminotransferase	5|3	2.14125
Cthe_1956;Cthe_1957	-	2	tagatose-6-phosphate kinase;extracellular solute-binding protein	3	2.13851
Cthe_0180;Cthe_0181;Cthe_0182;Cthe_0183;Cthe_0184	+	5	Holliday junction resolvase;Holliday junction DNA helicase RuvA;Holliday junction DNA helicase RuvB;hypothetical protein;type IV pilus assembly protein PilM	5	2.13775
Cthe_1997;Cthe_1998;Cthe_1999	-	3	Cthe_1997;Cthe_1998;integrase catalytic subunit	3	2.13524
Cthe_1488;Cthe_1489;Cthe_1490;Cthe_1491	-	4	methyl-accepting chemotaxis sensory transducer;hypothetical protein;Cthe_1490;PadR family transcriptional regulator	5|3	2.11975
Cthe_R0058	+	1	Cthe_R0058	5	2.09402
Cthe_0681;Cthe_0683	+	2	inosine 5-monophosphate dehydrogenase;diaminopimelate decarboxylase	3|5	2.0806
Cthe_1707;Cthe_1708	-	2	phage minor structural protein;phage putative tail component	5	2.06971
Cthe_0296;Cthe_0297;Cthe_0298;Cthe_0299	+	4	hypothetical protein;hypothetical protein;methyl-accepting chemotaxis sensory transducer;MATE efflux family protein	3|5	2.06696
Cthe_2817;Cthe_2818	+	2	CheW protein;CheA signal transduction histidine kinase	5	2.06153
Cthe_0441;Cthe_0442;Cthe_0443;Cthe_0444;Cthe_0445	+	5	UDP-N-acetylglucosamine 1-carboxyvinyltransferase;cell division protein FtsQ;hypothetical protein;cell division protein FtsA;cell division protein FtsZ	3|5	2.0591
Cthe_2127;Cthe_2128;Cthe_2129	-	3	ATPase;extracellular solute-binding protein;Cthe_2129	5|3	2.04548
Cthe_2383;Cthe_2384	-	2	hypothetical protein;S-layer-like domain-containing protein	5|3	2.04335
Cthe_2523;Cthe_2524	+	2	hypothetical protein;BadM/Rrf2 family transcriptional regulator	5	2.03975
Cthe_0805;Cthe_0806;Cthe_0807;Cthe_0808;Cthe_0809;Cthe_0810;Cthe_0811	-	7	response regulator receiver protein;PAS/PAC sensor hybrid histidine kinase;response regulator receiver modulated CheB methylesterase;CheR-type MCP methyltransferase;CheW protein;CheA signal transduction histidine kinase;response regulator receiver protein	3|5	2.02755
Cthe_0801	-	1	transposase, mutator type	3	2.01878
Cthe_0311;Cthe_0312	+	2	excinuclease ABC subunit A;ATPase AAA-2	3	2.00785
Cthe_2651	+	1	hypothetical protein	5	2.00487
Cthe_2046;Cthe_2047;Cthe_2048;Cthe_2049;Cthe_2050;Cthe_2051;Cthe_2052;Cthe_2053;Cthe_2054;Cthe_2055;Cthe_2056;Cthe_2057	-	12	hypothetical protein;hypothetical protein;hypothetical protein;hypothetical protein;CRISPR-associated Csm3 family protein;CRISPR-associated Csm3 family protein;hypothetical protein;hypothetical protein;hypothetical protein;hypothetical protein;hypothetical protein;CRISPR-associated TM1812 family protein	5|3	1.98966
Cthe_0052;Cthe_0053	+	2	hypothetical protein;ribonucleotide-diphosphate reductase subunit alpha	5	1.9883
Cthe_1645	-	1	phage-associated protein	3	1.98356
Cthe_3050;Cthe_3051;Cthe_3052;Cthe_3053	+	4	fibronectin, type III;transposase, mutator type;YD repeat-containing protein;hypothetical protein	5	1.98059
Cthe_1589;Cthe_1590	+	2	transcriptional regulator;peptidase M56, BlaR1	3|5	1.9639
Cthe_2591	+	1	hypothetical protein	5	1.95778
Cthe_2979	+	1	4Fe-4S ferredoxin, iron-sulfur binding	5	1.95548
Cthe_2294	+	1	transposase	5	1.93737
Cthe_1311;Cthe_1312	-	2	signal transduction histidine kinase regulating citrate/malate metabolism;glycyl-tRNA synthetase	3	1.93481
Cthe_2274;Cthe_2275;Cthe_3386	-	3	Cthe_2274;Cthe_2275;Cthe_3386	5|3	1.9269
Cthe_2649	-	1	HpcH/HpaI aldolase	3	1.92319
Cthe_2567	-	1	hypothetical protein	3	1.92145
Cthe_1721	-	1	HK97 family phage portal protein	3	1.92086
Cthe_1649	-	1	BRO-like protein	3	1.91493
Cthe_3143	-	1	hypothetical protein	3	1.91323
Cthe_0121	+	1	hypothetical protein	5	1.90522
Cthe_1245;Cthe_1246;Cthe_1247;Cthe_1248;Cthe_1249;Cthe_1250;Cthe_1251	-	7	phosphoribosylamine--glycine ligase;bifunctional phosphoribosylaminoimidazolecarboxamide formyltransferase/IMP cyclohydrolase;phosphoribosylglycinamide formyltransferase;phosphoribosylaminoimidazole synthetase;amidophosphoribosyltransferase;phosphoribosylaminoimidazole carboxylase, catalytic subunit;xanthine/uracil/vitamin C permease	3	1.89083
Cthe_0531;Cthe_0532;Cthe_0533	+	3	hypothetical protein;HAD superfamily hydrolase-like protein;radical SAM family protein	5	1.88407
Cthe_1159	-	1	hypothetical protein	3	1.8636
Cthe_2204	-	1	cyanophycin synthetase	3	1.85706
Cthe_1426	+	1	AzlC-like protein	5	1.84312
Cthe_0996;Cthe_0997;Cthe_0998;Cthe_0999;Cthe_1000;Cthe_1001;Cthe_1002;Cthe_1003;Cthe_1004	-	9	DNA polymerase III PolC;4-hydroxy-3-methylbut-2-en-1-yl diphosphate synthase;peptidase RseP;1-deoxy-D-xylulose 5-phosphate reductoisomerase;phosphatidate cytidylyltransferase;undecaprenyl pyrophosphate synthetase;hypothetical protein;ribosome recycling factor;uridylate kinase	5	1.83829
Cthe_1098	-	1	hypothetical protein	3	1.80439
Cthe_1577	+	1	hypothetical protein	5	1.78559
Cthe_2068;Cthe_2070	-	2	8-oxoguanine DNA glycosylase-like protein;hypothetical protein	3|5	1.78455
Cthe_2760;Cthe_2761	+	2	glycoside hydrolase family protein;glycoside hydrolase family protein	5	1.76932
Cthe_3404;Cthe_2547;Cthe_2548	+	3	hypothetical protein;hypothetical protein;alpha-N-arabinofuranosidase	5	1.7301
Cthe_1497	-	1	hypothetical protein	3	1.72135
Cthe_1701	-	1	recombinase	3	1.70952
Cthe_1053;Cthe_1054;Cthe_1055	+	3	L-lactate dehydrogenase;ATPase;hypothetical protein	5	1.69618
Cthe_1453;Cthe_1454;Cthe_1455;Cthe_1456;Cthe_1457	-	5	Cthe_1453;hypothetical protein;hypothetical protein;ABC transporter-like protein;polar amino acid ABC transporter inner membrane subunit	3|5	1.68753
Cthe_2989;Cthe_2990;Cthe_2991	+	3	glycosyltransferase;peptide methionine sulfoxide reductase;NADH:flavin oxidoreductase/NADH oxidase	3|5	1.68717
Cthe_2811;Cthe_2812	+	2	glycoside hydrolase family protein;glycoside hydrolase family protein	5|3	1.67461
Cthe_2735;Cthe_2736;Cthe_2737;Cthe_2738;Cthe_2739	+	5	HPrNtr domain-containing protein;phosphoenolpyruvate--protein phosphotransferase;excinuclease ABC subunit C;metallophosphoesterase;trigger factor	5|3	1.6693
Cthe_0580;Cthe_0581	-	2	aspartate aminotransferase;fibronectin-binding A-like protein	5	1.66854
Cthe_2041;Cthe_2042	-	2	hypothetical protein;Cthe_2042	5|3	1.66783
Cthe_0285;Cthe_3306;Cthe_0286;Cthe_0287;Cthe_0288;Cthe_0289;Cthe_0290	+	7	isocitrate dehydrogenase;hypothetical protein;response regulator receiver sensor signal transduction histidine kinase;GAF sensor hybrid histidine kinase;CheR-type MCP methyltransferase;DEAD_2;homoserine dehydrogenase	3|5	1.63237
Cthe_1740;Cthe_1741;Cthe_1742	-	3	BRO-like protein;hypothetical protein;helix-turn-helix, type 11 containing protein	3|5	1.63182
Cthe_1413;Cthe_1414;Cthe_1415;Cthe_1416;Cthe_1417;Cthe_1418;Cthe_1419;Cthe_1420	-	8	hypothetical protein;hypothetical protein;ABC transporter-like protein;hypothetical protein;hypothetical protein;hypothetical protein;hypothetical protein;hypothetical protein	3|5	1.63163
Cthe_1233	+	1	hypothetical protein	5	1.61078
Cthe_1863;Cthe_1864;Cthe_1865	+	3	N-acetyl-gamma-glutamyl-phosphate reductase;acetylglutamate kinase;type IV pilus assembly PilZ	5	1.60604
Cthe_0001;Cthe_0002;Cthe_0003;Cthe_0004;Cthe_0005;Cthe_0006;Cthe_0007;Cthe_0008;Cthe_0009;Cthe_0010;Cthe_3426;Cthe_3427;Cthe_3428;Cthe_0015	+	14	recombinase;hypothetical protein;ankyrin repeat-containing protein;YD repeat-containing protein;hypothetical protein;hypothetical protein;hypothetical protein;hypothetical protein;YD repeat-containing protein;hypothetical protein;Cthe_3426;Cthe_3427;Cthe_3428;alpha-L-arabinofuranosidase B	3|5	1.60166
Cthe_3393;Cthe_2316	-	2	hypothetical protein;hypothetical protein	3	1.5909
Cthe_1294	-	1	recombinase	3	1.58963
Cthe_0774;Cthe_0775;Cthe_0776;Cthe_0777;Cthe_0778	-	5	RNA chaperone Hfq;tRNA delta(2)-isopentenylpyrophosphate transferase;DNA mismatch repair protein MutL;DNA mismatch repair protein MutS;hypothetical protein	3	1.58543
Cthe_0884;Cthe_0885;Cthe_0886;Cthe_0887;Cthe_0888;Cthe_0889;Cthe_0890	-	7	lytic transglycosylase;dephospho-CoA kinase;DNA polymerase I;hypothetical protein;type IV pilus assembly PilZ;putative transmembrane anti-sigma factor;ECF subfamily RNA polymerase sigma-24 factor	5	1.58352
Cthe_3300;Cthe_0055;Cthe_0056	+	3	hypothetical protein;hypothetical protein;hypothetical protein	3	1.58141
Cthe_2865	+	1	P4 family phage/plasmid primase	5	1.57684
Cthe_2854	+	1	hypothetical protein	5	1.57209
Cthe_0585;Cthe_0587	-	2	transposase IS3/IS911 family protein;transposase, mutator type	3|5	1.55681
Cthe_1267;Cthe_1268	-	2	two component LuxR family transcriptional regulator;histidine kinase	5	1.55649
Cthe_1622	-	1	hypothetical protein	3	1.5337
Cthe_1335;Cthe_1336;Cthe_3351;Cthe_1337;Cthe_1338;Cthe_1339;Cthe_1340	-	7	peptidase A24A, prepilin type IV;hypothetical protein;hypothetical protein;type II secretion system protein;Flp pilus assembly protein TadB-like protein;type II secretion system protein E;hypothetical protein	5|3	1.51401
Cthe_1678;Cthe_1679	-	2	hypothetical protein;type 11 methyltransferase	3	1.51157
Cthe_2332;Cthe_2333;Cthe_2334	-	3	multi-sensor signal transduction histidine kinase;two component transcriptional regulator;polysaccharide biosynthesis protein CapD	3	1.51111
Cthe_1856;Cthe_1857;Cthe_1858;Cthe_1859;Cthe_1860;Cthe_1861	-	6	small acid-soluble spore protein beta;carboxyl-terminal protease;peptidase M23B;cell division protein FtsX;cell division ATP-binding protein FtsE;CdaR family transcriptional regulator	3|5	1.50509
Cthe_3179;Cthe_3180;Cthe_3182;Cthe_3183;Cthe_3184	+	5	Serine-type D-Ala-D-Ala carboxypeptidase;hypothetical protein;integrase catalytic subunit;potassium transporter peripheral membrane component;cation transporter	5	1.50451
Cthe_1691;Cthe_1693;Cthe_3366;Cthe_1694	-	4	transposase IS3/IS911 family protein;hypothetical protein;hypothetical protein;hypothetical protein	3	1.50449
Cthe_1291	-	1	amidohydrolase 2	5	1.49634
Cthe_2403;Cthe_2404;Cthe_2406;Cthe_2407;Cthe_2408;Cthe_2409;Cthe_2410;Cthe_2411	+	8	4-diphosphocytidyl-2-C-methyl-D-erythritol kinase;GntR family transcriptional regulator;hypothetical protein;AAA ATPase, central region;phage shock protein PspA;hypothetical protein;hypothetical protein;metallophosphoesterase	5	1.49348
Cthe_2039	-	1	DNA helicase/exodeoxyribonuclease V subunit A	3	1.49321
Cthe_2006;Cthe_2007;Cthe_2008;Cthe_2009;Cthe_2010	-	5	Cthe_2006;Cthe_2007;hypothetical protein;Cthe_2009;hypothetical protein	3	1.4916
Cthe_0914;Cthe_0915	+	2	hypothetical protein;hypothetical protein	5	1.4902
Cthe_2137	+	1	dockerin type I cellulosome protein	5	1.48761
Cthe_2359;Cthe_2360	+	2	metal dependent phosphohydrolase;glycoside hydrolase family protein	3|5	1.48513
Cthe_1341;Cthe_1342;Cthe_1343;Cthe_1344;Cthe_1345	-	5	coproporphyrinogen III oxidase;beta-lactamase-like protein;D-tyrosyl-tRNA(Tyr) deacylase;(p)ppGpp synthetase I SpoT/RelA;adenine phosphoribosyltransferase	3	1.48247
Cthe_2491;Cthe_2492;Cthe_2493;Cthe_2494;Cthe_2495;Cthe_2496;Cthe_3402	+	7	hypothetical protein;baseplate J-like protein;phage-like element PBSX protein;hypothetical protein;hypothetical protein;hypothetical protein;phage protein, XkdX family	3	1.47563
Cthe_0638;Cthe_0639	-	2	FHA domain-containing protein;glycoside hydrolase family protein	3|5	1.47545
Cthe_1961	+	1	nucleotidyl transferase	5	1.47127
Cthe_0125;Cthe_0126;Cthe_0127;Cthe_0128;Cthe_0129;Cthe_0130;Cthe_0131;Cthe_0132;Cthe_0133;Cthe_0134;Cthe_0135;Cthe_0136	+	12	stage V sporulation AE;CheC-like protein;RNA methyltransferase;integrase catalytic subunit;metal dependent phosphohydrolase;3-oxoacyl-(acyl-carrier-protein) synthase;hypothetical protein;3-oxoacyl-(acyl-carrier-protein) synthase;AMP-dependent synthetase and ligase;hypothetical protein;beta-ketoacyl synthase;4'-phosphopantetheinyl transferase	3|5	1.45852
Cthe_1428	-	1	glycoside hydrolase family protein	3	1.44733
Cthe_1673	+	1	transposase IS3/IS911	5	1.44529
Cthe_2825;Cthe_2826	+	2	hypothetical protein;hypothetical protein	5	1.44327
Cthe_3188;Cthe_3189;Cthe_3190;Cthe_3191	+	4	copper amine oxidase-like protein;hypothetical protein;RecD/TraA family helicase;chromosome partitioning ATPase	5|3	1.43621
Cthe_2366;Cthe_2367;Cthe_2368;Cthe_2369	-	4	single-stranded nucleic acid binding R3H;protein translocase subunit yidC;hypothetical protein;ribonuclease P	3	1.43105
Cthe_2690;Cthe_2691;Cthe_2692;Cthe_2693;Cthe_2694;Cthe_2695;Cthe_2696;Cthe_2697	+	8	phosphoribose diphosphate:decaprenyl-phosphate phosphoribosyltransferase;galactoside O-acetyltransferase;group 1 glycosyl transferase;hypothetical protein;O-antigen polymerase;hypothetical protein;carbohydrate kinase, YjeF-like protein;alanine racemase	5	1.42686
Cthe_2272	+	1	hypothetical protein	5	1.42375
Cthe_1013;Cthe_1014;Cthe_1015	-	3	hypothetical protein;MutS2 family protein;hypothetical protein	3	1.42329
Cthe_2819;Cthe_2820;Cthe_2821	+	3	methyl-accepting chemotaxis sensory transducer;CheR-type MCP methyltransferase;response regulator receiver modulated CheB methylesterase	3	1.41682
Cthe_2155	-	1	S-layer-like domain-containing protein	3	1.41646
Cthe_2998;Cthe_3000;Cthe_3001;Cthe_3002	+	4	ABC transporter-like protein;phosphate transporter;hypothetical protein;hypothetical protein	5|3	1.40855
Cthe_0505	+	1	formate acetyltransferase	5	1.40612
Cthe_R0010	+	1	Cthe_R0010	3	1.39792
Cthe_1153	-	1	diguanylate cyclase	5	1.394
Cthe_1628	-	1	HK97 family phage major capsid protein	3	1.36339
Cthe_2110	+	1	ABC transporter-like protein	5	1.35569
Cthe_0578	-	1	glycoside hydrolase family protein	3	1.35411
Cthe_2703	+	1	hypothetical protein	5	1.35286
Cthe_1866;Cthe_1867;Cthe_1868;Cthe_1869;Cthe_1870	+	5	acetylornithine aminotransferase;carbamoyl-phosphate synthase small subunit;carbamoyl-phosphate synthase large subunit;ornithine carbamoyltransferase;GCN5-like N-acetyltransferase	3	1.34596
Cthe_0941;Cthe_0942;Cthe_0943;Cthe_0944;Cthe_0945;Cthe_0946	-	6	CDP-diacylglycerol--glycerol-3-phosphate 3-phosphatidyltransferase;MiaB-like tRNA modifying protein YliG;hypothetical protein;SMC protein-like protein;metallophosphoesterase;phosphoglycerate mutase	3	1.33899
Cthe_1479	+	1	hypothetical protein	5	1.33794
Cthe_1606	-	1	Cthe_1606	3	1.33255
Cthe_2568;Cthe_2569;Cthe_3406	-	3	hypothetical protein;hypothetical protein;hypothetical protein	5	1.31085
Cthe_1392;Cthe_1393;Cthe_1394;Cthe_1395	-	4	integrase catalytic subunit;multi-sensor signal transduction histidine kinase;two component transcriptional regulator;Cthe_1395	3	1.30594
Cthe_0892;Cthe_0893	-	2	hypothetical protein;hypothetical protein	3	1.2965
Cthe_1751;Cthe_1752;Cthe_1753;Cthe_1754	-	4	RNA methyltransferase;ABC transporter-like protein;transport system permease;periplasmic binding protein	5	1.294
Cthe_2936;Cthe_2937;Cthe_2938;Cthe_2939	+	4	cobalt transporter ATP-binding subunit;cobalt transport protein;glucokinase;tRNA pseudouridine synthase A	3	1.29234
Cthe_0221;Cthe_0222;Cthe_0223	+	3	hypothetical protein;hypothetical protein;hypothetical protein	5	1.28082
Cthe_3029	+	1	CheW protein	5	1.28037
Cthe_2323	-	1	transposase, IS4	3	1.27918
Cthe_2309	-	1	Nitrilase/cyanide hydratase and apolipoprotein N-acyltransferase	5	1.27622
Cthe_0307;Cthe_0308;Cthe_0309	+	3	hypothetical protein;hypothetical protein;excinuclease ABC subunit B	5	1.27532
Cthe_2104;Cthe_2105;Cthe_2106;Cthe_2107;Cthe_2108	-	5	hypothetical protein;DNA polymerase III subunit delta';hypothetical protein;thymidylate kinase;arginine decarboxylase	3	1.27339
Cthe_0812;Cthe_0813	-	2	response regulator receiver protein;SpoIVB peptidase	5|3	1.27282
Cthe_0841	-	1	mutants block sporulation after engulfment	3	1.26962
Cthe_2787;Cthe_2788;Cthe_2789;Cthe_2790	+	4	ferredoxin;hypothetical protein;NLPA lipoprotein;ABC transporter-like protein	5	1.26926
Cthe_2793	+	1	aminotransferase	5	1.26571
Cthe_1824	-	1	two component AraC family transcriptional regulator	3	1.24722
Cthe_0541;Cthe_0542;Cthe_0543	+	3	peptidase M24;hypothetical protein;glycoside hydrolase family protein	5	1.24641
Cthe_0145	+	1	metal dependent phosphohydrolase	5	1.24424
Cthe_2415;Cthe_2416	+	2	cell wall hydrolase SleB;peptidase	5|3	1.23903
Cthe_0607;Cthe_0608;Cthe_0609	+	3	peptidase M42;peptidase M42;peptidase M42	5	1.23609
Cthe_2764;Cthe_2765;Cthe_2766;Cthe_2767;Cthe_2768	+	5	TROVE domain-containing protein;hypothetical protein;hypothetical protein;type 12 methyltransferase;metallophosphoesterase	3	1.23237
Cthe_2255;Cthe_2256;Cthe_2257;Cthe_2258;Cthe_2259	-	5	tRNA(Ile)-lysidine synthetase;primary replicative DNA helicase;50S ribosomal protein L9;phosphoesterase, RecJ-like protein;hypothetical protein	3	1.22981
Cthe_2685;Cthe_2686;Cthe_2687	+	3	nifR3 family TIM-barrel protein;type IV pilus assembly protein PilM;thioesterase superfamily protein	3	1.22081
Cthe_2080;Cthe_2081;Cthe_2082;Cthe_2083;Cthe_2084	-	5	NUDIX hydrolase;small GTP-binding protein;hypothetical protein;DNA-directed DNA polymerase;hypothetical protein	3	1.21825
Cthe_1041	-	1	UDP-N-acetylmuramoyl-L-alanyl-D-glutamate synthetase	3	1.21803
Cthe_1830;Cthe_1831;Cthe_1832;Cthe_1833;Cthe_1834;Cthe_1835	-	6	hypothetical protein;hypothetical protein;hypothetical protein;copper amine oxidase-like protein;hypothetical protein;viral A-type inclusion repeat-containing protein	5|3	1.21636
Cthe_3010;Cthe_3011	+	2	hypothetical protein;hypothetical protein	5|3	1.18745
Cthe_1347	-	1	GatB/YqeY	3	1.18715
Cthe_0213	+	1	hypothetical protein	5	1.18018
Cthe_0420;Cthe_0421	+	2	dipicolinate synthase subunit A;dipicolinate synthase subunit B	5|3	1.17992
Cthe_1840;Cthe_1841;Cthe_1842;Cthe_1843;Cthe_1844;Cthe_1845	-	6	cysteine synthase;hypothetical protein;O-acetylhomoserine/O-acetylserine sulfhydrylase;BadM/Rrf2 family transcriptional regulator;BadM/Rrf2 family transcriptional regulator;homoserine O-succinyltransferase	3	1.17669
Cthe_0720;Cthe_0721;Cthe_0722	+	3	class V aminotransferase;nitrogen-fixing NifU-like protein;tRNA-specific 2-thiouridylase MnmA	5	1.16821
Cthe_1161	-	1	hypothetical protein	5	1.16814
Cthe_2934	+	1	ABC transporter-like protein	5	1.16782
Cthe_3341	-	1	hypothetical protein	3	1.16766
Cthe_2656;Cthe_2657;Cthe_2658	+	3	MazG family protein;nucleoid protein Hbs;RNA-binding S4 protein	5	1.16743
Cthe_3077	+	1	cellulosome anchoring protein cohesin subunit	5	1.16476
Cthe_1827;Cthe_1828;Cthe_1829	-	3	copper amine oxidase-like protein;hypothetical protein;chromosome segregation ATPase-like protein	3|5	1.14915
Cthe_2573	+	1	ABC transporter-like protein	5	1.14229
Cthe_2193	-	1	carbohydrate-binding family 6 protein	3	1.13823
Cthe_2289	-	1	hypothetical protein	3	1.13268
Cthe_2874	+	1	phosphoenolpyruvate carboxykinase	5	1.13104
Cthe_1266	-	1	methyl-accepting chemotaxis sensory transducer	3	1.12142
Cthe_1709	-	1	phage-like protein	3	1.12102
Cthe_0825;Cthe_0826;Cthe_0827;Cthe_0828;Cthe_0829;Cthe_0830;Cthe_0831;Cthe_0832;Cthe_0833;Cthe_0834;Cthe_0835;Cthe_0836;Cthe_0837	-	13	glycoside hydrolase family protein;hypothetical protein;hemolysin A;1-deoxy-D-xylulose-5-phosphate synthase;hypothetical protein;acid phosphatase/vanadium-dependent haloperoxidase-like protein;farnesyl-diphosphate synthase;exodeoxyribonuclease VII small subunit;exodeoxyribonuclease VII large subunit;NusB antitermination factor;hypothetical protein;hypothetical protein;hypothetical protein	3	1.11713
Cthe_0667	+	1	GerA spore germination protein	5	1.11449
Cthe_2640	-	1	UDP-N-acetylglucosamine 2-epimerase	3	1.11343
Cthe_0710;Cthe_0711;Cthe_0712	+	3	hypothetical protein;chorismate mutase;cytidylate kinase	5	1.10996
Cthe_1647	-	1	hypothetical protein	3	1.1062
Cthe_0276	+	1	2-hydroxyacid dehydrogenase	5	1.09744
Cthe_1350;Cthe_1351;Cthe_1352;Cthe_1353;Cthe_1354;Cthe_1355;Cthe_1356;Cthe_1357;Cthe_1358;Cthe_1359;Cthe_1360;Cthe_1361;Cthe_1362;Cthe_1363;Cthe_1364;Cthe_1365;Cthe_1366	-	17	single-strand binding protein;acetobutylicum phosphotransbutyrylase;UDP-glucose 6-dehydrogenase;polysaccharide biosynthesis protein;O-antigen polymerase;glycosyl transferase family protein;glycosyltransferase;group 1 glycosyl transferase;glycosyltransferase;glycosyltransferase 28-like protein;polysaccharide biosynthesis protein CpsF;NAD-dependent epimerase/dehydratase;NusG antitermination factor;…	3	1.09021
Cthe_0848;Cthe_0849;Cthe_0850	-	3	peptidase M24;3-dehydroquinate dehydratase;Cthe_0850	3	1.08713
Cthe_0255	+	1	hypothetical protein	5	1.08526
Cthe_0382	+	1	hypothetical protein	5	1.07736
Cthe_0323;Cthe_0324;Cthe_0325	+	3	hypothetical protein;valyl-tRNA synthetase;NAD synthetase	5	1.07501
Cthe_2308	+	1	CheC-like protein	5	1.07451
Cthe_2982	+	1	hypothetical protein	5	1.07233
Cthe_0881	-	1	diguanylate cyclase	3	1.06509
Cthe_3122;Cthe_3123;Cthe_3124	+	3	S-layer-like domain-containing protein;von Willebrand factor, type A;AMP-dependent synthetase and ligase	5	1.06297
Cthe_0983;Cthe_3333;Cthe_0984;Cthe_0985;Cthe_0986;Cthe_0987;Cthe_0988;Cthe_0989;Cthe_0990;Cthe_0991;Cthe_0992;Cthe_0993;Cthe_0994;Cthe_0995	-	14	cell cycle protein;hypothetical protein;prolipoprotein diacylglyceryl transferase;peptidase M16-like protein;peptidase M16-like protein;riboflavin kinase / FMN adenylyltransferase;tRNA pseudouridine synthase B;phosphoesterase, RecJ-like protein;ribosome-binding factor A;translation initiation factor 2;50S ribosomal protein L7AE;hypothetical protein;NusA antitermination factor;hypothetical protein	3	1.0568
Cthe_3429	+	1	Cthe_3429	5	1.04774
Cthe_2744	-	1	lytic transglycosylase	3	1.04352
Cthe_2195	-	1	carbohydrate-binding family 6 protein	3	1.03821
Cthe_1082	+	1	hypothetical protein	5	1.03529
Cthe_1883	-	1	SMC protein-like protein	5	1.02784
Cthe_2992;Cthe_2993	+	2	ECF subfamily RNA polymerase sigma-24 factor;hypothetical protein	5	1.01585
Cthe_2062	+	1	GerA spore germination protein	5	1.01477
Cthe_3059;Cthe_3060;Cthe_3061	+	3	phosphotransferase KptA/Tpt1;hypothetical protein;CopY family transcriptional regulator	3	1.00528
Cthe_1131;Cthe_1132;Cthe_1133;Cthe_1134;Cthe_1135;Cthe_1136;Cthe_1137;Cthe_1138;Cthe_1139;Cthe_1140;Cthe_1141;Cthe_1142;Cthe_1143;Cthe_1144;Cthe_1145;Cthe_1146;Cthe_1147;Cthe_1148;Cthe_1149	-	19	hypothetical protein;hypothetical protein;hypothetical protein;hypothetical protein;SEFIR domain-containing protein;TPR repeat-containing serine/threonin protein kinase;hypothetical protein;hypothetical protein;hypothetical protein;hypothetical protein;hypothetical protein;hypothetical protein;hypothetical protein;restriction modification system DNA specificity subunit;N-6 DNA methylase;hypotheti…	3	1.00478
Cthe_1633	-	1	hypothetical protein	3	0.000174242
Cthe_3420	-	1	hypothetical protein	5	2.66e-05
Cthe_0670	+	1	spore germination protein	3	0
Cthe_2954;Cthe_2955	-	2	hypothetical protein;hypothetical protein	5	0
Cthe_0916	+	1	hypothetical protein	3	0
Cthe_3441;Cthe_3442;Cthe_3443;Cthe_1546	-	4	Cthe_3441;Cthe_3442;Cthe_3443;4Fe-4S ferredoxin, iron-sulfur binding	5	0
Cthe_3432;Cthe_0226;Cthe_0227;Cthe_0228;Cthe_0229	+	5	Cthe_3432;hypothetical protein;hypothetical protein;hypothetical protein;NAD-dependent epimerase/dehydratase	3	0
Cthe_0124	+	1	SpoVA protein	3	0
Cthe_2867	+	1	hypothetical protein	3	0
Cthe_1404	+	1	HSR1-like GTP-binding protein	3	0
Cthe_1099;Cthe_1100;Cthe_1101;Cthe_1102;Cthe_1103	-	5	hypothetical protein;prepilin-type cleavage/methylation;hypothetical protein;fimbrial assembly protein;prepilin-type cleavage/methylation	5	0
Cthe_1150	-	1	hypothetical protein	5	0
Cthe_3433	+	1	Cthe_3433	3	0
Cthe_1852	-	1	Hsp33 protein	5	0
Cthe_1034;Cthe_3336;Cthe_1035;Cthe_1036	-	4	hypothetical protein;hypothetical protein;DNA ligase, NAD-dependent;hypothetical protein	5	0
Cthe_3339;Cthe_1123;Cthe_1124;Cthe_3340;Cthe_1125	-	5	hypothetical protein;hypothetical protein;PhzF family phenazine biosynthesis protein;hypothetical protein;hypothetical protein	5	0
Cthe_1346	-	1	single-stranded-DNA-specific exonuclease RecJ	5	0
Cthe_1723	-	1	P27 family phage terminase small subunit	5	0
Cthe_2156	-	1	hypothetical protein	5	0
Cthe_1073	-	1	hypothetical protein	5	0
Cthe_1126	-	1	hypothetical protein	5	0
Cthe_2297;Cthe_2298;Cthe_2299	-	3	CRISPR-associated Cas1 family protein;CRISPR-associated Cas4 family protein;CRISPR-associated helicase Cas3	5	0
Cthe_2194	-	1	carbohydrate-binding family 6 protein	5	0
Cthe_0838	-	1	hypothetical protein	5	0
Cthe_2395	-	1	XRE family transcriptional regulator	5	0
Cthe_2884;Cthe_2885;Cthe_2886;Cthe_2887;Cthe_2888;Cthe_2889;Cthe_2890	+	7	imidazoleglycerol-phosphate dehydratase;phosphoribosylaminoimidazole-succinocarboxamide synthase;imidazole glycerol phosphate synthase subunit HisH;1-(5-phosphoribosyl)-5-[(5-phosphoribosylamino)methylideneamino] imidazole-4-carboxamide isomerase;imidazole glycerol phosphate synthase subunit HisF;bifunctional phosphoribosyl-AMP cyclohydrolase/phosphoribosyl-ATP pyrophosphatase protein;putative tr…	3	0
Cthe_0605	+	1	peptidase PgdS	3	0
Cthe_3031	+	1	hypothetical protein	3	0
Cthe_1913;Cthe_1914;Cthe_1915;Cthe_1916	-	4	hypothetical protein;TPR repeat-containing protein;periplasmic sensor signal transduction histidine kinase;two component transcriptional regulator	5	0
Cthe_2748	+	1	SsrA-binding protein	3	0
Cthe_0152;Cthe_0153	+	2	aldo/keto reductase;Holliday junction resolvase-like protein	3	0
Cthe_1333	-	1	hypothetical protein	5	0
Cthe_0315;Cthe_0316	+	2	putative RNA polymerase sigma factor SigI;PA14	3	0
Cthe_2064	+	1	spore germination B3 GerAC like	3	0
Cthe_0919;Cthe_0922	-	2	transposase IS3/IS911 family protein;diaminopimelate dehydrogenase	5	0
Cthe_1042	-	1	hypothetical protein	5	0
Cthe_1965	-	1	alkyl hydroperoxide reductase/ Thiol specific antioxidant/ Mal allergen	5	0
Cthe_1498	-	1	methyl-accepting chemotaxis sensory transducer	5	0
Cthe_0209	+	1	glycosyltransferase	3	0
Cthe_3024	-	1	ech hydrogenase subunit A	5	0
Cthe_3125	+	1	heat shock protein Hsp20	3	0
Cthe_3079;Cthe_3080	+	2	cellulosome anchoring protein cohesin subunit;cellulosome anchoring protein cohesin subunit	3	0
Cthe_2093	-	1	hypothetical protein	5	0
Cthe_1651	-	1	hypothetical protein	5	0
Cthe_1779;Cthe_1780;Cthe_1781	-	3	hypothetical protein;hypothetical protein;hypothetical protein	5	0
Cthe_2614;Cthe_2615	+	2	hypothetical protein;UDP-N-acetylglucosamine 1-carboxyvinyltransferase	3	0
Cthe_3017;Cthe_3018;Cthe_3019;Cthe_3020;Cthe_3021	-	5	hydrogenase accessory protein HypB;hydrogenase expression/synthesis, HypA;4Fe-4S ferredoxin, iron-sulfur binding;ech hydrogenase subunit E;ech hydrogenase subunit D	5	0
Cthe_1396;Cthe_1397	-	2	phospholipase D/transphosphatidylase;glycosyl transferase family protein	5	0
Cthe_1443	-	1	hypothetical protein	5	0
Cthe_0703;Cthe_0705;Cthe_0706;Cthe_0707;Cthe_0708;Cthe_0709	+	6	hypothetical protein;hypothetical protein;RpiR family transcriptional regulator;phosphoglycerate mutase;FAD dependent oxidoreductase;hypothetical protein	3	0
Cthe_0845	-	1	stage III sporulation protein spoIIIAA	5	0
Cthe_1618	-	1	hypothetical protein	5	0
Cthe_3233	+	1	hypothetical protein	3	0
Cthe_0534	+	1	bacteriocin-processing peptidase	3	0
Cthe_0515	-	1	transposase IS66	5	0
Cthe_3008	-	1	superoxide dismutase	5	0
Cthe_1472	+	1	carbohydrate-binding family 11 protein	3	0
Cthe_R0059;Cthe_R0060	+	2	Cthe_R0059;Cthe_R0060	3	0
Cthe_2370	-	1	50S ribosomal protein L34	5	0
Cthe_2292	-	1	hypothetical protein	5	0
Cthe_0590	+	1	transposase IS3/IS911 family protein	3	0
Cthe_0185	+	1	cell wall hydrolase/autolysin	3	0
Cthe_1264	-	1	DNA polymerase III DnaE	5	0
Cthe_2549	+	1	dockerin type I cellulosome protein	3	0
Cthe_0503;Cthe_0504	+	2	2'-5' RNA ligase;poly-gamma-glutamate biosynthesis protein	3	0
Cthe_3033;Cthe_3034	+	2	hypothetical protein;hypothetical protein	3	0
Cthe_3045;Cthe_3046;Cthe_3047;Cthe_3048	+	4	FHA domain-containing protein;cell cycle protein;peptidoglycan glycosyltransferase;DNA repair protein RadC	3	0
Cthe_2575	+	1	hypothetical protein	3	0
Cthe_2085;Cthe_2086;Cthe_2087;Cthe_2088	-	4	deoxyuridine 5'-triphosphate nucleotidohydrolase;peptidase U32;metalloenzyme;hypothetical protein	5	0
Cthe_1738	-	1	hypothetical protein	5	0
Cthe_1626	-	1	phage head-tail adaptor	5	0
Cthe_2205	-	1	cyanophycinase	5	0
Cthe_3054	+	1	hypothetical protein	3	0
Cthe_2980	+	1	hypothetical protein	3	0
Cthe_3375;Cthe_1958;Cthe_1959	-	3	hypothetical protein;putative UV damage endonuclease;type 11 methyltransferase	5	0
Cthe_2138;Cthe_2139	+	2	glycoside hydrolase family protein;alpha-L-arabinofuranosidase B	3	0
Cthe_2563;Cthe_2564	-	2	hypothetical protein;hypothetical protein	5	0
Cthe_1648	-	1	hypothetical protein	5	0
Cthe_2660	+	1	hypothetical protein	3	0
Cthe_1171	-	1	Serine-type D-Ala-D-Ala carboxypeptidase	5	0
Cthe_1646	-	1	hypothetical protein	5	0
Cthe_0559	+	1	single-stranded DNA-binding protein	3	0
Cthe_0779;Cthe_0780;Cthe_0781	-	3	copper amine oxidase-like protein;HAD family hydrolase;GCN5-like N-acetyltransferase	5	0
Cthe_2325;Cthe_2326;Cthe_2327;Cthe_2328;Cthe_2329;Cthe_2330	-	6	recombinase;rRNA large subunit methyltransferase;beta-lactamase-like protein;UDP-N-acetylglucosamine 1-carboxyvinyltransferase;hypothetical protein;hypothetical protein	5	0
Cthe_1056	+	1	transglutaminase-like protein	3	0
Cthe_0256	+	1	histidine kinase	3	0
Cthe_2794	+	1	pyruvate ferredoxin oxidoreductase subunit gamma	3	0
Cthe_0517	-	1	hypothetical protein	5	0
Cthe_2199	+	1	IstB-like ATP-binding protein	3	0
Cthe_1718	-	1	hypothetical protein	5	0
Cthe_1825	-	1	Hpt sensor hybrid histidine kinase	5	0
Cthe_0626;Cthe_0627;Cthe_0628;Cthe_0629;Cthe_0630;Cthe_0631	+	6	hypothetical protein;hypothetical protein;hypothetical protein;type II secretion system protein E;hypothetical protein;hypothetical protein	3	0
Cthe_2997	+	1	hypothetical protein	3	0
Cthe_1252;Cthe_1253	-	2	auxin efflux carrier;phosphoenolpyruvate synthase	5	0
Cthe_1232	+	1	AMP-dependent synthetase and ligase	3	0
Cthe_2040	-	1	DNA helicase/exodeoxyribonuclease V subunit B	5	0
Cthe_3140	-	1	TetR family transcriptional regulator	5	0
Cthe_0039	+	1	methyl-accepting chemotaxis sensory transducer	3	0
Cthe_3160;Cthe_3161;Cthe_3162;Cthe_3163;Cthe_3164;Cthe_3165;Cthe_3166;Cthe_3167;Cthe_3168	+	9	NOL1/NOP2/sun family RNA methylase;ribosomal small subunit pseudouridine synthase A;SAM dependent methyltransferase;carbohydrate-binding family 25 protein;two component AraC family transcriptional regulator;PpiC-type peptidyl-prolyl cis-trans isomerase;glucose-1-phosphate adenylyltransferase;glucose-1-phosphate adenylyltransferase, GlgD subunit;putative lipid kinase	3	0
Cthe_0737	-	1	phosphopantethiene-protein transferase	5	0
Cthe_2978	+	1	Crp/FNR family transcriptional regulator	3	0
Cthe_R0013	-	1	Cthe_R0013	5	0
Cthe_1699;Cthe_1700	-	2	Cthe_1699;recombinase	5	0
Cthe_2389	+	1	sigmaK-factor processing regulatory BofA	3	0
Cthe_2525;Cthe_2526;Cthe_2527;Cthe_2528;Cthe_2529;Cthe_2530	+	6	glutamyl-tRNA reductase;precorrin-2 oxidase / ferrochelatase;porphobilinogen deaminase;uroporphyrinogen-III synthase / uroporphyrinogen-III C-methyltransferase;delta-aminolevulinic acid dehydratase;glutamate-1-semialdehyde aminotransferase	3	0
Cthe_2115;Cthe_2116;Cthe_2117;Cthe_2118	+	4	hypothetical protein;binding-protein-dependent transport systems inner membrane component;putative sulfonate transport system substrate-binding protein;ABC transporter-like protein	3	0
Cthe_1639	-	1	DNA methylase N-4/N-6	5	0
Cthe_1962	+	1	RluA family pseudouridine synthase	3	0
Cthe_0030;Cthe_0031	+	2	phosphatidate cytidylyltransferase;putative membrane transporter	3	0
Cthe_1576	+	1	basic membrane lipoprotein	3	0
Cthe_1904;Cthe_1905	-	2	amino acid adenylation domain-containing protein;glycosyl transferase family protein	5	0
Cthe_1983	-	1	transposase IS116/IS110/IS902	5	0
Cthe_2855	+	1	hypothetical protein	3	0
Cthe_0379;Cthe_0380;Cthe_0381	+	3	hypothetical protein;hypothetical protein;hypothetical protein	3	0
Cthe_2873	-	1	hypothetical protein	5	0
Cthe_2792	+	1	phenylacetate--CoA ligase	3	0
Cthe_2941;Cthe_2942;Cthe_2943;Cthe_2944;Cthe_2945	+	5	2-C-methyl-D-erythritol 4-phosphate cytidylyltransferase;ABC transporter-like protein;ABC-2 type transporter;periplasmic sensor signal transduction histidine kinase;histidine kinase	3	0
Cthe_0793;Cthe_0794;Cthe_0795	-	3	hypothetical protein;aluminium resistance protein;alpha amylase, catalytic region	5	0
Cthe_1681	-	1	Cthe_1681	5	0
Cthe_1083	+	1	putative homoserine kinase type II (protein kinase fold)-like protein	3	0
Cthe_2566	-	1	radical SAM family protein	5	0
Cthe_0239	+	1	dockerin type I cellulosome protein	3	0
Cthe_0270;Cthe_0271	+	2	glycoside hydrolase family protein;type 3a, cellulose-binding	3	0
Cthe_2648	-	1	sugar transferase	5	0
Cthe_1630	-	1	HK97 family phage portal protein	5	0
Cthe_2983	+	1	methyl-accepting chemotaxis sensory transducer	3	0
Cthe_2426	+	1	OmpA/MotB	3	0
Cthe_1400	-	1	glycosyl hydrolase	5	0
Cthe_2704;Cthe_2705;Cthe_2706;Cthe_2707;Cthe_2708;Cthe_2709	+	6	transketolase subunit A;transketolase subunit B;ABC transporter-like protein;ABC-type transport system involved in multi-copper enzyme maturation permease component;hypothetical protein;hypothetical protein	3	0
Cthe_1480;Cthe_1481	+	2	hypothetical protein;hypothetical protein	3	0
Cthe_2499	+	1	hypothetical protein	3	0
Cthe_2273	+	1	hypothetical protein	3	0
Cthe_1234	+	1	methyl-accepting chemotaxis sensory transducer	3	0
Cthe_0851;Cthe_0852	-	2	hypothetical protein;type 4 prepilin peptidase 1	5	0
Cthe_2111	+	1	hypothetical protein	3	0
Cthe_0723	+	1	tyrosyl-tRNA synthetase	3	0
Cthe_2745	-	1	hypothetical protein	5	0
Cthe_0171	-	1	hypothetical protein	5	0
Cthe_0544;Cthe_0545;Cthe_0546;Cthe_0547;Cthe_0548;Cthe_0549;Cthe_0550	+	7	protein serine/threonine phosphatases;prepilin peptidase CpaA;ferric uptake regulator family protein;periplasmic solute binding protein;ABC transporter-like protein;hypothetical protein;heat shock protein 90	3	0
Cthe_2786	+	1	methylcobalamin:coenzyme M methyltransferase	3	0
Cthe_1092;Cthe_1093;Cthe_1094;Cthe_1095	-	4	hypothetical protein;methenyltetrahydrofolate cyclohydrolase;hypothetical protein;cell division protein FtsK/SpoIIIE	5	0
Cthe_2144	-	1	DNA polymerase III subunits gamma and tau	5	0
Cthe_1086	+	1	dTDP-glucose 4,6-dehydratase	3	0
Cthe_2005	+	1	IstB-like ATP-binding protein	3	0
Cthe_2295	+	1	IstB-like ATP-binding protein	3	0
Cthe_2271	-	1	dockerin type I cellulosome protein	5	0
Cthe_1325;Cthe_1326	-	2	coproporphyrinogen III oxidase, anaerobic;GTP-binding protein LepA	5	0
Cthe_2631;Cthe_2632	+	2	peptidyl-tRNA hydrolase;transcription-repair coupling factor	3	0
Cthe_1427	+	1	branched-chain amino acid transport	3	0
Cthe_3092	+	1	hypothetical protein	3	0
Cthe_R0055;Cthe_R0056	+	2	Cthe_R0055;Cthe_R0056	3	0
Cthe_1675	+	1	transposase IS3/IS911	3	0
Cthe_3367;Cthe_1732;Cthe_1733;Cthe_1734	-	4	hypothetical protein;hypothetical protein;hypothetical protein;P4 family phage/plasmid primase	5	0
Cthe_0193	+	1	sodium/hydrogen exchanger	3	0
Cthe_0686;Cthe_0687;Cthe_0688;Cthe_0689	+	4	tryptophanyl-tRNA synthetase;condensin subunit ScpA;condensin subunit ScpB;RDD domain-containing protein	3	0
Cthe_1430	-	1	hypothetical protein	5	0
Cthe_1663;Cthe_1664;Cthe_1665	-	3	endoribonuclease L-PSP;MerR family transcriptional regulator;Hsp33 protein	5	0
Cthe_2222;Cthe_2223;Cthe_2224;Cthe_2225;Cthe_2226;Cthe_2227;Cthe_2228;Cthe_2229	-	8	glycosyltransferase 28-like protein;LmbE-like protein;putative methionyl-tRNA formyltransferase;methylmalonyl-CoA epimerase;FkbH like protein;phosphopantetheine-binding;MaoC-like dehydratase;N-acetylneuraminate synthase	5	0
Cthe_1671	+	1	recombinase	3	0
Cthe_2650	-	1	polysaccharide biosynthesis protein CapD	5	0
Cthe_2238	-	1	aldehyde dehydrogenase	5	0
Cthe_2196	-	1	carbohydrate-binding family 6 protein	5	0
Cthe_3144	-	1	AraC family transcriptional regulator	5	0
Cthe_2623	+	1	exopolysaccharide biosynthesis protein	3	0
Cthe_2000;Cthe_2002;Cthe_3377;Cthe_2003	-	4	transposase IS3/IS911 family protein;hypothetical protein;hypothetical protein;Cthe_2003	5	0
Cthe_1695	-	1	radical SAM family protein	5	0
Cthe_2639	-	1	N-acylneuraminate cytidylyltransferase	5	0
Cthe_2317	-	1	response regulator receiver protein	5	0
Cthe_1367	-	1	PHP-like protein	5	0
Cthe_2448;Cthe_2449	+	2	inner-membrane translocator;phosphoglycerate mutase	3	0
Cthe_2863;Cthe_3451;Cthe_3417;Cthe_2864	+	4	Cthe_2863;Cthe_3451;hypothetical protein;hypothetical protein	3	0
Cthe_1848;Cthe_1849;Cthe_1850	-	3	copper-translocating P-type ATPase;heavy metal transport/detoxification protein;hypothetical protein	5	0
Cthe_1581	+	1	inner-membrane translocator	3	0
Cthe_2698;Cthe_2699;Cthe_2700	+	3	CopG family transcriptional regulator;transcriptional modulator of MazE/toxin, MazF;hypothetical protein	3	0
Cthe_0802	-	1	hypothetical protein	5	0
Cthe_1609	-	1	recombinase	5	0
Cthe_0449	+	1	hypothetical protein	3	0
Cthe_0389;Cthe_0390;Cthe_0391;Cthe_0392;Cthe_0393;Cthe_0394;Cthe_0395	+	7	PfkB;ROK domain-containing protein;ABC transporter-like protein;inner-membrane translocator;sugar ABC transporter sugar-binding protein;iron-containing alcohol dehydrogenase;RbsD or FucU transport	3	0
Cthe_2109	-	1	copper amine oxidase-like protein	5	0
Cthe_0960	-	1	SpoIID/LytB domain-containing protein	5	0
Cthe_3224;Cthe_3452;Cthe_3425;Cthe_3225;Cthe_3226;Cthe_3227;Cthe_3228;Cthe_3229;Cthe_3230	+	9	hypothetical protein;Cthe_3452;Cthe_3425;hypothetical protein;copper amine oxidase-like protein;copper amine oxidase-like protein;copper amine oxidase-like protein;transposase, IS4;hypothetical protein	3	0
Cthe_2875	+	1	sigma 54 modulation protein / 30S ribosomal protein S30P	3	0
Cthe_0214;Cthe_0215;Cthe_0217	+	3	phenylalanyl-tRNA synthetase subunit alpha;phenylalanyl-tRNA synthetase subunit beta;glucose-6-phosphate isomerase	3	0
Cthe_2095;Cthe_2096	-	2	TatD family hydrolase;methionyl-tRNA synthetase	5	0
Cthe_1348	-	1	30S ribosomal protein S21	5	0
Cthe_3430	+	1	Cthe_3430	3	0
Cthe_0506	+	1	pyruvate formate-lyase activating enzyme	3	0
Cthe_2250	-	1	hypothetical protein	5	0
Cthe_3186	+	1	radical SAM family protein	3	0
Cthe_2849	+	1	hypothetical protein	3	0
Cthe_0611	+	1	RNA-metabolising metallo-beta-lactamase	3	0
Cthe_1307	-	1	cellulosome anchoring protein cohesin subunit	5	0
Cthe_0924;Cthe_0925;Cthe_0926;Cthe_0927;Cthe_0928	-	5	hypothetical protein;hypothetical protein;signal recognition particle-docking protein FtsY;condensin subunit Smc;4-hydroxythreonine-4-phosphate dehydrogenase	5	0
Cthe_0262	+	1	gamma-glutamyl phosphate reductase	3	0
Cthe_1130	+	1	hypothetical protein	3	0
Cthe_2337;Cthe_2338;Cthe_2339;Cthe_2340;Cthe_2341;Cthe_2342;Cthe_2343;Cthe_2344;Cthe_2345;Cthe_2346;Cthe_2347	-	11	hypothetical protein;group 1 glycosyl transferase;group 1 glycosyl transferase;UDP-glucose/GDP-mannose dehydrogenase;glycosyl transferase family protein;hypothetical protein;acetyltransferase;undecaprenyl-phosphate galactose phosphotransferase;DegT/DnrJ/EryC1/StrS aminotransferase;O-antigen polymerase;lipopolysaccharide biosynthesis protein	5	0
Cthe_1920	-	1	stage II sporulation protein R	5	0
Cthe_0282	+	1	ADP-glucose type glycogen/starch synthase	3	0
Cthe_2975	-	1	putative RNA polymerase sigma factor SigI	5	0
Cthe_2610	+	1	hypothetical protein	3	0
Cthe_2827;Cthe_2828	+	2	Cthe_2827;hypothetical protein	3	0
Cthe_1986	-	1	P4 family phage/plasmid primase	5	0
Cthe_2260	-	1	prephenate dehydratase	5	0

## Sheet: function-enrichment
Annotation Cluster 1	Enrichment Score: 1.8593674450921112
Category	Term	Count	%	PValue	Genes	List Total	Pop Hits	Pop Total	Fold Enrichment	Bonferroni	Benjamini	FDR
GOTERM_BP_FAT	GO:0022900~electron transport chain	5	2.10084	0.000311282	4282896, 4283142, 4281121, 4282822, 4281624	79	7	1356	12.2604	0.0670716	0.0670716	0.396381
GOTERM_BP_FAT	GO:0006091~generation of precursor metabolites and energy	7	2.94118	0.0329921	4282896, 4282746, 4283142, 4281121, 4281609, 4282822, 4281624	79	43	1356	2.79423	0.999436	0.976262	34.8178
SP_PIR_KEYWORDS	transport	10	4.20168	0.0547331	4280623, 4282896, 4283142, 4281132, 4280492, 4281121, 4280173, 4282822, 4280121, 4281624	229	69	3189	2.01823	0.963883	0.963883	42.9979
GOTERM_BP_FAT	GO:0055114~oxidation reduction	11	4.62185	0.0649704	4280848, 4282896, 4280672, 4282536, 4283142, 4281121, 4282190, 4281335, 4282822, 4282618, 4281624	79	103	1356	1.83311	1	0.993218	57.5561
Annotation Cluster 2	Enrichment Score: 1.4462955381506661
Category	Term	Count	%	PValue	Genes	List Total	Pop Hits	Pop Total	Fold Enrichment	Bonferroni	Benjamini	FDR
GOTERM_MF_FAT	GO:0004355~glutamate synthase (NADPH) activity	3	1.2605	0.011777	4282536, 4281335, 4282618	103	3	1586	15.3981	0.832854	0.591165	13.2062
GOTERM_MF_FAT	GO:0015930~glutamate synthase activity	3	1.2605	0.011777	4282536, 4281335, 4282618	103	3	1586	15.3981	0.832854	0.591165	13.2062
GOTERM_MF_FAT	GO:0045181~glutamate synthase activity, NADH or NADPH as acceptor	3	1.2605	0.011777	4282536, 4281335, 4282618	103	3	1586	15.3981	0.832854	0.591165	13.2062
GOTERM_MF_FAT	GO:0016639~oxidoreductase activity, acting on the CH-NH2 group of donors, NAD or NADP as acceptor	3	1.2605	0.0360459	4282536, 4281335, 4282618	103	5	1586	9.23883	0.996087	0.749892	35.5255
GOTERM_MF_FAT	GO:0016638~oxidoreductase activity, acting on the CH-NH2 group of donors	3	1.2605	0.0518279	4282536, 4281335, 4282618	103	6	1586	7.69903	0.999676	0.799556	47.073
SP_PIR_KEYWORDS	oxidoreductase	6	2.52101	0.688175	4280848, 4280672, 4282536, 4282190, 4281335, 4282618	229	80	3189	1.04443	1	0.999815	99.9991
Annotation Cluster 3	Enrichment Score: 1.2017672075634978
Category	Term	Count	%	PValue	Genes	List Total	Pop Hits	Pop Total	Fold Enrichment	Bonferroni	Benjamini	FDR
GOTERM_CC_FAT	GO:0031975~envelope	6	2.52101	0.0113515	4282792, 4283142, 4281121, 4281586, 4281794, 4281624	25	22	353	3.85091	0.344534	0.344534	9.74309
GOTERM_CC_FAT	GO:0030313~cell envelope	5	2.10084	0.0449742	4282792, 4281121, 4281586, 4281794, 4281624	25	21	353	3.3619	0.817796	0.573146	33.8466
GOTERM_CC_FAT	GO:0030288~outer membrane-bounded periplasmic space	3	1.2605	0.0754758	4282792, 4281586, 4281794	25	7	353	6.05143	0.945175	0.620109	50.5718
GOTERM_CC_FAT	GO:0042597~periplasmic space	3	1.2605	0.0754758	4282792, 4281586, 4281794	25	7	353	6.05143	0.945175	0.620109	50.5718
GOTERM_CC_FAT	GO:0044462~external encapsulating structure part	3	1.2605	0.0965038	4282792, 4281586, 4281794	25	8	353	5.295	0.976597	0.608872	59.7973
GOTERM_CC_FAT	GO:0030312~external encapsulating structure	5	2.10084	0.219391	4282792, 4281121, 4281586, 4281794, 4281624	25	36	353	1.96111	0.999895	0.782893	89.1821
Annotation Cluster 4	Enrichment Score: 0.7913146145247366
Category	Term	Count	%	PValue	Genes	List Total	Pop Hits	Pop Total	Fold Enrichment	Bonferroni	Benjamini	FDR
SMART	SM00471:HDc	4	1.68067	0.1473	4282645, 4282362, 4280429, 4282346	36	21	542	2.86772	0.984125	0.984125	72.9307
INTERPRO	IPR006674:Metal-dependent phosphohydrolase, HD region, subdomain	4	1.68067	0.152175	4282645, 4282362, 4280429, 4282346	180	19	2487	2.90877	1	1	88.961
INTERPRO	IPR003607:Metal-dependent phosphohydrolase, HD region	4	1.68067	0.188587	4282645, 4282362, 4280429, 4282346	180	21	2487	2.63175	1	1	93.8562
Annotation Cluster 5	Enrichment Score: 0.7775445820458295
Category	Term	Count	%	PValue	Genes	List Total	Pop Hits	Pop Total	Fold Enrichment	Bonferroni	Benjamini	FDR
GOTERM_MF_FAT	GO:0046914~transition metal ion binding	15	6.30252	0.0677392	4282896, 4280742, 4282303, 4281283, 4281335, 4281944, 4280594, 4281786, 4281148, 4282346, 4283088, 4281213, 4283013, 4281131, 4281677	103	143	1586	1.61518	0.999975	0.828857	56.7677
GOTERM_MF_FAT	GO:0046872~metal ion binding	18	7.56303	0.170661	4282896, 4280742, 4282303, 4281335, 4281283, 4281944, 4280594, 4281786, 4281148, 4282346, 4283088, 4281213, 4283013, 4281131, 4281677, 4281609, 4282362, 4280198	103	208	1586	1.33252	1	0.970754	89.324
GOTERM_MF_FAT	GO:0043169~cation binding	19	7.98319	0.259074	4282896, 4280742, 4282303, 4281335, 4281283, 4281944, 4280594, 4281786, 4280588, 4281148, 4282346, 4283088, 4281213, 4283013, 4281131, 4281677, 4281609, 4282362, 4280198	103	238	1586	1.22926	1	0.993467	97.226
GOTERM_MF_FAT	GO:0043167~ion binding	19	7.98319	0.259074	4282896, 4280742, 4282303, 4281335, 4281283, 4281944, 4280594, 4281786, 4280588, 4281148, 4282346, 4283088, 4281213, 4283013, 4281131, 4281677, 4281609, 4282362, 4280198	103	238	1586	1.22926	1	0.993467	97.226
Annotation Cluster 6	Enrichment Score: 0.6436595608749339
Category	Term	Count	%	PValue	Genes	List Total	Pop Hits	Pop Total	Fold Enrichment	Bonferroni	Benjamini	FDR
GOTERM_BP_FAT	GO:0016998~cell wall macromolecule catabolic process	3	1.2605	0.128342	4282431, 4281489, 4282062	79	11	1356	4.68124	1	0.999528	82.6626
INTERPRO	IPR018392:Peptidoglycan-binding lysin domain	3	1.2605	0.158475	4282431, 4281489, 4282062	180	10	2487	4.145	1	1	90.0071
GOTERM_BP_FAT	GO:0044036~cell wall macromolecule metabolic process	3	1.2605	0.576357	4282431, 4281489, 4282062	79	33	1356	1.56041	1	0.999368	99.9983
Annotation Cluster 7	Enrichment Score: 0.6272302783097747
Category	Term	Count	%	PValue	Genes	List Total	Pop Hits	Pop Total	Fold Enrichment	Bonferroni	Benjamini	FDR
SP_PIR_KEYWORDS	transport	10	4.20168	0.0547331	4280623, 4282896, 4283142, 4281132, 4280492, 4281121, 4280173, 4282822, 4280121, 4281624	229	69	3189	2.01823	0.963883	0.963883	42.9979
GOTERM_CC_FAT	GO:0005886~plasma membrane	9	3.78151	0.0966326	4280623, 4280742, 4283142, 4281132, 4280492, 4280173, 4282822, 4280121, 4281624	25	73	353	1.74082	0.97672	0.528592	59.8487
SP_PIR_KEYWORDS	cell membrane	9	3.78151	0.164033	4280623, 4280742, 4283142, 4281132, 4280492, 4280173, 4282822, 4280121, 4281624	229	75	3189	1.67109	0.999974	0.994935	83.2892
SP_PIR_KEYWORDS	membrane	9	3.78151	0.259841	4280623, 4280742, 4283142, 4281132, 4280492, 4280173, 4282822, 4280121, 4281624	229	85	3189	1.47449	1	0.997308	95.0443
SP_PIR_KEYWORDS	transmembrane	8	3.36134	0.466535	4280672, 4283142, 4281132, 4280492, 4280173, 4282822, 4280121, 4281624	229	90	3189	1.23785	1	0.999398	99.8117
GOTERM_CC_FAT	GO:0031224~intrinsic to membrane	12	5.04202	0.561367	4280672, 4282661, 4283142, 4281132, 4280492, 4280580, 4280096, 4280173, 4282822, 4280121, 4281624, 4280734	25	160	353	1.059	1	0.987169	99.9389
GOTERM_CC_FAT	GO:0016021~integral to membrane	11	4.62185	0.689041	4280672, 4282661, 4283142, 4281132, 4280492, 4280096, 4280173, 4282822, 4280121, 4281624, 4280734	25	157	353	0.989299	1	0.995494	99.9972
Annotation Cluster 8	Enrichment Score: 0.6205980163579928
Category	Term	Count	%	PValue	Genes	List Total	Pop Hits	Pop Total	Fold Enrichment	Bonferroni	Benjamini	FDR
COG_ONTOLOGY	DNA replication, recombination, and repair	11	4.62185	0.0558862	4280170, 4282715, 4280614, 4283296, 4281376, 4282005, 4280649, 4282722, 4280459, 4282335, 4281182	42	87	603	1.81527	0.577949	0.350345	32.9568
GOTERM_BP_FAT	GO:0015074~DNA integration	5	2.10084	0.457706	4280170, 4283296, 4282005, 4280649, 4281182	79	60	1356	1.43038	1	0.99924	99.9593
INTERPRO	IPR001584:Integrase, catalytic core	5	2.10084	0.537421	4280170, 4283296, 4282005, 4280649, 4281182	180	53	2487	1.30346	1	1	99.9966
Annotation Cluster 9	Enrichment Score: 0.5970116896046769
Category	Term	Count	%	PValue	Genes	List Total	Pop Hits	Pop Total	Fold Enrichment	Bonferroni	Benjamini	FDR
GOTERM_BP_FAT	GO:0006305~DNA alkylation	3	1.2605	0.148481	4280444, 4280720, 4281623	79	12	1356	4.29114	1	0.994027	87.133
GOTERM_BP_FAT	GO:0006306~DNA methylation	3	1.2605	0.148481	4280444, 4280720, 4281623	79	12	1356	4.29114	1	0.994027	87.133
GOTERM_BP_FAT	GO:0040029~regulation of gene expression, epigenetic	3	1.2605	0.169209	4280444, 4280720, 4281623	79	13	1356	3.96105	1	0.98988	90.6039
GOTERM_BP_FAT	GO:0006304~DNA modification	3	1.2605	0.190393	4280444, 4280720, 4281623	79	14	1356	3.67812	1	0.990994	93.2416
GOTERM_BP_FAT	GO:0043414~biopolymer methylation	3	1.2605	0.211915	4280444, 4280720, 4281623	79	15	1356	3.43291	1	0.988033	95.2074
GOTERM_BP_FAT	GO:0032259~methylation	3	1.2605	0.299393	4280444, 4280720, 4281623	79	19	1356	2.71019	1	0.994957	98.9317
GOTERM_BP_FAT	GO:0006730~one-carbon metabolic process	3	1.2605	0.466858	4280444, 4280720, 4281623	79	27	1356	1.90717	1	0.9991	99.9672
SP_PIR_KEYWORDS	methyltransferase	4	1.68067	0.79598	4280444, 4280738, 4280720, 4281623	229	58	3189	0.960398	1	0.999915	100
Annotation Cluster 10	Enrichment Score: 0.590120280730631
Category	Term	Count	%	PValue	Genes	List Total	Pop Hits	Pop Total	Fold Enrichment	Bonferroni	Benjamini	FDR
GOTERM_MF_FAT	GO:0051540~metal cluster binding	11	4.62185	0.0309742	4280742, 4282584, 4281131, 4280979, 4282856, 4280459, 4281335, 4282819, 4281038, 4282923, 4282465	103	81	1586	2.09109	0.991358	0.794784	31.3511
GOTERM_MF_FAT	GO:0051536~iron-sulfur cluster binding	11	4.62185	0.0309742	4280742, 4282584, 4281131, 4280979, 4282856, 4280459, 4281335, 4282819, 4281038, 4282923, 4282465	103	81	1586	2.09109	0.991358	0.794784	31.3511
GOTERM_MF_FAT	GO:0051539~4 iron, 4 sulfur cluster binding	5	2.10084	0.267977	4280742, 4281131, 4280459, 4281335, 4282819	103	41	1586	1.87781	1	0.990998	97.5993
INTERPRO	IPR001450:4Fe-4S ferredoxin, iron-sulphur binding, subgroup	4	1.68067	0.307069	4280742, 4281131, 4281335, 4282465	180	27	2487	2.04691	1	1	99.253
INTERPRO	IPR017896:4Fe-4S ferredoxin, iron-sulpur binding domain	4	1.68067	0.327399	4280742, 4281131, 4281335, 4282465	180	28	2487	1.97381	1	1	99.498
GOTERM_MF_FAT	GO:0005506~iron ion binding	5	2.10084	0.403049	4282896, 4280742, 4281131, 4281335, 4280594	103	50	1586	1.53981	1	0.998484	99.7905
GOTERM_MF_FAT	GO:0009055~electron carrier activity	6	2.52101	0.421131	4282896, 4280742, 4281131, 4281121, 4281335, 4282465	103	66	1586	1.39982	1	0.998253	99.8549
INTERPRO	IPR017900:4Fe-4S ferredoxin, iron-sulphur binding, conserved site	3	1.2605	0.524573	4280742, 4281131, 4281335	180	24	2487	1.72708	1	1	99.9951
SP_PIR_KEYWORDS	iron	3	1.2605	0.605703	4282896, 4280742, 4281131	229	28	3189	1.49205	1	0.999608	99.9908
SP_PIR_KEYWORDS	metal-binding	5	2.10084	0.900628	4281213, 4282896, 4280742, 4281131, 4281609	229	91	3189	0.765152	1	0.999941	100
Annotation Cluster 11	Enrichment Score: 0.5309642476005262
Category	Term	Count	%	PValue	Genes	List Total	Pop Hits	Pop Total	Fold Enrichment	Bonferroni	Benjamini	FDR
SMART	SM00530:HTH_XRE	3	1.2605	0.202287	4283354, 4282839, 4281097	36	13	542	3.47436	0.997194	0.947033	84.3301
INTERPRO	IPR001387:Helix-turn-helix type 3	3	1.2605	0.239372	4283354, 4282839, 4281097	180	13	2487	3.18846	1	1	97.4075
GOTERM_MF_FAT	GO:0043565~sequence-specific DNA binding	3	1.2605	0.52731	4283354, 4282839, 4281097	103	27	1586	1.7109	1	0.999151	99.9871
Annotation Cluster 12	Enrichment Score: 0.4111145728435782
Category	Term	Count	%	PValue	Genes	List Total	Pop Hits	Pop Total	Fold Enrichment	Bonferroni	Benjamini	FDR
GOTERM_BP_FAT	GO:0006351~transcription, DNA-dependent	5	2.10084	0.137338	4281442, 4282903, 4281656, 4282970, 4281934	79	35	1356	2.45208	1	0.998624	84.8115
GOTERM_BP_FAT	GO:0032774~RNA biosynthetic process	5	2.10084	0.148093	4281442, 4282903, 4281656, 4282970, 4281934	79	36	1356	2.38397	1	0.997412	87.0579
GOTERM_BP_FAT	GO:0045449~regulation of transcription	14	5.88235	0.162377	4281491, 4282152, 4282450, 4281442, 4282005, 4282903, 4281656, 4281934, 4281952, 4280654, 4280170, 4281586, 4280435, 4282970	79	169	1356	1.42192	1	0.992839	89.5692
GOTERM_BP_FAT	GO:0043933~macromolecular complex subunit organization	5	2.10084	0.194121	4281442, 4282903, 4281656, 4282970, 4281934	79	40	1356	2.14557	1	0.987416	93.6281
GOTERM_BP_FAT	GO:0051252~regulation of RNA metabolic process	12	5.04202	0.278806	4282152, 4281491, 4282450, 4280654, 4280170, 4281442, 4281586, 4282005, 4281656, 4280435, 4282970, 4281934	79	156	1356	1.32035	1	0.994518	98.4542
GOTERM_BP_FAT	GO:0006355~regulation of transcription, DNA-dependent	12	5.04202	0.278806	4282152, 4281491, 4282450, 4280654, 4280170, 4281442, 4281586, 4282005, 4281656, 4280435, 4282970, 4281934	79	156	1356	1.32035	1	0.994518	98.4542
GOTERM_BP_FAT	GO:0006350~transcription	7	2.94118	0.341588	4282152, 4281442, 4282903, 4281656, 4280435, 4282970, 4281934	79	83	1356	1.44761	1	0.99584	99.5163
INTERPRO	IPR011991:Winged helix repressor DNA-binding	6	2.52101	0.347667	4282152, 4281952, 4282450, 4281442, 4280435, 4282970	180	54	2487	1.53519	1	0.999999	99.6664
GOTERM_BP_FAT	GO:0006352~transcription initiation	3	1.2605	0.447071	4281442, 4282970, 4281934	79	26	1356	1.98053	1	0.999351	99.9479
GOTERM_MF_FAT	GO:0016987~sigma factor activity	3	1.2605	0.506707	4281442, 4282970, 4281934	103	26	1586	1.7767	1	0.999186	99.9786
GOTERM_BP_FAT	GO:0070271~protein complex biogenesis	3	1.2605	0.523664	4281442, 4282970, 4281934	79	30	1356	1.71646	1	0.999456	99.9922
GOTERM_BP_FAT	GO:0006461~protein complex assembly	3	1.2605	0.523664	4281442, 4282970, 4281934	79	30	1356	1.71646	1	0.999456	99.9922
GOTERM_BP_FAT	GO:0065003~macromolecular complex assembly	3	1.2605	0.541698	4281442, 4282970, 4281934	79	31	1356	1.66109	1	0.99929	99.9952
GOTERM_MF_FAT	GO:0003700~transcription factor activity	7	2.94118	0.550141	4282152, 4280654, 4280170, 4281442, 4282005, 4282970, 4281934	103	92	1586	1.17159	1	0.999171	99.9929
GOTERM_MF_FAT	GO:0030528~transcription regulator activity	10	4.20168	0.634173	4282152, 4281952, 4282450, 4280654, 4280170, 4281442, 4282005, 4280435, 4282970, 4281934	103	149	1586	1.03343	1	0.999496	99.9994
SP_PIR_KEYWORDS	transcription regulation	5	2.10084	0.787223	4282152, 4282903, 4280435, 4282970, 4281934	229	74	3189	0.94093	1	0.999961	100
SP_PIR_KEYWORDS	Transcription	5	2.10084	0.820613	4282152, 4282903, 4280435, 4282970, 4281934	229	78	3189	0.892677	1	0.999786	100
SP_PIR_KEYWORDS	dna-binding	6	2.52101	0.886815	4282152, 4280108, 4282722, 4280435, 4282970, 4281934	229	106	3189	0.788251	1	0.999949	100
Annotation Cluster 13	Enrichment Score: 0.3357859004952069
Category	Term	Count	%	PValue	Genes	List Total	Pop Hits	Pop Total	Fold Enrichment	Bonferroni	Benjamini	FDR
INTERPRO	IPR007197:Radical SAM	5	2.10084	0.241601	4282584, 4280979, 4282856, 4281038, 4282923	180	35	2487	1.97381	1	0.999999	97.5071
SMART	SM00729:Elp3	3	1.2605	0.611254	4280979, 4281038, 4282923	36	31	542	1.45699	1	0.997848	99.9569
INTERPRO	IPR006638:Elongator protein 3/MiaB/NifB	3	1.2605	0.665766	4280979, 4281038, 4282923	180	31	2487	1.3371	1	1	100
Annotation Cluster 14	Enrichment Score: 0.212837269760015
Category	Term	Count	%	PValue	Genes	List Total	Pop Hits	Pop Total	Fold Enrichment	Bonferroni	Benjamini	FDR
GOTERM_BP_FAT	GO:0006313~transposition, DNA-mediated	5	2.10084	0.546837	4280430, 4280614, 4281376, 4281401, 4282335	79	67	1356	1.28094	1	0.999141	99.9959
GOTERM_BP_FAT	GO:0032196~transposition	5	2.10084	0.594382	4280430, 4280614, 4281376, 4281401, 4282335	79	71	1356	1.20877	1	0.99942	99.999
GOTERM_MF_FAT	GO:0004803~transposase activity	5	2.10084	0.637246	4280430, 4280614, 4281376, 4281401, 4282335	103	67	1586	1.14911	1	0.999319	99.9995
GOTERM_BP_FAT	GO:0006310~DNA recombination	6	2.52101	0.679861	4280430, 4280614, 4281677, 4281376, 4281401, 4282335	79	98	1356	1.05089	1	0.999724	100
Annotation Cluster 15	Enrichment Score: 0.19938920378195307
Category	Term	Count	%	PValue	Genes	List Total	Pop Hits	Pop Total	Fold Enrichment	Bonferroni	Benjamini	FDR
GOTERM_BP_FAT	GO:0008652~cellular amino acid biosynthetic process	6	2.52101	0.493634	4281265, 4281249, 4282190, 4281335, 4281564, 4280198	79	80	1356	1.28734	1	0.999273	99.983
GOTERM_BP_FAT	GO:0009309~amine biosynthetic process	6	2.52101	0.527536	4281265, 4281249, 4282190, 4281335, 4281564, 4280198	79	83	1356	1.24081	1	0.999304	99.993
GOTERM_BP_FAT	GO:0046394~carboxylic acid biosynthetic process	6	2.52101	0.697579	4281265, 4281249, 4282190, 4281335, 4281564, 4280198	79	100	1356	1.02987	1	0.99976	100
GOTERM_BP_FAT	GO:0016053~organic acid biosynthetic process	6	2.52101	0.697579	4281265, 4281249, 4282190, 4281335, 4281564, 4280198	79	100	1356	1.02987	1	0.99976	100
GOTERM_BP_FAT	GO:0044271~nitrogen compound biosynthetic process	10	4.20168	0.794713	4281213, 4281265, 4281249, 4280106, 4283244, 4282190, 4281335, 4281564, 4280518, 4280198	79	191	1356	0.898668	1	0.999958	100
Annotation Cluster 16	Enrichment Score: 0.11555604070587469
Category	Term	Count	%	PValue	Genes	List Total	Pop Hits	Pop Total	Fold Enrichment	Bonferroni	Benjamini	FDR
GOTERM_BP_FAT	GO:0033554~cellular response to stress	3	1.2605	0.76638	4281677, 4282722, 4280459	79	47	1356	1.09561	1	0.999928	100
GOTERM_BP_FAT	GO:0006974~response to DNA damage stimulus	3	1.2605	0.76638	4281677, 4282722, 4280459	79	47	1356	1.09561	1	0.999928	100
GOTERM_BP_FAT	GO:0006281~DNA repair	3	1.2605	0.76638	4281677, 4282722, 4280459	79	47	1356	1.09561	1	0.999928	100
Annotation Cluster 17	Enrichment Score: 0.10836527570055206
Category	Term	Count	%	PValue	Genes	List Total	Pop Hits	Pop Total	Fold Enrichment	Bonferroni	Benjamini	FDR
SMART	SM00382:AAA	8	3.36134	0.463875	4282358, 4280623, 4280106, 4281040, 4283141, 4282827, 4280667, 4280597	36	99	542	1.21661	1	0.995496	99.3978
INTERPRO	IPR003439:ABC transporter-like	5	2.10084	0.567519	4282358, 4280623, 4282827, 4280667, 4280597	180	55	2487	1.25606	1	1	99.9986
INTERPRO	IPR003593:ATPase, AAA+ type, core	8	3.36134	0.578243	4282358, 4280623, 4280106, 4281040, 4283141, 4282827, 4280667, 4280597	180	99	2487	1.1165	1	1	99.999
GOTERM_MF_FAT	GO:0016887~ATPase activity	7	2.94118	0.614442	4282358, 4280623, 4282395, 4282827, 4280667, 4282722, 4280597	103	98	1586	1.09986	1	0.999487	99.9989
GOTERM_MF_FAT	GO:0005524~ATP binding	18	7.56303	0.81558	4280623, 4282047, 4283141, 4280667, 4282722, 4280597, 4283305, 4283088, 4282358, 4282395, 4282654, 4280853, 4280106, 4281040, 4282827, 4281609, 4281564, 4282837	103	311	1586	0.891206	1	0.999985	100
GOTERM_MF_FAT	GO:0032559~adenyl ribonucleotide binding	18	7.56303	0.81558	4280623, 4282047, 4283141, 4280667, 4282722, 4280597, 4283305, 4283088, 4282358, 4282395, 4282654, 4280853, 4280106, 4281040, 4282827, 4281609, 4281564, 4282837	103	311	1586	0.891206	1	0.999985	100
GOTERM_MF_FAT	GO:0001883~purine nucleoside binding	19	7.98319	0.817238	4280623, 4282047, 4283141, 4280667, 4282722, 4280597, 4283305, 4283088, 4282358, 4280848, 4282395, 4282654, 4280853, 4280106, 4281040, 4282827, 4281609, 4281564, 4282837	103	328	1586	0.891961	1	0.999977	100
GOTERM_MF_FAT	GO:0030554~adenyl nucleotide binding	19	7.98319	0.817238	4280623, 4282047, 4283141, 4280667, 4282722, 4280597, 4283305, 4283088, 4282358, 4280848, 4282395, 4282654, 4280853, 4280106, 4281040, 4282827, 4281609, 4281564, 4282837	103	328	1586	0.891961	1	0.999977	100
GOTERM_MF_FAT	GO:0001882~nucleoside binding	19	7.98319	0.841309	4280623, 4282047, 4283141, 4280667, 4282722, 4280597, 4283305, 4283088, 4282358, 4280848, 4282395, 4282654, 4280853, 4280106, 4281040, 4282827, 4281609, 4281564, 4282837	103	334	1586	0.875937	1	0.999977	100
GOTERM_MF_FAT	GO:0017076~purine nucleotide binding	19	7.98319	0.912529	4280623, 4282047, 4283141, 4280667, 4282722, 4280597, 4283305, 4283088, 4282358, 4280848, 4282395, 4282654, 4280853, 4280106, 4281040, 4282827, 4281609, 4281564, 4282837	103	357	1586	0.819505	1	0.999995	100
GOTERM_MF_FAT	GO:0032555~purine ribonucleotide binding	18	7.56303	0.912776	4280623, 4282047, 4283141, 4280667, 4282722, 4280597, 4283305, 4283088, 4282358, 4282395, 4282654, 4280853, 4280106, 4281040, 4282827, 4281609, 4281564, 4282837	103	340	1586	0.815191	1	0.999993	100
GOTERM_MF_FAT	GO:0032553~ribonucleotide binding	18	7.56303	0.912776	4280623, 4282047, 4283141, 4280667, 4282722, 4280597, 4283305, 4283088, 4282358, 4282395, 4282654, 4280853, 4280106, 4281040, 4282827, 4281609, 4281564, 4282837	103	340	1586	0.815191	1	0.999993	100
GOTERM_MF_FAT	GO:0000166~nucleotide binding	21	8.82353	0.937539	4280623, 4280742, 4283141, 4282047, 4280667, 4282722, 4280597, 4283305, 4283088, 4282358, 4280848, 4282395, 4282654, 4280853, 4280106, 4281040, 4281121, 4282827, 4281609, 4281564, 4282837	103	403	1586	0.80238	1	0.999998	100
SP_PIR_KEYWORDS	atp-binding	10	4.20168	0.972849	4282358, 4280623, 4280106, 4281040, 4283141, 4282827, 4280667, 4282722, 4280597, 4281609	229	211	3189	0.659989	1	0.999999	100
SP_PIR_KEYWORDS	nucleotide-binding	11	4.62185	0.977133	4282358, 4280623, 4280106, 4281040, 4283141, 4282827, 4280667, 4282722, 4280597, 4281609, 4283088	229	233	3189	0.65744	1	0.999999	100
Annotation Cluster 18	Enrichment Score: 0.09569918504550384
Category	Term	Count	%	PValue	Genes	List Total	Pop Hits	Pop Total	Fold Enrichment	Bonferroni	Benjamini	FDR
GOTERM_BP_FAT	GO:0016052~carbohydrate catabolic process	7	2.94118	0.601043	4281459, 4282477, 4280501, 4281489, 4281609, 4281165, 4280588	79	108	1356	1.11252	1	0.999337	99.9992
GOTERM_BP_FAT	GO:0000272~polysaccharide catabolic process	6	2.52101	0.652064	4281459, 4282477, 4280501, 4281489, 4281165, 4280588	79	95	1356	1.08408	1	0.999702	99.9999
GOTERM_BP_FAT	GO:0009057~macromolecule catabolic process	6	2.52101	0.738964	4281459, 4282477, 4280501, 4281489, 4281165, 4280588	79	105	1356	0.980832	1	0.999886	100
GOTERM_BP_FAT	GO:0005976~polysaccharide metabolic process	7	2.94118	0.841322	4282746, 4281459, 4282477, 4280501, 4281489, 4281165, 4280588	79	141	1356	0.852141	1	0.999989	100
INTERPRO	IPR016134:Cellulosome enzyme, dockerin type I	3	1.2605	0.934252	4282477, 4280501, 4280588	180	59	2487	0.702542	1	1	100
INTERPRO	IPR002105:Cellulosome enzyme, dockerin type I, calcium-binding motif	3	1.2605	0.967255	4282477, 4280501, 4280588	180	70	2487	0.592143	1	1	100
INTERPRO	IPR018242:Dockerin type 1	3	1.2605	0.971224	4282477, 4280501, 4280588	180	72	2487	0.575694	1	1	100
Annotation Cluster 19	Enrichment Score: 0.045531372027789396
Category	Term	Count	%	PValue	Genes	List Total	Pop Hits	Pop Total	Fold Enrichment	Bonferroni	Benjamini	FDR
GOTERM_BP_FAT	GO:0009165~nucleotide biosynthetic process	3	1.2605	0.866267	4281213, 4283244, 4280518	79	59	1356	0.872774	1	0.999995	100
GOTERM_BP_FAT	GO:0034654~nucleobase, nucleoside, nucleotide and nucleic acid biosynthetic process	3	1.2605	0.918073	4281213, 4283244, 4280518	79	69	1356	0.746285	1	1	100
GOTERM_BP_FAT	GO:0034404~nucleobase, nucleoside and nucleotide biosynthetic process	3	1.2605	0.918073	4281213, 4283244, 4280518	79	69	1356	0.746285	1	1	100
